# Supplementary material for: Foamy microglia link oxylipins to disease progression in multiple sclerosis
Source: Nat Neurosci. 2026 May 21;29(7):1585–98. doi: 10.1038/s41593-026-02302-3 (PMC13337515; doi:10.1038/s41593-026-02302-3)
Supplement: Supplementary file 3 — Supplementary Tables 1–4. [file 41593_2026_2302_MOESM3_ESM.xlsx]

## Sheet: Table of Contents
Table	description
Table_S1_Lipidomics	Table S1 specifies the details of the reported lipids included in this study. It gives the names, molecular identifiers, the data quality (blank effect and QCRSD), which platform it was measured in and the mass of the lipids and the detected fragments.
Table_S2_WGCNA_modules	Table S2 specifies the full division of the transcriptome into 17 modules ME0-ME16. Per module (ME) are listed: ENSEMBL identifier, common gene name, ENTREZ ID, connectivity and module membership
Table_S3_Cell_type_enrichment	Table S3 specifies the cell types associated with all WGCNA modules from table S2 using CellMarker 2.0. Cell types from the brain and from the blood were used as reference cell types. Results are obtained from overrepresentation analyses of genes associated with specific cell types (Fisher's exact test with BH-correction for multiple testing).
Table_S4_GO_and_KEGG_enrichment	Table S4 specifies the Gene Ontology (GO) terms and KEGG-pathways associated with Modules ME5, ME7, ME12 and ME15 (table S2) using the 'enrichGO' and 'enrichKEGG' functions of the WGCNA package. Results are obtained from overrepresentation analyses of genes present in GO terms and KEGG pathways (Fisher's exact test with BH-correction for multiple testing).

## Sheet: Table_S1_reported_lipids
Abbreviation	Systematic Name	HMDB_ID	PubChem_ID	ChEBI_ID	KEGG_ID	Lipidmaps	SWISSLIPIDS ID	Blank effect_lesion	Blank effect_WM	QCRSD_lesion	QCRSD_WM	Platform	Confidence	Mass	Fragment mass	Note
Cortisol	Cortisol	HMDB0000063	5754	17650	C00735	LMST02030001	SLM:000485329	NA	NA	0.0533547	0.0269691	Signaling lipids	1	363	121
AEA	N-(5Z,8Z,11Z,14Z-eicosatetraenoyl)-ethanolamine	HMDB0004080	5281969	2700	C11695	LMFA08040001	SLM:000000294	0.118737	0.0256394	0.0907189	0.0408693	Signaling lipids	1	348	62
DHEA	N-(4Z,7Z,10Z,13Z,16Z,19Z-docosahexaenoyl)-ethanolamine	HMDB0013658	5283451	85252		LMFA08040009	SLM:000390118	0.199414	0.0727803	0.0989105	0.0776958	Signaling lipids	1	372	62
1_AG_2_AG	2-(5Z,8Z,11Z,14Z-eicosatetraenoyl)-sn-glycerol	HMDB0004666	5282280	52392	C13856	LMGL01010023	SLM:000000507	0.0033305	0.000412538	0.0766245	0.0644233	Signaling lipids	1	379.21	287	1-AG was assumed to be generated from 2-AG by acyl transformation
DEA	N-(17,17-dimethyl-5Z,8Z,11Z,14Z-docosatetraenoyl)-ethanolamine	HMDB0013626	5282273	34478	C13829	LMFA08040047	SLM:000598163	NA	NA	0.199762	0.0908369	Signaling lipids	1	376	62
1_OG_2_OG	2-(9Z-octadecenoyl)-sn-glycerol	HMDB0011537	5319879	73990		LMGL01010024	SLM:000389237	0.144425	0.0209626	0.115716	0.0670112	Signaling lipids	1	357	265	1-OG was assumed to be generated from 2-OG acyl transformation
11b_PGF2a	9α,11β,15S-trihydroxy-prosta-5Z,13E-dien-1-oic acid	HMDB0010199	5280886	27595				NA	NA	0.0855308	0.0851351	Signaling lipids	1	353.1	193.1
PGF2a	9S,11R,15S-trihydroxy-5Z,13E-prostadienoic acid	HMDB0001139	5280363	15553	C00639	LMFA03010002	SLM:000000437	0.0688672	0.0295427	0.0818315	0.0884503	Signaling lipids	1	353.1	193.1
PGE2	9-oxo-11R,15S-dihydroxy-5Z,13E-prostadienoic acid	HMDB0001220	5280360	15551	C00584	LMFA03010003	SLM:000000916	NA	NA	0.0379153	0.0571238	Signaling lipids	1	351.1	271.15
PGD2	9S,15S-dihydroxy-11-oxo-5Z,13E-prostadienoic acid	HMDB0001403	448457	15555	C00696	LMFA03010004	SLM:000000427	0.00980314	0.00947733	0.0518389	0.0671898	Signaling lipids	1	351.1	271.15
PGE1	7-[(1R,2R,3R)-3-hydroxy-2-[(E,3S)-3-hydroxyoct-1-enyl]-5-oxocyclopentyl]heptanoic acid	HMDB0001442	5280723					0.0115181	0.0104459	0.0830461	0.0666407	Signaling lipids	1	353.2	317.2
15keto_PGF2a	(Z)-7-[(1R,2R,3R,5S)-3,5-dihydroxy-2-[(E)-3-oxooct-1-enyl]cyclopentyl]hept-5-enoic acid		5280887					0.185098	0.0436142	0.135731	0.126142	Signaling lipids	1	351.2	219.1
PGF1a	7-[(1R,2R,3R,5S)-3,5-dihydroxy-2-[(E,3S)-3-hydroxyoct-1-enyl]cyclopentyl]heptanoic acid		5280939					NA	NA	NA	0.0964561	Signaling lipids	1	355.2	311.1
thromboxane_B2	9S,11,15S-trihydroxy-thromboxa-5Z,13E-dien-1-oic acid	HMDB0003252	5283137	28728	C05963	LMFA03030002	SLM:000597671	NA	NA	0.0345204	0.0580919	Signaling lipids	1	369.2	169.1
5_HETrE	5S-hydroxy-6E,8Z,11Z-eicosatrienoic acid		5283143	88359		LMFA03050005		NA	NA	0.102304	0.0661733	Signaling lipids	1	321.21	303.2
8_HETrE	8S-hydroxy-9E,11Z,14Z-eicosatrienoic acid		5283148	140473		LMFA03050011		0.0798995	0.0873015	0.065812	0.057693	Signaling lipids	1	321.2	303.2
15_HETrE	15S-hydroxy-8Z,11Z,13E-eicosatrienoic acid	HMDB0005045	5283145	88348	17897	LMFA03050007		NA	NA	0.0751895	0.0733684	Signaling lipids	1	321.2	221.1
12_HHTrE	12S-hydroxy-5Z,8E,10E-heptadecatrienoic acid	HMDB0012535	5283141	63977		LMFA03050002		NA	NA	0.0320246	0.0404652	Signaling lipids	1	279.2	179.1
5_6_DiHETrE	5,6-dihydroxy-8Z,11Z,14Z-eicosatrienoic acid	HMDB0002343	5283142	63974	C14772	LMFA03050004		NA	NA	0.112939	0.0942142	Signaling lipids	1	337.2	145.15
8_9_DiHETrE	8,9-dihydroxy-5Z,11Z,14Z-eicosatrienoic acid	HMDB0002311	5283144	63970	C14773	LMFA03050006	SLM:000501367	0.0199218	0.0248333	0.0876225	0.0941306	Signaling lipids	1	337.2	127.2
11_12_DiHETrE	11,12-dihydroxy-5Z,8Z,14Z-eicosatrienoic acid	HMDB0002314	5283146	63969	C14774	LMFA03050008	SLM:000501365	NA	NA	0.0460698	0.0623267	Signaling lipids	1	337.2	167.3
14_15_DiHETrE	14,15-dihydroxy-5Z,8Z,11Z-eicosatrienoic acid	HMDB0002265	5283147	63966	C14775	LMFA03050010	SLM:000501364	NA	NA	0.0449471	0.0556312	Signaling lipids	1	337.2	207.1
5_HETE	5-hydroxy-6E,8Z,11Z,14Z-eicosatetraenoic acid	HMDB0011134	9862886	28209	C04805 (S)	LMFA03060084	SLM:000501196	NA	NA	0.0558089	0.0283841	Signaling lipids	1	319.2	115.15
9_HETE	9-hydroxy-5Z,7E,11Z,14Z-eicosatetraenoic acid	HMDB10222	14123398	72786		LMFA03060089		0.00817833	0.00792348	0.0853889	0.08264	Signaling lipids	1	319.21	167.1
11_HETE	11-hydroxy-5Z,8Z,12E,14Z-eicosatetraenoic acid	HMDB04682	14123410	72606	C14780	LMFA03060085		NA	NA	0.0948335	0.097203	Signaling lipids	1	319.2	167.1
12_HETE	12-hydroxy-5Z,8Z,10E,14Z-eicosatetraenoic acid	HMDB06111	13786989	19138	C14822 C14777	LMFA03060088	SLM:000501200	NA	NA	0.10792	0.0801828	Signaling lipids	1	319.2	179.2
15_HETE	15-hydroxy-5Z,8Z,11Z,13E-eicosatetraenoic acid	HMDB0003876	9966861	64017	C04742 (S)	LMFA03060087		NA	NA	0.0674428	0.0406705	Signaling lipids	1	319.2	219.2
15_KETE	(5Z,8Z,11Z,13E)-15-oxoicosa-5,8,11,13-tetraenoic acid	HMDB0010210						NA	NA	0.044963	0.0700605	Signaling lipids	1	317.2	113.2
5_HEPE	(+/-)-5-hydroxy-6E,8Z,11Z,14Z,17Z-eicosapentaenoic acid	HMDB0005081	6439678	72801		LMFA03070027	SLM:000501244	NA	NA	0.368865	0.191987	Signaling lipids	1	317.2	115.2
17_HDoHE	(+/-)-17-hydroxy-4Z,7Z,10Z,13Z,15E,19Z-docosahexaenoic acid	HMDB0010213	6439179	72637		LMFA04000032		0.0648468	0.112547	0.159716	0.206541	Signaling lipids	1	343.2	281.2
13_HDoHE	(+/-)-13-hydroxy-4Z,7Z,10Z,14E,16Z,19Z-docosahexaenoic acid	HMDB0060043	11559259	72608		LMFA04000029		NA	NA	0.169942	0.185205	Signaling lipids	1	343.2	281.2
7_HDoHE	(+/-)-7-hydroxy-4Z,8E,10Z,13Z,16Z,19Z-docosahexaenoic acid	HMDB0060050	16061142	72623		LMFA04000025		0.196554	0.20396	0.155073	0.0939604	Signaling lipids	1	343.2	281.2
19_20_EpDPE	(+/-)-19(20)-epoxy-4Z,7Z,10Z,13Z,16Z-docosapentaenoic acid	HMDB0013620	11631565	72653		LMFA04000038		NA	NA	0.0821355	0.0715791	Signaling lipids	1	343.2	281.2
8_HDoHE	(+/-)-8-hydroxy-4Z,6E,10Z,13Z,16Z,19Z-docosahexaenoic acid	HMDB0060051	11976798	72610		LMFA04000026		0.0450189	0.0720935	0.152331	0.188202	Signaling lipids	1	343.2	189.1
10_HDoHE	(+/-)-10-hydroxy-4Z,7Z,11E,13Z,16Z,19Z-docosahexaenoic acid	HMDB0060037	11537494	72640		LMFA04000027		0.0520584	0.0704801	0.191914	0.189325	Signaling lipids	1	343.21	153.1
11_HDoHE	(+/-)-11-hydroxy-4Z,7Z,9E,13Z,16Z,19Z-docosahexaenoic acid	HMDB0060040	11631564	72794		LMFA04000028		NA	NA	0.102529	0.093554	Signaling lipids	1	343.2	121.1
14_HDoHE	(+/-)-14-hydroxy-4Z,7Z,10Z,12E,16Z,19Z-docosahexaenoic acid	HMDB0060044	11566378	72647		LMFA04000030	SLM:000501205	NA	NA	0.0882646	0.0795152	Signaling lipids	1	343.2	205.1
16_HDoHE	(+/-)-16-hydroxy-4Z,7Z,10Z,13Z,17E,19Z-docosahexaenoic acid	HMDB0060047	11595378	72613		LMFA04000031		NA	NA	0.0850737	0.0684087	Signaling lipids	1	343.2	233.2
20_HDoHE	(+/-)-20-hydroxy-4Z,7Z,10Z,13Z,16Z,18E-docosahexaenoic acid	HMDB0060048	16061143	72615		LMFA04000033		NA	NA	0.112898	0.113411	Signaling lipids	1	343.21	299.2
ASL_FA16.0	hexadecanoic acid	HMDB0000220	985	15756	C00249	LMFA01010001	SLM:000000510	0.327442	0.226782	0.0917526	0.0395693	Signaling lipids	1	255.2	237.2
FA18.1_w9	9Z-octadecenoic acid	HMDB0000207	445639	16196	C00712	LMFA01030002	SLM:000000418	0.26975	0.11323	0.0850353	0.0582693	Signaling lipids	1	281.1	263.2
FA20.3_w3	11,14,17-eicosatrienoic acid	HMDB0060039	5282827	93118	C16522	LMFA01030159		NA	NA	0.0775718	0.0437443	Signaling lipids	1	305.1	261
FA20.3_w6	8Z,11Z,14Z-eicosatrienoic acid	HMDB0002925	5280581		C03242	LMFA01030158	SLM:000000928	NA	NA	0.0891013	0.0432734	Signaling lipids	1	305.1	261
FA20.3_w9	5Z,8Z,11Z-eicosatrienoic acid	HMDB0010378	5312531	72865		LMFA01030381	SLM:000001063	NA	NA	0.105411	0.049015	Signaling lipids	1	305.1	261
FA20.4_w6	5Z,8Z,11Z,14Z-eicosatetraenoic acid	HMDB0001043	444899	15843	C00219	LMFA01030001	SLM:000000296	0.000559402	0.000222096	0.0406771	0.0453924	Signaling lipids	1	303	259
FA20.5_w3	5Z,8Z,11Z,14Z,17Z-eicosapentaenoic acid	HMDB0001999	446284	28364	C06428	LMFA01030759	SLM:000000409	0.0271503	0.0144526	0.100783	0.064977	Signaling lipids	1	301.1	257.2
FA22.4_w6	7Z,10Z,13Z,16Z-docosatetraenoic acid	HMDB0002226	5497181		C16527	LMFA01030178	SLM:000001124	NA	NA	0.0601343	0.0333946	Signaling lipids	1	331.5	287.5
FA22.5_w3	7Z,10Z,13Z,16Z,19Z-docosapentaenoic acid	HMDB06528	5497182		C16513	LMFA04000044	SLM:000000929	NA	NA	0.0775518	0.0641538	Signaling lipids	1	329.1	179
FA22.5_w6	4Z,7Z,10Z,13Z,16Z-docosapentaenoic acid	HMDB0001976	6441454			LMFA04000064		NA	NA	0.088673	0.0339689	Signaling lipids	1	329.1	179
FA22.6_w3	4Z,7Z,10Z,13Z,16Z,19Z-docosahexaenoic acid	HMDB0002183	445580	28125	C06429	LMFA01030185	SLM:000001084	0.00200135	0.000867261	0.0540457	0.0369167	Signaling lipids	1	327.1	283.1
POEA	N-(9Z-hexadecenoyl)-ethanolamine	HMDB0013648	9835868	71465		LMFA08040043	SLM:000000410	0.527221	0.138987	0.0763638	0.054643	Signaling lipids	1	298	62
PDEA	N-(Pentadecanoyl)-ethanolamine	n/a	14455157	n/a	n/a	LMFA08040045	SLM:000598190	0.636774	0.258889	0.130645	0.0335346	Signaling lipids	1	286	62
1_LG_2_LG	2-(9Z,12Z-Octadecadienoyl)-glycerol	HMDB0011538	549043					0.864917	0.242962	0.0855993	0.0843446	Signaling lipids	1	355	263
PEA	N-hexadecanoyl-ethanolamine	HMDB0002100	4671	71464	C16512	LMFA08040013	SLM:000000149	0.468816	0.106983	0.0396066	0.0628055	Signaling lipids	1	300	62
SEA	N-(Octadecanoyl)-ethanolamine	HMDB0013078	27902	85299		LMFA08040051	SLM:000390186	0.633449	0.283331	0.0544955	0.0412912	Signaling lipids	1	328	62
OEA	N-(9Z-octadecenoyl)-ethanolamine	HMDB0002088	5283454	71466		LMFA08040015	SLM:000000147	0.786159	0.375271	0.0324869	0.0587487	Signaling lipids	1	326	62
15_HpETE	(5Z,8Z,11Z,13E)-15-hydroperoxyicosa-5,8,11,13-tetraenoic acid		6437084					0.40358	0.471678	0.172511	0.229235	Signaling lipids	1	335.2	113.1
5_HEPE	(+/-)-5-hydroxy-6E,8Z,11Z,14Z,17Z-eicosapentaenoic acid	HMDB0005081	6439678	72801		LMFA03070027	SLM:000501244	NA	NA	0.368865	0.191987	Signaling lipids	1	317.2	115.2
FA18.2_w6	9Z,12Z-octadecadienoic acid	HMDB0000673	5280450	17351	C01595	LMFA01030120	SLM:000000407	0.482773	0.315309	0.101461	0.0628604	Signaling lipids	1	279.2	261.2
FA18.3_w3	9Z,12Z,15Z-octadecatrienoic acid	HMDB0001388	5280934	27432	C06427	LMFA01030152	SLM:000001101	0.682702	0.589004	0.113321	0.0837521	Signaling lipids	1	277	233
TUDCA	2-[[(4R)-4-[(3R,5S,7S,8R,9S,10S,13R,14S,17R)-3,7-dihydroxy-10,13-dimethyl-2,3,4,5,6,7,8,9,11,12,14,15,16,17-tetradecahydro-1H-cyclopenta[a]phenanthren-17-yl]pentanoyl]amino]ethanesulfonic acid		9848818					0.75107	0.594235	0.208663	0.0636324	Signaling lipids	1	498.201	80
LPE(14:0)	Lysophosphatidylethanolamine(14:0)						SLM:000055407	0.0504955	0.0217281	0.142958	0.127741	HILIC MS/MS-Based LIPIDS	1	424.247	227.202
LPE(16:0)	Lysophosphatidylethanolamine(16:0)						SLM:000055410	0.0354234	0.021131	0.119144	0.136435	HILIC MS/MS-Based LIPIDS	1	452.278	255.233
LPE(16:1)	Lysophosphatidylethanolamine(16:1)						SLM:000055411	0.029839	0.0164208	0.116477	0.109738	HILIC MS/MS-Based LIPIDS	1	450.263	253.217
LPE(17:0)	Lysophosphatidylethanolamine(17:0)						SLM:000055413	0.220671	0.137696	0.0965905	0.176338	HILIC MS/MS-Based LIPIDS	1	466.294	269.249
LPE(18:0)	Lysophosphatidylethanolamine(18:0)						SLM:000055414	0.0166256	0.0100592	0.14519	0.223908	HILIC MS/MS-Based LIPIDS	1	480.31	283.264
LPE(18:1)	Lysophosphatidylethanolamine(18:1)						SLM:000055415	0.0446392	0.020117	0.1771	0.107292	HILIC MS/MS-Based LIPIDS	1	478.294	281.249
LPE(18:2)	Lysophosphatidylethanolamine(18:2)						SLM:000055416	0.0352056	0.0170247	0.116121	0.103477	HILIC MS/MS-Based LIPIDS	1	476.278	279.233
LPE(20:0)	Lysophosphatidylethanolamine(20:0)						SLM:000055420	0.0513198	0.0215767	0.137678	0.106357	HILIC MS/MS-Based LIPIDS	1	508.341	311.3
LPE(20:1)	Lysophosphatidylethanolamine(20:1)						SLM:000055421	0.0580157	0.0191546	0.208432	0.127477	HILIC MS/MS-Based LIPIDS	1	506.325	309.28
LPE(20:2)	Lysophosphatidylethanolamine(20:2)						SLM:000055422	0.0264486	0.0132923	0.143788	0.11808	HILIC MS/MS-Based LIPIDS	1	504.31	307.264
LPE(20:3)	Lysophosphatidylethanolamine(20:3)						SLM:000055423	0.0181271	0.0108027	0.11942	0.127776	HILIC MS/MS-Based LIPIDS	1	502.294	305.249
LPE(20:4)	Lysophosphatidylethanolamine(20:4)						SLM:000055424	0.0229779	0.0150079	0.0830131	0.148875	HILIC MS/MS-Based LIPIDS	1	500.278	303.233
LPE(22:1)	Lysophosphatidylethanolamine(22:1)						SLM:000055428	0.0410689	0.0169824	0.122045	0.111193	HILIC MS/MS-Based LIPIDS	1	534.357	337.311
LPE(22:2)	Lysophosphatidylethanolamine(22:2)						SLM:000055429	0.03069	0.0162453	0.141815	0.116326	HILIC MS/MS-Based LIPIDS	1	532.341	335.296
LPE(22:4)	Lysophosphatidylethanolamine(22:4)						SLM:000055431	0.0227339	0.00891702	0.125611	0.158728	HILIC MS/MS-Based LIPIDS	1	528.31	331.264
LPE(22:5)	Lysophosphatidylethanolamine(22:5)						SLM:000055432	0.0124518	0.0077779	0.115444	0.125738	HILIC MS/MS-Based LIPIDS	1	526.294	329.249
LPE(22:6)	Lysophosphatidylethanolamine(22:6)						SLM:000055433	0.00723355	0.00417636	0.122087	0.132002	HILIC MS/MS-Based LIPIDS	1	524.278	327.233
LPE(24:1)	Lysophosphatidylethanolamine(24:1)						SLM:000055435	0.0312598	0.0111293	0.11643	0.131263	HILIC MS/MS-Based LIPIDS	1	562.388	365.343
LPE O-15:1	Lysophosphatidylethanolamine(O-15:1)							0.0240158	0.00998696	0.273344	0.207738	HILIC MS/MS-Based LIPIDS	1	438.263	239.202
LPE O-16:0	Lysophosphatidylethanolamine(O-16:0)							0.032572	0.0213496	0.129691	0.1256	HILIC MS/MS-Based LIPIDS	1	454.294	255.23
LPE O-18:1	Lysophosphatidylethanolamine(O-18:1)							0.0403067	0.0169668	0.140825	0.119926	HILIC MS/MS-Based LIPIDS	1	480.31	281.2
PC(14:0_16:0)	Phosphatidylcholine (14:0_16:0)	HMDB0007965, HMDB0007869	24778679, 129657	LMGP01010560, LMGP01010481		LMGP01010560, LMGP01010481	SLM:000063559	6.24061e-05	2.24129e-05	0.188911	0.163009	HILIC MS/MS-Based LIPIDS	3	764.545	227.202
PC(14:0_18:1)	Phosphatidylcholine (14:0_18:1)	HMDB0007872, HMDB0008097, HMDB0008064, HMDB0007873	24778618, 24778931, 53478711, 24778620	LMGP01010490, LMGP01010882, LMGP01012145, LMGP01010492		LMGP01010490, LMGP01010882, LMGP01012145, LMGP01010492	SLM:000063564	0.000399912	9.6318e-05	0.129719	0.160155	HILIC MS/MS-Based LIPIDS	3	790.56	281.249
PC(14:0_18:2)	Phosphatidylcholine (14:0_18:2)	HMDB0008130, HMDB0007874	52922711, 24778622, 24778624	LMGP01011616, LMGP01010494, LMGP01010496		LMGP01011616, LMGP01010494, LMGP01010496	SLM:000063565	0.00414427	0.00108401	0.252266	0.146026	HILIC MS/MS-Based LIPIDS	3	788.545	279.233
PC(15:0_16:0)	Phosphatidylcholine (15:0_16:0)	HMDB0007967, HMDB0007935	24778680, 24778655	LMGP01010562, LMGP01010532		LMGP01010562, LMGP01010532	SLM:000063670	0.0133059	0.00564908	0.193032	0.134129	HILIC MS/MS-Based LIPIDS	3	778.56	241.217
PC(15:0_18:1)	Phosphatidylcholine (15:0_18:1)	HMDB0007938, HMDB0008099, HMDB0007939	24778662, 52922675, 52922312	LMGP01010541, LMGP01011598, LMGP01011415		LMGP01010541, LMGP01011598, LMGP01011415	SLM:000063675	0.00152512	0.000407477	0.134357	0.15226	HILIC MS/MS-Based LIPIDS	3	804.576	241.217
PC(16:0_16:0)	Phosphatidylcholine (16:0_16:0)	HMDB0000564, HMDB0000564, HMDB0000564, HMDB0000564, HMDB0000564, HMDB0000564, HMDB0000564, HMDB0000564, HMDB0000564, HMDB0000564, HMDB0000564, HMDB0000564, HMDB0000564, HMDB0000564, HMDB0000564, HMDB0000564, HMDB0000564	452110, 452110, 452110, 452110, 452110, 452110, 452110, 452110, 452110, 452110, 452110, 452110, 452110, 452110, 452110, 452110, 452110	LMGP01010564, LMGP01010564, LMGP01010564, LMGP01010564, LMGP01010564, LMGP01010564, LMGP01010564, LMGP01010564, LMGP01010564, LMGP01010564, LMGP01010564, LMGP01010564, LMGP01010564, LMGP01010564, LMGP01010564, LMGP01010564, LMGP01010564		LMGP01010564, LMGP01010564, LMGP01010564, LMGP01010564, LMGP01010564, LMGP01010564, LMGP01010564, LMGP01010564, LMGP01010564, LMGP01010564, LMGP01010564, LMGP01010564, LMGP01010564, LMGP01010564, LMGP01010564, LMGP01010564, LMGP01010564	SLM:000063724	0.000297466	0.000144366	0.18149	0.107026	HILIC MS/MS-Based LIPIDS	3	792.576	255.233
PC(16:0_16:1)	Phosphatidylcholine (16:0_16:1)	HMDB0008001, HMDB0007969	52922440, 6443788	LMGP01011479, LMGP01010566		LMGP01011479, LMGP01010566	SLM:000063725	0.000272518	0.00010425	0.145775	0.140952	HILIC MS/MS-Based LIPIDS	3	790.56	253.217
PC(16:0_17:0)	Phosphatidylcholine (16:0_17:0)		52922483, 24778682	LMGP01011501, LMGP01010569		LMGP01011501, LMGP01010569	SLM:000063727	0.000245217	7.79155e-05	0.138127	0.168464	HILIC MS/MS-Based LIPIDS	3	806.5	269.2
PC(16:0_18:0)	Phosphatidylcholine (16:0_18:0)	HMDB0007970, HMDB0008034	24778686, 18631368	LMGP01010573, LMGP01010742		LMGP01010573, LMGP01010742	SLM:000063728	0.000307879	0.000116274	0.195504	0.129826	HILIC MS/MS-Based LIPIDS	3	820.607	283.264
PC(16:0_18:1)	Phosphatidylcholine (16:0_18:1)	HMDB0007971, HMDB0008067, HMDB0008100, HMDB0007972	24778687, 24778688, 53478717, 24778690, 24778933, 6506401, 24778691, 5497103	LMGP01010575, LMGP01010576, LMGP01012146, LMGP01010578, LMGP01010884, LMGP01010581, LMGP01010579, LMGP01010005		LMGP01010575, LMGP01010576, LMGP01012146, LMGP01010578, LMGP01010884, LMGP01010581, LMGP01010579, LMGP01010005	SLM:000063729	0.000459464	0.000154977	0.14756	0.144541	HILIC MS/MS-Based LIPIDS	3	818.592	281.249
PC(16:0_18:2)	Phosphatidylcholine (16:0_18:2)	HMDB0008133, HMDB0007973	16213884, 24778972, 24778695, 24778697, 24778696, 5287971, 24778694, 6439299, 24778966, 14505457, 24778693, 24778962	LMGP01010592, LMGP01010932, LMGP01010587, LMGP01010591, LMGP01010588, LMGP01010594, LMGP01010586, LMGP01010589, LMGP01010926, LMGP01010590, LMGP01010585, LMGP01010920		LMGP01010592, LMGP01010932, LMGP01010587, LMGP01010591, LMGP01010588, LMGP01010594, LMGP01010586, LMGP01010589, LMGP01010926, LMGP01010590, LMGP01010585, LMGP01010920	SLM:000063730	0.000334628	0.00010878	0.162478	0.153819	HILIC MS/MS-Based LIPIDS	3	816.576	279.233
PC(16:0_18:3)	Phosphatidylcholine (16:0_18:3)	HMDB0007975, HMDB0008199, HMDB0007974, HMDB0008166	24778702, 52922833, 24778699, 52922771	LMGP01010601, LMGP01011677, LMGP01010598, LMGP01011646		LMGP01010601, LMGP01011677, LMGP01010598, LMGP01011646	SLM:000063731	0.00170081	0.000982412	0.167227	0.221723	HILIC MS/MS-Based LIPIDS	3	814.56	277.217
PC(16:0_19:0)	Phosphatidylcholine (16:0_19:0)		52922414, 52922945	LMGP01011466, LMGP01011733		LMGP01011466, LMGP01011733	SLM:000063733	0.00134438	0.000525213	0.120146	0.177875	HILIC MS/MS-Based LIPIDS	3	834.623	297.28
PC(16:0_20:1)	Phosphatidylcholine (16:0_20:1)	HMDB0007978, HMDB0008298	52922418, 52923101	LMGP01011468, LMGP01011811		LMGP01011468, LMGP01011811	SLM:000063735	0.000916202	0.000251748	0.179198	0.173551	HILIC MS/MS-Based LIPIDS	3	846.623	309.28
PC(16:0_20:2)	Phosphatidylcholine (16:0_20:2)	HMDB0008331, HMDB0007979	52923161, 52922420	LMGP01011841, LMGP01011469		LMGP01011841, LMGP01011469	SLM:000063736	0.000292182	0.000136875	0.102718	0.149237	HILIC MS/MS-Based LIPIDS	3	844.607	307.264
PC(16:0_20:3)	Phosphatidylcholine (16:0_20:3)	HMDB0008364, HMDB0007980, HMDB0008397, HMDB0007981	53478949, 24778715, 52923221, 24778719, 24778716	LMGP01012194, LMGP01010622, LMGP01011872, LMGP01010627, LMGP01010624		LMGP01012194, LMGP01010622, LMGP01011872, LMGP01010627, LMGP01010624	SLM:000063737	0.000334273	0.000234322	0.0926352	0.168429	HILIC MS/MS-Based LIPIDS	3	842.592	305.249
PC(16:0_20:4)	Phosphatidylcholine (16:0_20:4)	HMDB0008429, HMDB0007983	24779073, 53478669, 24778721, 24779079	LMGP01011049, LMGP01012136, LMGP01010629, LMGP01011056		LMGP01011049, LMGP01012136, LMGP01010629, LMGP01011056	SLM:000063738	0.000180618	0.000138399	0.0951881	0.181354	HILIC MS/MS-Based LIPIDS	3	840.576	303.233
PC(16:0_22:4)	Phosphatidylcholine (16:0_22:4)	HMDB0007988, HMDB0008626	24778732, 52923621	LMGP01010642, LMGP01012072		LMGP01010642, LMGP01012072	SLM:000063745	0.000321051	0.000159979	0.15273	0.131437	HILIC MS/MS-Based LIPIDS	3	868.607	331.264
PC(16:0_22:5)	Phosphatidylcholine (16:0_22:5)	HMDB0007989, HMDB0007990	24778735, 24778737	LMGP01010645, LMGP01010647		LMGP01010645, LMGP01010647	SLM:000063746	0.000442517	0.000411147	0.116917	0.163772	HILIC MS/MS-Based LIPIDS	3	866.592	329.249
PC(16:0_22:6)	Phosphatidylcholine (16:0_22:6)	HMDB0008725, HMDB0007991	24779130, 6506479, 24779131, 6441886	LMGP01011115, LMGP01010650, LMGP01011116, LMGP01012137		LMGP01011115, LMGP01010650, LMGP01011116, LMGP01012137	SLM:000063747	0.000366193	0.000274648	0.119839	0.195012	HILIC MS/MS-Based LIPIDS	3	864.576	327.233
PC(16:1_16:1)	Phosphatidylcholine (16:1_16:1)						SLM:000063778	0.00036833	0.000221698	0.12925	0.181714	HILIC MS/MS-Based LIPIDS	3	788.6	253.2
PC(16:1_18:0)	Phosphatidylcholine (16:1_18:0)	HMDB0008003, HMDB0008035	52922448, 24778811	LMGP01011483, LMGP01010744		LMGP01011483, LMGP01010744	SLM:000063781	0.000753499	0.000172449	0.195583	0.207075	HILIC MS/MS-Based LIPIDS	3	818.592	253.217
PC(16:1_18:1)	Phosphatidylcholine (16:1_18:1)	HMDB0008068, HMDB0008101, HMDB0008004, HMDB0008005	53478719, 24778759, 24778935, 24778766, 24778767	LMGP01012147, LMGP01010678, LMGP01010887, LMGP01010687, LMGP01010688		LMGP01012147, LMGP01010678, LMGP01010887, LMGP01010687, LMGP01010688	SLM:000063782	0.000484969	0.000199821	0.122109	0.153526	HILIC MS/MS-Based LIPIDS	3	816.576	281.249
PC(16:1_18:2)	Phosphatidylcholine (16:1_18:2)	HMDB0008006, HMDB0008134	24778768, 52922719	LMGP01010690, LMGP01011620		LMGP01010690, LMGP01011620	SLM:000063783	0.000520057	0.000410678	0.283045	0.118409	HILIC MS/MS-Based LIPIDS	3	814.56	253.217
PC(16:1_20:3)	Phosphatidylcholine (16:1_20:3)	HMDB0008365, HMDB0008013, HMDB0008014, HMDB0008398	53478951, 53478679, 52922463, 52923223	LMGP01012195, LMGP01012138, LMGP01011491, LMGP01011873		LMGP01012195, LMGP01012138, LMGP01011491, LMGP01011873	SLM:000063790	0.000863842	0.000688191	0.255263	0.184214	HILIC MS/MS-Based LIPIDS	3	840.576	253.217
PC(16:1_20:4)	Phosphatidylcholine (16:1_20:4)	HMDB0008430, HMDB0008015, HMDB0008463, HMDB0008016	52923283, 24779264, 24778771, 53479065, 53478681	LMGP01011903, LMGP01011305, LMGP01010695, LMGP01012210, LMGP01012139		LMGP01011903, LMGP01011305, LMGP01010695, LMGP01012210, LMGP01012139	SLM:000063791	0.000321649	0.000292302	0.138936	0.165464	HILIC MS/MS-Based LIPIDS	3	838.56	253.217
PC(17:0_18:0)	Phosphatidylcholine (17:0_18:0)		24778785, 52922649	LMGP01010709, LMGP01011585		LMGP01010709, LMGP01011585	SLM:000063884	0.00115351	0.000264334	0.200636	0.141599	HILIC MS/MS-Based LIPIDS	3	834.623	269.249
PC(17:0_18:1)	Phosphatidylcholine (17:0_18:1)		24778787, 52922679	LMGP01010711, LMGP01011600		LMGP01010711, LMGP01011600	SLM:000063885	0.00130551	0.000324257	0.188887	0.185341	HILIC MS/MS-Based LIPIDS	3	832.607	269.249
PC(17:0_18:2)	Phosphatidylcholine (17:0_18:2)		52922721, 52922491	LMGP01011621, LMGP01011505		LMGP01011621, LMGP01011505	SLM:000063886	0.000566772	0.000238753	0.262889	0.20943	HILIC MS/MS-Based LIPIDS	3	830.592	269.249
PC(17:0_20:3)	Phosphatidylcholine (17:0_20:3)		52922507, 52923225	LMGP01011514, LMGP01011874		LMGP01011514, LMGP01011874	SLM:000063893	0.00147834	0.000731662	0.203495	0.260137	HILIC MS/MS-Based LIPIDS	3	856.607	269.249
PC(17:0_20:4)	Phosphatidylcholine (17:0_20:4)		24778518, 52923285	LMGP01010003, LMGP01011904		LMGP01010003, LMGP01011904	SLM:000063894	0.000741722	0.000377135	0.213533	0.127684	HILIC MS/MS-Based LIPIDS	3	854.592	269.249
PC(17:0_22:6)	Phosphatidylcholine (17:0_22:6)		24778795, 52923685	LMGP01010720, LMGP01012104		LMGP01010720, LMGP01012104	SLM:000063903	0.00280793	0.00158226	0.146616	0.222698	HILIC MS/MS-Based LIPIDS	3	878.592	269.249
PC(18:0_18:0)	Phosphatidylcholine (18:0_18:0)						SLM:000063934	0.000600207	0.000152127	0.226877	0.148793	HILIC MS/MS-Based LIPIDS	3	848.639	283.264
PC(18:0_18:1)	Phosphatidylcholine (18:0_18:1)	HMDB0008069, HMDB0008102, HMDB0008038, HMDB0008037	24778818, 24778894, 24778936, 24778824, 24778816, 24778825, 24778823, 24778821, 24778819, 24778815	LMGP01010753, LMGP01010840, LMGP01010888, LMGP01010759, LMGP01010751, LMGP01010761, LMGP01010758, LMGP01010756, LMGP01010754, LMGP01010750		LMGP01010753, LMGP01010840, LMGP01010888, LMGP01010759, LMGP01010751, LMGP01010761, LMGP01010758, LMGP01010756, LMGP01010754, LMGP01010750	SLM:000063935	0.00109144	0.00026294	0.253964	0.143935	HILIC MS/MS-Based LIPIDS	3	846.623	281.249
PC(18:0_18:2)	Phosphatidylcholine (18:0_18:2)	HMDB0008135, HMDB0008039	24778828, 15378085, 6441487, 24778827, 24778826	LMGP01010766, LMGP01010935, LMGP01010768, LMGP01010765, LMGP01010764		LMGP01010766, LMGP01010935, LMGP01010768, LMGP01010765, LMGP01010764	SLM:000063936	0.000888288	0.000176698	0.186564	0.126226	HILIC MS/MS-Based LIPIDS	3	844.607	279.233
PC(18:0_20:0)	Phosphatidylcholine (18:0_20:0)	HMDB0008043, HMDB0008267	24778840, 24779032	LMGP01010781, LMGP01011004		LMGP01010781, LMGP01011004	SLM:000063940	0.000480622	0.00018744	0.197817	0.120264	HILIC MS/MS-Based LIPIDS	3	876.67	283.264
PC(18:0_20:1)	Phosphatidylcholine (18:0_20:1)	HMDB0008044, HMDB0008300	24778842, 24778845, 24778846, 24778844, 52923111, 24778843	LMGP01010783, LMGP01010786, LMGP01010787, LMGP01010785, LMGP01011816, LMGP01010784		LMGP01010783, LMGP01010786, LMGP01010787, LMGP01010785, LMGP01011816, LMGP01010784	SLM:000063941	0.00110298	0.000231649	0.171453	0.185315	HILIC MS/MS-Based LIPIDS	3	874.654	309.28
PC(18:0_20:2)	Phosphatidylcholine (18:0_20:2)	HMDB0008045, HMDB0008333	24778848, 24778851, 24778847, 24778850, 52923171, 24778852, 24778849	LMGP01010789, LMGP01010792, LMGP01010788, LMGP01010791, LMGP01011846, LMGP01010793, LMGP01010790		LMGP01010789, LMGP01010792, LMGP01010788, LMGP01010791, LMGP01011846, LMGP01010793, LMGP01010790	SLM:000063942	0.000509393	0.000177227	0.175066	0.100573	HILIC MS/MS-Based LIPIDS	3	872.639	307.264
PC(18:0_20:3)	Phosphatidylcholine (18:0_20:3)	HMDB0008047, HMDB0008366, HMDB0008046, HMDB0008399	24778857, 53478953, 24778856, 24778855, 52923231, 24778854	LMGP01010799, LMGP01012196, LMGP01010798, LMGP01010796, LMGP01011877, LMGP01010795		LMGP01010799, LMGP01012196, LMGP01010798, LMGP01010796, LMGP01011877, LMGP01010795	SLM:000063943	0.000343096	0.000146293	0.157738	0.127233	HILIC MS/MS-Based LIPIDS	3	870.623	305.249
PC(18:0_20:4)	Phosphatidylcholine (18:0_20:4)	HMDB0008049, HMDB0008048, HMDB0008431	53478701, 16219824, 24778859, 52923291	LMGP01012144, LMGP01010802, LMGP01010804, LMGP01011907		LMGP01012144, LMGP01010802, LMGP01010804, LMGP01011907	SLM:000063944	0.000231854	0.000116682	0.123144	0.121456	HILIC MS/MS-Based LIPIDS	3	868.607	303.233
PC(18:0_20:5)	Phosphatidylcholine (18:0_20:5)	HMDB0008050, HMDB0008497	24778860, 24778862, 52923351	LMGP01010805, LMGP01010807, LMGP01011937		LMGP01010805, LMGP01010807, LMGP01011937	SLM:000063945	0.00461668	0.00268882	0.181377	0.248291	HILIC MS/MS-Based LIPIDS	3	866.592	301.217
PC(18:0_22:4)	Phosphatidylcholine (18:0_22:4)	HMDB0008628, HMDB0008054	52923631, 24778868	LMGP01012077, LMGP01010813		LMGP01012077, LMGP01010813	SLM:000063951	0.00024501	9.11552e-05	0.155456	0.141507	HILIC MS/MS-Based LIPIDS	3	896.639	331.264
PC(18:0_22:5)	Phosphatidylcholine (18:0_22:5)	HMDB0008055, HMDB0008056	24778871, 24778873	LMGP01010816, LMGP01010818		LMGP01010816, LMGP01010818	SLM:000063952	0.000562983	0.000375671	0.105606	0.162097	HILIC MS/MS-Based LIPIDS	3	894.623	329.249
PC(18:0_22:6)	Phosphatidylcholine (18:0_22:6)	HMDB0008057, HMDB0008727	24778876, 24778878, 52923691	LMGP01010821, LMGP01010823, LMGP01012107		LMGP01010821, LMGP01010823, LMGP01012107	SLM:000063953	0.000364285	0.000224109	0.164623	0.102683	HILIC MS/MS-Based LIPIDS	3	892.607	327.233
PC(18:1_18:1)	Phosphatidylcholine (18:1_18:1)						SLM:000063984	0.000722737	0.000191575	0.15461	0.150231	HILIC MS/MS-Based LIPIDS	3	844.607	281.249
PC(18:1_18:2)	Phosphatidylcholine (18:1_18:2)	HMDB0008137, HMDB0008072, HMDB0008136, HMDB0008105	52922727, 53478723, 24778937, 53478785, 24778939	LMGP01011624, LMGP01012149, LMGP01010893, LMGP01012168, LMGP01010895		LMGP01011624, LMGP01012149, LMGP01010893, LMGP01012168, LMGP01010895	SLM:000063985	0.000564413	0.00016488	0.140205	0.126842	HILIC MS/MS-Based LIPIDS	3	842.592	279.233
PC(18:1_18:3)	Phosphatidylcholine (18:1_18:3)	HMDB0008106, HMDB0008203, HMDB0008073, HMDB0008169, HMDB0008202, HMDB0008107, HMDB0008074, HMDB0008170	52922685, 24778989, 53478725, 53478807, 53478831, 24778941, 53478727, 52922783	LMGP01011603, LMGP01010955, LMGP01012150, LMGP01012174, LMGP01012178, LMGP01010898, LMGP01012151, LMGP01011652		LMGP01011603, LMGP01010955, LMGP01012150, LMGP01012174, LMGP01012178, LMGP01010898, LMGP01012151, LMGP01011652	SLM:000063986	0.00344163	0.00187729	0.226585	0.213275	HILIC MS/MS-Based LIPIDS	3	840.576	277.217
PC(18:1_20:0)	Phosphatidylcholine (18:1_20:0)	HMDB0008109, HMDB0008269, HMDB0008268	24778945, 24779036, 24779038, 24778928, 24779037, 24779033	LMGP01010902, LMGP01011008, LMGP01011010, LMGP01010879, LMGP01011009, LMGP01011005		LMGP01010902, LMGP01011008, LMGP01011010, LMGP01010879, LMGP01011009, LMGP01011005	SLM:000063989	0.000793292	0.000226178	0.174205	0.177126	HILIC MS/MS-Based LIPIDS	3	874.654	281.249
PC(18:1_20:1)	Phosphatidylcholine (18:1_20:1)	HMDB0008110, HMDB0008302	24778897, 52922693, 52923113	LMGP01010843, LMGP01011607, LMGP01011817		LMGP01010843, LMGP01011607, LMGP01011817	SLM:000063990	0.00102344	0.000216668	0.185988	0.214133	HILIC MS/MS-Based LIPIDS	3	872.639	309.28
PC(18:1_20:2)	Phosphatidylcholine (18:1_20:2)	HMDB0008111, HMDB0008335, HMDB0008078, HMDB0008334	52922695, 52923173, 53478735, 53478919	LMGP01011608, LMGP01011847, LMGP01012153, LMGP01012190		LMGP01011608, LMGP01011847, LMGP01012153, LMGP01012190	SLM:000063991	0.00047902	0.000198628	0.131531	0.219209	HILIC MS/MS-Based LIPIDS	3	870.623	307.264
PC(18:1_20:3)	Phosphatidylcholine (18:1_20:3)	HMDB0008079, HMDB0008368, HMDB0008113, HMDB0008401, HMDB0008367, HMDB0008080, HMDB0008112, HMDB0008400	53478737, 53478957, 52922697, 52923233, 53478955, 53478739, 24778947, 53479009	LMGP01012154, LMGP01012198, LMGP01011609, LMGP01011878, LMGP01012197, LMGP01012155, LMGP01010904, LMGP01012206		LMGP01012154, LMGP01012198, LMGP01011609, LMGP01011878, LMGP01012197, LMGP01012155, LMGP01010904, LMGP01012206	SLM:000063992	0.000296414	0.000141289	0.111506	0.192214	HILIC MS/MS-Based LIPIDS	3	868.607	305.249
PC(18:1_20:4)	Phosphatidylcholine (18:1_20:4)	HMDB0008081, HMDB0008433, HMDB0008465, HMDB0008114, HMDB0008115, HMDB0008432, HMDB0008082	53478741, 52923293, 53479069, 24778948, 53478767, 53479033, 53478743	LMGP01012156, LMGP01011908, LMGP01012211, LMGP01010905, LMGP01012165, LMGP01012208, LMGP01012157		LMGP01012156, LMGP01011908, LMGP01012211, LMGP01010905, LMGP01012165, LMGP01012208, LMGP01012157	SLM:000063993	0.000166033	8.71764e-05	0.10748	0.150162	HILIC MS/MS-Based LIPIDS	3	866.592	303.233
PC(18:1_22:4)	Phosphatidylcholine (18:1_22:4)	HMDB0008087, HMDB0008120, HMDB0008629, HMDB0008630	53478749, 52922705, 53479251, 52923633	LMGP01012160, LMGP01011613, LMGP01012231, LMGP01012078		LMGP01012160, LMGP01011613, LMGP01012231, LMGP01012078	SLM:000064000	0.000410874	0.000166996	0.122463	0.154763	HILIC MS/MS-Based LIPIDS	3	894.623	331.264
PC(18:1_22:5)	Phosphatidylcholine (18:1_22:5)	HMDB0008089, HMDB0008089, HMDB0008089, HMDB0008089, HMDB0008089, HMDB0008089, HMDB0008089, HMDB0008089, HMDB0008089, HMDB0008089, HMDB0008089, HMDB0008089, HMDB0008089, HMDB0008089, HMDB0008089, HMDB0008089, HMDB0008089	24778900, 24778900, 24778900, 24778900, 24778900, 24778900, 24778900, 24778900, 24778900, 24778900, 24778900, 24778900, 24778900, 24778900, 24778900, 24778900, 24778900	LMGP01010846, LMGP01010846, LMGP01010846, LMGP01010846, LMGP01010846, LMGP01010846, LMGP01010846, LMGP01010846, LMGP01010846, LMGP01010846, LMGP01010846, LMGP01010846, LMGP01010846, LMGP01010846, LMGP01010846, LMGP01010846, LMGP01010846		LMGP01010846, LMGP01010846, LMGP01010846, LMGP01010846, LMGP01010846, LMGP01010846, LMGP01010846, LMGP01010846, LMGP01010846, LMGP01010846, LMGP01010846, LMGP01010846, LMGP01010846, LMGP01010846, LMGP01010846, LMGP01010846, LMGP01010846	SLM:000064001	0.000857794	0.000631574	0.143981	0.178184	HILIC MS/MS-Based LIPIDS	3	892.607	329.249
PC(18:1_22:6)	Phosphatidylcholine (18:1_22:6)	HMDB0008090, HMDB0008729, HMDB0008123	24778901, 52923693, 24778955	LMGP01010847, LMGP01012108, LMGP01010913		LMGP01010847, LMGP01012108, LMGP01010913	SLM:000064002	0.00078437	0.000512365	0.198143	0.1867	HILIC MS/MS-Based LIPIDS	3	890.592	327.233
PC(18:2_18:2)	Phosphatidylcholine (18:2_18:2)						SLM:000064033	0.00120716	0.000546685	0.173639	0.194247	HILIC MS/MS-Based LIPIDS	3	840.576	279.233
PC(18:2_20:1)	Phosphatidylcholine (18:2_20:1)	HMDB0008303, HMDB0008144	24778978, 52923115, 52922741	LMGP01010942, LMGP01011818, LMGP01011631		LMGP01010942, LMGP01011818, LMGP01011631	SLM:000064038	0.000605747	0.000193623	0.20387	0.18294	HILIC MS/MS-Based LIPIDS	3	870.623	309.28
PC(18:2_20:3)	Phosphatidylcholine (18:2_20:3)	HMDB0008139, HMDB0008146, HMDB0008402, HMDB0008369	53478787, 52922745, 52923235, 53478959	LMGP01012170, LMGP01011633, LMGP01011879, LMGP01012199		LMGP01012170, LMGP01011633, LMGP01011879, LMGP01012199	SLM:000064040	0.000979603	0.000547207	0.155436	0.183009	HILIC MS/MS-Based LIPIDS	3	866.592	305.249
PC(18:2_20:4)	Phosphatidylcholine (18:2_20:4)	HMDB0008434, HMDB0008148, HMDB0008147, HMDB0008467	52923295, 53478789, 24778979, 53479073	LMGP01011909, LMGP01012171, LMGP01010943, LMGP01012212		LMGP01011909, LMGP01012171, LMGP01010943, LMGP01012212	SLM:000064041	0.000815895	0.00042881	0.168007	0.249906	HILIC MS/MS-Based LIPIDS	3	864.576	303.233
PC(18:2_22:4)	Phosphatidylcholine (18:2_22:4)	HMDB0008631, HMDB0008153	52923635, 52922757	LMGP01012079, LMGP01011639		LMGP01012079, LMGP01011639	SLM:000064048	0.00240473	0.000922524	0.28834	0.153066	HILIC MS/MS-Based LIPIDS	3	892.607	331.264
PC(19:0_20:4)	Phosphatidylcholine (19:0_20:4)		52922975, 52923303	LMGP01011748, LMGP01011913		LMGP01011748, LMGP01011913	SLM:000064179	0.00553291	0.00188143	0.279685	0.233742	HILIC MS/MS-Based LIPIDS	3	882.623	297.28
PC(20:0_20:4)	Phosphatidylcholine (20:0_20:4)	HMDB0008471, HMDB0008438, HMDB0008279, HMDB0008280	53479081, 52923307, 24779048, 53478881	LMGP01012213, LMGP01011915, LMGP01011023, LMGP01012186		LMGP01012213, LMGP01011915, LMGP01011023, LMGP01012186	SLM:000064223	0.00111043	0.00053818	0.185985	0.164985	HILIC MS/MS-Based LIPIDS	3	896.639	303.233
PC(20:1_20:3)	Phosphatidylcholine (20:1_20:3)	HMDB0008310, HMDB0011201, HMDB0008311, HMDB0008374	53478897, 52923249, 52923131, 53478969	LMGP01012187, LMGP01011886, LMGP01011826, LMGP01012203		LMGP01012187, LMGP01011886, LMGP01011826, LMGP01012203	SLM:000064265	0.00101256	0.000401834	0.147803	0.169367	HILIC MS/MS-Based LIPIDS	3	896.639	305.249
PC(20:1_20:4)	Phosphatidylcholine (20:1_20:4)	HMDB0008312, HMDB0008439, HMDB0008313, HMDB0008472	52923133, 52923309, 53478899, 53479083	LMGP01011827, LMGP01011916, LMGP01012188, LMGP01012214		LMGP01011827, LMGP01011916, LMGP01012188, LMGP01012214	SLM:000064266	0.000219624	8.89497e-05	0.131963	0.178956	HILIC MS/MS-Based LIPIDS	3	894.623	303.233
PC(20:2_20:4)	Phosphatidylcholine (20:2_20:4)	HMDB0008345, HMDB0008440	52923195, 52923311	LMGP01011858, LMGP01011917		LMGP01011858, LMGP01011917	SLM:000064308	0.000291827	0.000143498	0.15766	0.204211	HILIC MS/MS-Based LIPIDS	3	892.607	303.233
PC(20:3_20:4)	Phosphatidylcholine (20:3_20:4)							0.000543083	0.000278529	0.1747	0.221753	HILIC MS/MS-Based LIPIDS	3	890.592	303.237
PC(20:4_20:4)	Phosphatidylcholine (20:4_20:4)						SLM:000064389	0.000292109	0.000161073	0.166509	0.161239	HILIC MS/MS-Based LIPIDS	3	888.576	303.233
PC(20:4_22:4)	Phosphatidylcholine (20:4_22:4)	HMDB0008449, HMDB0008640	52923325, 52923655	LMGP01011924, LMGP01012089		LMGP01011924, LMGP01012089	SLM:000064396	0.00119746	0.000475834	0.157302	0.206419	HILIC MS/MS-Based LIPIDS	3	916.607	331.264
PC(22:5_22:6)	Phosphatidylcholine (22:5_22:6)						SLM:000064682	0.00692732	0.00420186	0.215599	0.230923	HILIC MS/MS-Based LIPIDS	3	938.592	327.233
PC(O-34:1)_FFA(16:0)	Phosphatidylcholine (O-18:1_16:0)							0.000731166	0.000203356	0.120813	0.150827	HILIC MS/MS-Based LIPIDS	3	804.6	255.2
PC(O-34:1)_FFA(18:1)	Phosphatidylcholine (O-16:0_18:1)						SLM:000065924	0.00102542	0.000190559	0.149128	0.169563	HILIC MS/MS-Based LIPIDS	3	804.6	281.2
PC(O-34:2)_FFA(16:0)	Phosphatidylcholine (O-18:2_16:0)						SLM:000066309	0.000413904	8.0503e-05	0.171737	0.231041	HILIC MS/MS-Based LIPIDS	3	802.6	255.2
PC(O-34:2)_FFA(18:1)	Phosphatidylcholine (O-16:1_18:1)						SLM:000065989	0.000844561	0.000136687	0.103431	0.203109	HILIC MS/MS-Based LIPIDS	3	802.6	281.2
PC(O-34:2)_FFA(18:2)	Phosphatidylcholine (O-16:0_18:2)						SLM:000065925	0.000863484	0.000154748	0.110659	0.186963	HILIC MS/MS-Based LIPIDS	3	802.6	279.2
PC(O-34:3)_FFA(18:2)	Phosphatidylcholine (O-16:1_18:2)						SLM:000065990	0.00292709	0.000521736	0.268819	0.181533	HILIC MS/MS-Based LIPIDS	3	800.6	279.2
PC(O-36:2)_FFA(18:0)	Phosphatidylcholine (O-18:2_18:0)							0.00382836	0.000575913	0.18023	0.177335	HILIC MS/MS-Based LIPIDS	3	830.6	283.3
PC(O-36:2)_FFA(18:1)	Phosphatidylcholine (O-18:1_18:1)						SLM:000066249	0.00138984	0.0002451	0.135134	0.161274	HILIC MS/MS-Based LIPIDS	3	830.6	281.2
PC(O-36:2)_FFA(18:2)	Phosphatidylcholine (O-18:0_18:2)						SLM:000066185	0.002231	0.000425853	0.191751	0.206949	HILIC MS/MS-Based LIPIDS	3	830.6	279.2
PC(O-36:3)_FFA(18:2)	Phosphatidylcholine (O-18:1_18:2)						SLM:000066250	0.00178929	0.000361548	0.16303	0.263944	HILIC MS/MS-Based LIPIDS	3	828.6	279.2
PC(O-36:3)_FFA(20:3)	Phosphatidylcholine (O-18:1_16:0)							0.00117584	0.000365755	0.169969	0.184972	HILIC MS/MS-Based LIPIDS	3	828.6	305.2
PC(O-36:3)_FFA(20:4)	#N/A							0.00028203	0.000158824	0.17744	0.183238	HILIC MS/MS-Based LIPIDS	3	828.6	303.2
PC(O-36:6)_FFA(20:2)								0.000360039	0.000273504	0.289152	0.164815	HILIC MS/MS-Based LIPIDS	3	822.6	307.3
PC(O-38:4)_FFA(18:0)	#N/A							0.00122763	0.000634089	0.190996	0.162995	HILIC MS/MS-Based LIPIDS	3	854.6	283.3
PC(O-38:4)_FFA(20:4)	Phosphatidylcholine (O-18:0_20:4)						SLM:000066193	0.000164017	9.24684e-05	0.101204	0.213696	HILIC MS/MS-Based LIPIDS	3	854.6	303.2
PC(O-38:5)_FFA(20:4)	Phosphatidylcholine (O-18:1_20:4)						SLM:000066258	0.000240727	0.000140076	0.0996954	0.179663	HILIC MS/MS-Based LIPIDS	3	852.6	303.2
PC(O-38:6)_FFA(18:1)	Phosphatidylcholine (O-20:5_18:1)							0.001114	0.000317159	0.285529	0.180707	HILIC MS/MS-Based LIPIDS	3	850.6	281.2
PC(O-38:7)_FFA(18:1)	#N/A							0.000818931	0.000191509	0.244693	0.140493	HILIC MS/MS-Based LIPIDS	3	848.6	281.2
PC(O-38:7)_FFA(20:1)	#N/A							0.000789816	0.000230407	0.244787	0.12364	HILIC MS/MS-Based LIPIDS	3	848.6	309.3
PC(O-38:7)_FFA(20:2)	#N/A							0.000606204	0.000269242	0.286831	0.183611	HILIC MS/MS-Based LIPIDS	3	848.6	307.3
PC(O-44:5)_FFA(20:4)	Phosphatidylcholine (O-24:1_20:4)						SLM:000066908	0.000465669	0.000256738	0.105513	0.186593	HILIC MS/MS-Based LIPIDS	3	936.7	303.2
LPC(16:0)	Lysophosphatidylcholine (16:0)	HMDB0010382, HMDB0240262	460602, 86554, 15061532	LMGP01050018, LMGP01050113, LMGP01050074		LMGP01050018, LMGP01050113, LMGP01050074	SLM:000055318	0.00110161	0.000565539	0.125811	0.0362497	HILIC MS/MS-Based LIPIDS	3	554.346	255.2
LPC(16:1)	Lysophosphatidylcholine (16:1)	HMDB0010383	24779460, 24779461	LMGP01050021, LMGP01050022		LMGP01050021, LMGP01050022	SLM:000055319	0.0022491	0.00132578	0.09576	0.152935	HILIC MS/MS-Based LIPIDS	3	552.331	253.2
LPC(17:1)	Lysophosphatidylcholine (17:1)							0.00872613	0.00262792	0.069402	0.153561	HILIC MS/MS-Based LIPIDS	3	566.346	267.233
LPC(18:0)	Lysophosphatidylcholine (18:0)	HMDB0011128, HMDB0010384	24779491, 497299	LMGP01050076, LMGP01050026		LMGP01050076, LMGP01050026	SLM:000055322	0.00105998	0.000312876	0.0863979	0.12891	HILIC MS/MS-Based LIPIDS	3	582.378	283.2
LPC(18:1)	Lysophosphatidylcholine (18:1)	HMDB0002815, HMDB0010385, HMDB0062651	24779492, 24779465, 16081932, 53480465, 24779493, 24779466, 24779494, 6449974	LMGP01050079, LMGP01050029, LMGP01050032, LMGP01050138, LMGP01050080, LMGP01050030, LMGP01050082, LMGP01050114		LMGP01050079, LMGP01050029, LMGP01050032, LMGP01050138, LMGP01050080, LMGP01050030, LMGP01050082, LMGP01050114	SLM:000055323	0.000393221	0.000195735	0.110323	0.0906597	HILIC MS/MS-Based LIPIDS	3	580.362	281.2
LPC(18:2)	Lysophosphatidylcholine (18:2)	HMDB0010386	24779467, 11005824	LMGP01050034, LMGP01050035		LMGP01050034, LMGP01050035	SLM:000055324	0.00350869	0.00126841	0.164609	0.126711	HILIC MS/MS-Based LIPIDS	3	578.346	279.2
LPC(20:1)	Lysophosphatidylcholine (20:1)	HMDB0010391	52924051, 24779475	LMGP01050131, LMGP01050047		LMGP01050131, LMGP01050047	SLM:000055329	0.00525419	0.00161559	0.158227	0.178173	HILIC MS/MS-Based LIPIDS	3	608.393	309.28
LPC(20:3)	Lysophosphatidylcholine (20:3)	HMDB0010394, HMDB0010393	52924055, 53480467	LMGP01050133, LMGP01050139		LMGP01050133, LMGP01050139	SLM:000055331	0.00108444	0.000596457	0.138677	0.0977152	HILIC MS/MS-Based LIPIDS	3	604.362	305.249
LPC(20:4)	Lysophosphatidylcholine (20:4)	HMDB0010395, HMDB0010396	24779476, 53480469, 52924038	LMGP01050048, LMGP01050140, LMGP01050121		LMGP01050048, LMGP01050140, LMGP01050121	SLM:000055332	0.00315787	0.00156718	0.1312	0.071124	HILIC MS/MS-Based LIPIDS	3	602.346	303.233
LPC(22:0)	Lysophosphatidylcholine (22:0)	HMDB0010398, HMDB0010398, HMDB0010398, HMDB0010398, HMDB0010398, HMDB0010398, HMDB0010398, HMDB0010398, HMDB0010398, HMDB0010398, HMDB0010398, HMDB0010398, HMDB0010398, HMDB0010398, HMDB0010398, HMDB0010398, HMDB0010398	24779479, 24779479, 24779479, 24779479, 24779479, 24779479, 24779479, 24779479, 24779479, 24779479, 24779479, 24779479, 24779479, 24779479, 24779479, 24779479, 24779479	LMGP01050053, LMGP01050053, LMGP01050053, LMGP01050053, LMGP01050053, LMGP01050053, LMGP01050053, LMGP01050053, LMGP01050053, LMGP01050053, LMGP01050053, LMGP01050053, LMGP01050053, LMGP01050053, LMGP01050053, LMGP01050053, LMGP01050053		LMGP01050053, LMGP01050053, LMGP01050053, LMGP01050053, LMGP01050053, LMGP01050053, LMGP01050053, LMGP01050053, LMGP01050053, LMGP01050053, LMGP01050053, LMGP01050053, LMGP01050053, LMGP01050053, LMGP01050053, LMGP01050053, LMGP01050053	SLM:000055335	0.027594	0.00660053	0.228244	0.204125	HILIC MS/MS-Based LIPIDS	3	638.44	339.327
LPC(22:1)	Lysophosphatidylcholine (22:1)	HMDB0010399	52924057, 53480471	LMGP01050134, LMGP01050141		LMGP01050134, LMGP01050141	SLM:000055336	0.0155162	0.00394887	0.228733	0.229357	HILIC MS/MS-Based LIPIDS	3	636.425	337.311
LPC(23:0)	Lysophosphatidylcholine (23:0)							0.00971428	0.00243185	0.238027	0.164869	HILIC MS/MS-Based LIPIDS	3	652.456	353.342
LPC(24:0)	Lysophosphatidylcholine (24:0)	HMDB0010405, HMDB0010405, HMDB0010405, HMDB0010405, HMDB0010405, HMDB0010405, HMDB0010405, HMDB0010405, HMDB0010405, HMDB0010405, HMDB0010405, HMDB0010405, HMDB0010405, HMDB0010405, HMDB0010405, HMDB0010405, HMDB0010405	24779481, 24779481, 24779481, 24779481, 24779481, 24779481, 24779481, 24779481, 24779481, 24779481, 24779481, 24779481, 24779481, 24779481, 24779481, 24779481, 24779481	LMGP01050057, LMGP01050057, LMGP01050057, LMGP01050057, LMGP01050057, LMGP01050057, LMGP01050057, LMGP01050057, LMGP01050057, LMGP01050057, LMGP01050057, LMGP01050057, LMGP01050057, LMGP01050057, LMGP01050057, LMGP01050057, LMGP01050057		LMGP01050057, LMGP01050057, LMGP01050057, LMGP01050057, LMGP01050057, LMGP01050057, LMGP01050057, LMGP01050057, LMGP01050057, LMGP01050057, LMGP01050057, LMGP01050057, LMGP01050057, LMGP01050057, LMGP01050057, LMGP01050057, LMGP01050057	SLM:000055342	0.0126559	0.00297793	0.213411	0.0824991	HILIC MS/MS-Based LIPIDS	3	666.472	367.358
LPC(24:1)	Lysophosphatidylcholine (24:1)	HMDB0010406, HMDB0010406, HMDB0010406, HMDB0010406, HMDB0010406, HMDB0010406, HMDB0010406, HMDB0010406, HMDB0010406, HMDB0010406, HMDB0010406, HMDB0010406, HMDB0010406, HMDB0010406, HMDB0010406, HMDB0010406, HMDB0010406, HMDB0010406	53480477, 53480477, 53480477, 53480477, 53480477, 53480477, 53480477, 53480477, 53480477, 53480477, 53480477, 53480477, 53480477, 53480477, 53480477, 53480477, 53480477, 53480477	LMGP01050144, LMGP01050144, LMGP01050144, LMGP01050144, LMGP01050144, LMGP01050144, LMGP01050144, LMGP01050144, LMGP01050144, LMGP01050144, LMGP01050144, LMGP01050144, LMGP01050144, LMGP01050144, LMGP01050144, LMGP01050144, LMGP01050144, LMGP01050144		LMGP01050144, LMGP01050144, LMGP01050144, LMGP01050144, LMGP01050144, LMGP01050144, LMGP01050144, LMGP01050144, LMGP01050144, LMGP01050144, LMGP01050144, LMGP01050144, LMGP01050144, LMGP01050144, LMGP01050144, LMGP01050144, LMGP01050144, LMGP01050144	SLM:000055343	0.0031757	0.000674755	0.15534	0.117643	HILIC MS/MS-Based LIPIDS	3	664.456	365.342
LPC(26:0)	Lysophosphatidylcholine (26:0)						SLM:000055347	0.00211544	0.000621862	0.226124	0.102856	HILIC MS/MS-Based LIPIDS	3	694.503	395.389
LPC(26:1)	Lysophosphatidylcholine (26:1)						SLM:000055348	0.000626076	0.000147054	0.116753	0.070536	HILIC MS/MS-Based LIPIDS	3	692.487	393.374
PI(15:0_17:0)	Phosphatidylinositol (15:0_17:0)						SLM:000073745	0.00641834	0.00131553	0.153008	0.123853	HILIC MS/MS-Based LIPIDS	3	809.518	241.217
PI(15:0_19:0)	Phosphatidylinositol (15:0_19:0)						SLM:000073751	0.00388014	0.000758341	0.129916	0.158423	HILIC MS/MS-Based LIPIDS	3	837.55	241.217
PI(15:0_20:2)	Phosphatidylinositol (15:0_20:2)						SLM:000073754	0.0212298	0.00293453	0.252733	0.273008	HILIC MS/MS-Based LIPIDS	3	847.534	241.217
PI(15:0_20:4)	Phosphatidylinositol (15:0_20:4)						SLM:000073756	0.00782924	0.00225543	0.139944	0.216369	HILIC MS/MS-Based LIPIDS	3	843.503	241.217
PI(15:0_22:4)	Phosphatidylinositol (15:0_22:4)						SLM:000073763	0.00363286	0.000830913	0.136845	0.186446	HILIC MS/MS-Based LIPIDS	3	871.534	241.217
PI(15:0_22:5)	Phosphatidylinositol (15:0_22:5)						SLM:000073764	0.00445184	0.000869218	0.0981088	0.189481	HILIC MS/MS-Based LIPIDS	3	869.518	241.217
PI(16:0_16:0)	Phosphatidylinositol (16:0_16:0)						SLM:000073796	0.00364465	0.000841578	0.176735	0.182893	HILIC MS/MS-Based LIPIDS	3	809.518	255.233
PI(16:0_16:1)	Phosphatidylinositol (16:0_16:1)						SLM:000073797	0.00440617	0.00118116	0.212141	0.182794	HILIC MS/MS-Based LIPIDS	3	807.503	253.217
PI(16:0_17:0)	Phosphatidylinositol (16:0_17:0)						SLM:000073799	0.0174513	0.00325508	0.153733	0.224884	HILIC MS/MS-Based LIPIDS	3	823.534	269.249
PI(16:0_18:0)	Phosphatidylinositol (16:0_18:0)						SLM:000073800	0.00280188	0.000624899	0.169072	0.149916	HILIC MS/MS-Based LIPIDS	3	837.55	283.264
PI(16:0_18:1)	Phosphatidylinositol (16:0_18:1)						SLM:000073801	0.00212109	0.000423403	0.108948	0.151739	HILIC MS/MS-Based LIPIDS	3	835.534	281.249
PI(16:0_18:2)	Phosphatidylinositol (16:0_18:2)						SLM:000073802	0.00671009	0.00157457	0.15217	0.169621	HILIC MS/MS-Based LIPIDS	3	833.518	279.233
PI(16:0_20:1)	Phosphatidylinositol (16:0_20:1)						SLM:000073807	0.00602431	0.000867371	0.136853	0.159417	HILIC MS/MS-Based LIPIDS	3	863.565	309.28
PI(16:0_20:2)	Phosphatidylinositol (16:0_20:2)						SLM:000073808	0.00622577	0.00143905	0.0981454	0.161212	HILIC MS/MS-Based LIPIDS	3	861.55	307.264
PI(16:0_20:3)	Phosphatidylinositol (16:0_20:3)						SLM:000073809	0.00182146	0.00056258	0.137147	0.182667	HILIC MS/MS-Based LIPIDS	3	859.534	305.249
PI(16:0_20:4)	Phosphatidylinositol (16:0_20:4)						SLM:000073810	0.00132486	0.000485302	0.168215	0.202156	HILIC MS/MS-Based LIPIDS	3	857.518	303.233
PI(16:0_22:5)	Phosphatidylinositol (16:0_22:5)						SLM:000073818	0.024877	0.0144062	0.185916	0.165904	HILIC MS/MS-Based LIPIDS	3	883.534	329.249
PI(16:0_22:6)	Phosphatidylinositol (16:0_22:6)						SLM:000073819	0.0108663	0.00519686	0.188438	0.195104	HILIC MS/MS-Based LIPIDS	3	881.518	327.233
PI(16:1_18:0)	Phosphatidylinositol (16:1_18:0)						SLM:000073853	0.00791017	0.00141976	0.110711	0.149487	HILIC MS/MS-Based LIPIDS	3	835.534	283.264
PI(16:1_18:1)	Phosphatidylinositol (16:1_18:1)						SLM:000073854	0.00213805	0.000477337	0.110981	0.177321	HILIC MS/MS-Based LIPIDS	3	833.518	281.249
PI(17:0_18:1)	Phosphatidylinositol (17:0_18:1)						SLM:000073957	0.00848569	0.00156136	0.189981	0.165555	HILIC MS/MS-Based LIPIDS	3	849.55	269.249
PI(17:0_20:3)	Phosphatidylinositol (17:0_20:3)						SLM:000073965	0.00481883	0.00107413	0.115141	0.115924	HILIC MS/MS-Based LIPIDS	3	873.55	269.249
PI(17:0_20:4)	Phosphatidylinositol (17:0_20:4)						SLM:000073966	0.00195444	0.000506214	0.113274	0.141918	HILIC MS/MS-Based LIPIDS	3	871.534	269.249
PI(18:0_18:0)	Phosphatidylinositol (18:0_18:0)						SLM:000074006	0.0107832	0.00184504	0.167896	0.180687	HILIC MS/MS-Based LIPIDS	3	865.581	283.264
PI(18:0_18:1)	Phosphatidylinositol (18:0_18:1)						SLM:000074007	0.00255713	0.000437968	0.106219	0.165694	HILIC MS/MS-Based LIPIDS	3	863.565	281.249
PI(18:0_18:2)	Phosphatidylinositol (18:0_18:2)						SLM:000074008	0.00228905	0.000389661	0.148195	0.152765	HILIC MS/MS-Based LIPIDS	3	861.55	279.233
PI(18:0_18:3)	Phosphatidylinositol (18:0_18:3)						SLM:000074009	0.0140523	0.0147468	0.252717	0.150797	HILIC MS/MS-Based LIPIDS	3	859.534	277.217
PI(18:0_20:1)	Phosphatidylinositol (18:0_20:1)						SLM:000074013	0.0178457	0.00202623	0.210081	0.189082	HILIC MS/MS-Based LIPIDS	3	891.597	309.28
PI(18:0_20:2)	Phosphatidylinositol (18:0_20:2)						SLM:000074014	0.002334	0.000463272	0.106405	0.187713	HILIC MS/MS-Based LIPIDS	3	889.581	307.264
PI(18:0_20:3)	Phosphatidylinositol (18:0_20:3)						SLM:000074015	0.00136707	0.000370823	0.0913697	0.218165	HILIC MS/MS-Based LIPIDS	3	887.565	305.249
PI(18:0_20:4)	Phosphatidylinositol (18:0_20:4)						SLM:000074016	0.00158947	0.000510215	0.0858987	0.220846	HILIC MS/MS-Based LIPIDS	3	885.55	303.233
PI(18:0_22:4)	Phosphatidylinositol (18:0_22:4)						SLM:000074023	0.00389746	0.000758833	0.141553	0.150308	HILIC MS/MS-Based LIPIDS	3	913.581	331.264
PI(18:0_22:5)	Phosphatidylinositol (18:0_22:5)						SLM:000074024	0.00621253	0.00220621	0.144633	0.161569	HILIC MS/MS-Based LIPIDS	3	911.565	329.249
PI(18:0_22:6)	Phosphatidylinositol (18:0_22:6)						SLM:000074025	0.00671584	0.00214393	0.141995	0.151104	HILIC MS/MS-Based LIPIDS	3	909.55	327.233
PI(18:1_18:1)	Phosphatidylinositol (18:1_18:1)						SLM:000074056	0.000556226	0.000117738	0.131656	0.177581	HILIC MS/MS-Based LIPIDS	3	861.55	281.249
PI(18:1_18:2)	Phosphatidylinositol (18:1_18:2)						SLM:000074057	0.00410857	0.000918954	0.146674	0.21808	HILIC MS/MS-Based LIPIDS	3	859.534	279.233
PI(18:1_20:1)	Phosphatidylinositol (18:1_20:1)						SLM:000074062	0.00979442	0.000978853	0.245807	0.17191	HILIC MS/MS-Based LIPIDS	3	889.581	309.28
PI(18:1_20:2)	Phosphatidylinositol (18:1_20:2)						SLM:000074063	0.0136152	0.00295523	0.118055	0.184475	HILIC MS/MS-Based LIPIDS	3	887.565	307.264
PI(18:1_20:3)	Phosphatidylinositol (18:1_20:3)						SLM:000074064	0.00332617	0.000933944	0.103554	0.196086	HILIC MS/MS-Based LIPIDS	3	885.55	305.249
PI(18:1_20:4)	Phosphatidylinositol (18:1_20:4)						SLM:000074065	0.000867796	0.000238879	0.119694	0.199274	HILIC MS/MS-Based LIPIDS	3	883.534	303.233
PI(18:1_22:4)	Phosphatidylinositol (18:1_22:4)						SLM:000074072	0.018109	0.0030105	0.169187	0.190092	HILIC MS/MS-Based LIPIDS	3	911.565	331.264
PI(18:2_20:3)	Phosphatidylinositol (18:2_20:3)						SLM:000074112	0.036273	0.0115777	0.265468	0.22267	HILIC MS/MS-Based LIPIDS	3	883.534	305.249
PI(20:0_20:4)	Phosphatidylinositol (20:0_20:4)						SLM:000074295	0.0286349	0.00617792	0.294068	0.227111	HILIC MS/MS-Based LIPIDS	3	913.581	303.233
PI(20:4_20:4)	Phosphatidylinositol (20:4_20:4)						SLM:000074461	0.013959	0.00262313	0.223198	0.231906	HILIC MS/MS-Based LIPIDS	3	905.518	303.233
PS(16:0_16:0)	Phosphatidylserine (16:0_16:0)						SLM:000077760	0.0136618	0.0109974	0.200942	0.236322	HILIC MS/MS-Based LIPIDS	3	734.5	255.2
PS(16:0_18:1)	Phosphatidylserine (16:0_18:1)	HMDB0012357, HMDB0112267, HMDB0012387	5283499, 9547073, 52926066	LMGP03010024, LMGP03010007, LMGP03010959		LMGP03010024, LMGP03010007, LMGP03010959	SLM:000077765	0.00838976	0.00427561	0.141897	0.209794	HILIC MS/MS-Based LIPIDS	3	760.5	281.2
PS(16:0_18:2)	Phosphatidylserine (16:0_18:2)	HMDB0012358, HMDB0012398	46891802, 52925986	LMGP03010976, LMGP03010877		LMGP03010976, LMGP03010877	SLM:000077766	0.0458247	0.0285757	0.245886	0.294053	HILIC MS/MS-Based LIPIDS	3	758.5	279.2
PS(16:1_18:0)	Phosphatidylserine (16:1_18:0)	HMDB0012367, HMDB0012377	52925321, 52925996	LMGP03010211, LMGP03010887		LMGP03010211, LMGP03010887	SLM:000077817	0.0126285	0.00440301	0.134299	0.242801	HILIC MS/MS-Based LIPIDS	3	760.5	283.3
PS(16:1_18:1)	Phosphatidylserine (16:1_18:1)	HMDB0012388, HMDB0012368	52925990, 52926009	LMGP03010881, LMGP03010901		LMGP03010881, LMGP03010901	SLM:000077818	0.013539	0.00515804	0.166263	0.208845	HILIC MS/MS-Based LIPIDS	3	758.5	281.2
PS(16:1_20:1)	Phosphatidylserine (16:1_20:1)	HMDB0112288, HMDB0112544	52925327, 52925645	LMGP03010217, LMGP03010535		LMGP03010217, LMGP03010535	SLM:000077824	0.0216933	0.0205216	0.211495	0.273019	HILIC MS/MS-Based LIPIDS	3	786.5	309.3
PS(17:0_18:0)	Phosphatidylserine (17:0_18:0)		52925422, 52926003	LMGP03010312, LMGP03010894		LMGP03010312, LMGP03010894	SLM:000077920	0.0179972	0.00558796	0.246702	0.163601	HILIC MS/MS-Based LIPIDS	3	776.5	269.2
PS(17:0_18:1)	Phosphatidylserine (17:0_18:1)		52926002, 52925437	LMGP03010893, LMGP03010327		LMGP03010893, LMGP03010327	SLM:000077921	0.00821892	0.00285061	0.14303	0.157403	HILIC MS/MS-Based LIPIDS	3	774.5	269.2
PS(17:0_20:3)	Phosphatidylserine (17:0_20:3)		52925351, 52925707	LMGP03010241, LMGP03010597		LMGP03010241, LMGP03010597	SLM:000077929	0.0421933	0.0219067	0.228586	0.215818	HILIC MS/MS-Based LIPIDS	3	798.5	269.2
PS(17:0_20:4)	Phosphatidylserine (17:0_20:4)		52925737, 5283501	LMGP03010627, LMGP03010003		LMGP03010627, LMGP03010003	SLM:000077930	0.0338451	0.0157515	0.1836	0.15898	HILIC MS/MS-Based LIPIDS	3	796.5	269.2
PS(17:0_22:4)	Phosphatidylserine (17:0_22:4)		52925357, 52925905	LMGP03010247, LMGP03010795		LMGP03010247, LMGP03010795	SLM:000077937	0.0276798	0.00671429	0.244363	0.215541	HILIC MS/MS-Based LIPIDS	3	824.5	269.2
PS(17:0_22:5)	Phosphatidylserine (17:0_22:5)						SLM:000077938	0.0409023	0.0218865	0.21772	0.244213	HILIC MS/MS-Based LIPIDS	3	822.5	269.2
PS(17:0_22:6)	Phosphatidylserine (17:0_22:6)		52925934, 52926001	LMGP03010824, LMGP03010892		LMGP03010824, LMGP03010892	SLM:000077939	0.0165127	0.0118782	0.219833	0.269081	HILIC MS/MS-Based LIPIDS	3	820.5	269.2
PS(18:0_18:0)	Phosphatidylserine (18:0_18:0)						SLM:000077970	0.0130337	0.00409448	0.169136	0.178139	HILIC MS/MS-Based LIPIDS	3	790.6	283.3
PS(18:0_18:1)	Phosphatidylserine (18:0_18:1)	HMDB0010163, HMDB0012389	9547087, 9547094	LMGP03010025, LMGP03010034		LMGP03010025, LMGP03010034	SLM:000077971	0.0174997	0.00509704	0.210598	0.201143	HILIC MS/MS-Based LIPIDS	3	788.5	281.2
PS(18:0_18:2)	Phosphatidylserine (18:0_18:2)	HMDB0012400, HMDB0012380	52925985, 9547091	LMGP03010876, LMGP03010031		LMGP03010876, LMGP03010031	SLM:000077972	0.00991177	0.00398289	0.22051	0.202716	HILIC MS/MS-Based LIPIDS	3	786.5	279.2
PS(18:0_20:0)	Phosphatidylserine (18:0_20:0)	HMDB0112516, HMDB0010164	52926059, 52926069	LMGP03010952, LMGP03010962		LMGP03010952, LMGP03010962	SLM:000077976	0.0158665	0.0034678	0.174347	0.183141	HILIC MS/MS-Based LIPIDS	3	818.6	311.3
PS(18:0_20:1)	Phosphatidylserine (18:0_20:1)	HMDB0112545, HMDB0112375	52925649, 52926068	LMGP03010539, LMGP03010961		LMGP03010539, LMGP03010961	SLM:000077977	0.024125	0.00435551	0.238267	0.189432	HILIC MS/MS-Based LIPIDS	3	816.6	309.3
PS(18:0_20:2)	Phosphatidylserine (18:0_20:2)	HMDB0112376, HMDB0112572	52926067, 52925679	LMGP03010960, LMGP03010569		LMGP03010960, LMGP03010569	SLM:000077978	0.00850947	0.00261582	0.210075	0.276398	HILIC MS/MS-Based LIPIDS	3	814.6	307.3
PS(18:0_20:3)	Phosphatidylserine (18:0_20:3)	HMDB0012422, HMDB0012382	52925710, 52925994	LMGP03010600, LMGP03010885		LMGP03010600, LMGP03010885	SLM:000077979	0.00658439	0.00229698	0.209601	0.250553	HILIC MS/MS-Based LIPIDS	3	812.5	305.2
PS(18:0_20:4)	Phosphatidylserine (18:0_20:4)	HMDB0012383, HMDB0012433	24779545, 52925740	LMGP03010039, LMGP03010630		LMGP03010039, LMGP03010630	SLM:000077980	0.00660723	0.00228067	0.20752	0.254325	HILIC MS/MS-Based LIPIDS	3	810.5	303.2
PS(18:0_22:4)	Phosphatidylserine (18:0_22:4)	HMDB0112793, HMDB0112382	52925908, 52925992	LMGP03010798, LMGP03010883		LMGP03010798, LMGP03010883	SLM:000077987	0.00923702	0.00175805	0.157046	0.182598	HILIC MS/MS-Based LIPIDS	3	838.6	331.3
PS(18:0_22:5)	Phosphatidylserine (18:0_22:5)						SLM:000077988	0.00759064	0.00307119	0.127447	0.169854	HILIC MS/MS-Based LIPIDS	3	836.5	329.2
PS(18:0_22:6)	Phosphatidylserine (18:0_22:6)	HMDB0010167, HMDB0012444	24779546, 52925937	LMGP03010040, LMGP03010827		LMGP03010040, LMGP03010827	SLM:000077989	0.00273366	0.00127946	0.11577	0.138234	HILIC MS/MS-Based LIPIDS	3	834.5	327.2
PS(18:1_18:1)	Phosphatidylserine (18:1_18:1)						SLM:000078020	0.0151232	0.00466846	0.15439	0.256484	HILIC MS/MS-Based LIPIDS	3	786.5	281.2
PS(18:1_18:2)	Phosphatidylserine (18:1_18:2)	HMDB0012391, HMDB0012401	52926065, 52925460	LMGP03010958, LMGP03010350		LMGP03010958, LMGP03010350	SLM:000078021	0.00645549	0.00232156	0.184364	0.214311	HILIC MS/MS-Based LIPIDS	3	784.5	279.2
PS(18:1_19:0)	Phosphatidylserine (18:1_19:0)		52925442, 52925572	LMGP03010332, LMGP03010462		LMGP03010332, LMGP03010462	SLM:000078024	0.0654184	0.0156922	0.201168	0.181836	HILIC MS/MS-Based LIPIDS	3	802.6	297.3
PS(18:1_20:0)	Phosphatidylserine (18:1_20:0)	HMDB0112411, HMDB0112518	52926064, 52926058	LMGP03010957, LMGP03010951		LMGP03010957, LMGP03010951	SLM:000078025	0.00468164	0.00241037	0.157338	0.242596	HILIC MS/MS-Based LIPIDS	3	816.6	311.3
PS(18:1_20:1)	Phosphatidylserine (18:1_20:1)	HMDB0112412, HMDB0112547	52926063, 52925650	LMGP03010956, LMGP03010540		LMGP03010956, LMGP03010540	SLM:000078026	0.00674263	0.00292908	0.154478	0.242426	HILIC MS/MS-Based LIPIDS	3	814.6	309.3
PS(18:1_20:2)	Phosphatidylserine (18:1_20:2)	HMDB0112574, HMDB0112413	52925680, 52925444	LMGP03010570, LMGP03010334		LMGP03010570, LMGP03010334	SLM:000078027	0.00595248	0.00272238	0.145909	0.254875	HILIC MS/MS-Based LIPIDS	3	812.5	307.3
PS(18:1_20:3)	Phosphatidylserine (18:1_20:3)	HMDB0012393, HMDB0012423	52925445, 52925711	LMGP03010335, LMGP03010601		LMGP03010335, LMGP03010601	SLM:000078028	0.0103793	0.00412587	0.143265	0.24972	HILIC MS/MS-Based LIPIDS	3	810.5	305.2
PS(18:1_20:4)	Phosphatidylserine (18:1_20:4)	HMDB0012434, HMDB0012394	52925741, 52925988	LMGP03010631, LMGP03010879		LMGP03010631, LMGP03010879	SLM:000078029	0.00452819	0.00166578	0.193077	0.2662	HILIC MS/MS-Based LIPIDS	3	808.5	303.2
PS(18:1_22:4)	Phosphatidylserine (18:1_22:4)	HMDB0112420, HMDB0112795	52925449, 52925909	LMGP03010339, LMGP03010799		LMGP03010339, LMGP03010799	SLM:000078036	0.00492583	0.00125459	0.162507	0.270189	HILIC MS/MS-Based LIPIDS	3	836.5	331.3
PS(18:1_22:5)	Phosphatidylserine (18:1_22:5)						SLM:000078037	0.00636948	0.00262969	0.16146	0.232653	HILIC MS/MS-Based LIPIDS	3	834.5	329.2
PS(18:2_20:1)	Phosphatidylserine (18:2_20:1)	HMDB0112548, HMDB0112430	52925651, 52925467	LMGP03010541, LMGP03010357		LMGP03010541, LMGP03010357	SLM:000078074	0.0293164	0.01733	0.191668	0.20223	HILIC MS/MS-Based LIPIDS	3	812.5	309.3
PS(20:3_22:6)	Phosphatidylserine (20:3_22:6)	HMDB0012428, HMDB0012448	52925729, 52925948	LMGP03010619, LMGP03010838		LMGP03010619, LMGP03010838	SLM:000078394	0.017593	0.0126013	0.200791	0.286237	HILIC MS/MS-Based LIPIDS	3	856.5	327.2
LPG(16:0)	Lysophosphatidylglycerol (16:0)		42607483, 42607483, 42607483, 42607483, 42607483, 42607483, 42607483, 42607483, 42607483, 42607483, 42607483, 42607483, 42607483, 42607483, 42607483, 42607483	LMGP04050008, LMGP04050008, LMGP04050008, LMGP04050008, LMGP04050008, LMGP04050008, LMGP04050008, LMGP04050008, LMGP04050008, LMGP04050008, LMGP04050008, LMGP04050008, LMGP04050008, LMGP04050008, LMGP04050008, LMGP04050008		LMGP04050008, LMGP04050008, LMGP04050008, LMGP04050008, LMGP04050008, LMGP04050008, LMGP04050008, LMGP04050008, LMGP04050008, LMGP04050008, LMGP04050008, LMGP04050008, LMGP04050008, LMGP04050008, LMGP04050008, LMGP04050008	SLM:000055502	0.00943803	0.00222906	0.0853709	0.178028	HILIC MS/MS-Based LIPIDS	3	483.273	255.233
LPG(17:0)	Lysophosphatidylglycerol (17:0)		52927456, 52927456, 52927456, 52927456, 52927456, 52927456, 52927456, 52927456, 52927456, 52927456, 52927456, 52927456, 52927456, 52927456, 52927456, 52927456	LMGP04050033, LMGP04050033, LMGP04050033, LMGP04050033, LMGP04050033, LMGP04050033, LMGP04050033, LMGP04050033, LMGP04050033, LMGP04050033, LMGP04050033, LMGP04050033, LMGP04050033, LMGP04050033, LMGP04050033, LMGP04050033		LMGP04050033, LMGP04050033, LMGP04050033, LMGP04050033, LMGP04050033, LMGP04050033, LMGP04050033, LMGP04050033, LMGP04050033, LMGP04050033, LMGP04050033, LMGP04050033, LMGP04050033, LMGP04050033, LMGP04050033, LMGP04050033	SLM:000055505	0.00989875	0.00325278	0.185821	0.215798	HILIC MS/MS-Based LIPIDS	3	481.257	253.217
LPG(18:0)	Lysophosphatidylglycerol (18:0)		42607484, 42607484, 42607484, 42607484, 42607484, 42607484, 42607484, 42607484, 42607484, 42607484, 42607484, 42607484, 42607484, 42607484, 42607484, 42607484	LMGP04050009, LMGP04050009, LMGP04050009, LMGP04050009, LMGP04050009, LMGP04050009, LMGP04050009, LMGP04050009, LMGP04050009, LMGP04050009, LMGP04050009, LMGP04050009, LMGP04050009, LMGP04050009, LMGP04050009, LMGP04050009		LMGP04050009, LMGP04050009, LMGP04050009, LMGP04050009, LMGP04050009, LMGP04050009, LMGP04050009, LMGP04050009, LMGP04050009, LMGP04050009, LMGP04050009, LMGP04050009, LMGP04050009, LMGP04050009, LMGP04050009, LMGP04050009	SLM:000055506	0.0207998	0.00579604	0.170328	0.161154	HILIC MS/MS-Based LIPIDS	3	511.304	283.264
LPG(18:1)	Lysophosphatidylglycerol (18:1)		9547135, 9547135, 9547135, 9547135, 9547135, 9547135, 9547135, 9547135, 9547135, 9547135, 9547135, 9547135, 9547135, 9547135, 9547135, 9547135	LMGP04050006, LMGP04050006, LMGP04050006, LMGP04050006, LMGP04050006, LMGP04050006, LMGP04050006, LMGP04050006, LMGP04050006, LMGP04050006, LMGP04050006, LMGP04050006, LMGP04050006, LMGP04050006, LMGP04050006, LMGP04050006		LMGP04050006, LMGP04050006, LMGP04050006, LMGP04050006, LMGP04050006, LMGP04050006, LMGP04050006, LMGP04050006, LMGP04050006, LMGP04050006, LMGP04050006, LMGP04050006, LMGP04050006, LMGP04050006, LMGP04050006, LMGP04050006	SLM:000055507	0.00347654	0.000750679	0.162726	0.173345	HILIC MS/MS-Based LIPIDS	3	509.289	281.249
LPG(18:2)	Lysophosphatidylglycerol (18:2)		52927437, 52927437, 52927437, 52927437, 52927437, 52927437, 52927437, 52927437, 52927437, 52927437, 52927437, 52927437, 52927437, 52927437, 52927437, 52927437	LMGP04050014, LMGP04050014, LMGP04050014, LMGP04050014, LMGP04050014, LMGP04050014, LMGP04050014, LMGP04050014, LMGP04050014, LMGP04050014, LMGP04050014, LMGP04050014, LMGP04050014, LMGP04050014, LMGP04050014, LMGP04050014		LMGP04050014, LMGP04050014, LMGP04050014, LMGP04050014, LMGP04050014, LMGP04050014, LMGP04050014, LMGP04050014, LMGP04050014, LMGP04050014, LMGP04050014, LMGP04050014, LMGP04050014, LMGP04050014, LMGP04050014, LMGP04050014	SLM:000055508	0.0112582	0.00217931	0.175193	0.211336	HILIC MS/MS-Based LIPIDS	3	507.273	279.233
LPG(20:1)	Lysophosphatidylglycerol (20:1)		52927446, 52927446, 52927446, 52927446, 52927446, 52927446, 52927446, 52927446, 52927446, 52927446, 52927446, 52927446, 52927446, 52927446, 52927446, 52927446	LMGP04050023, LMGP04050023, LMGP04050023, LMGP04050023, LMGP04050023, LMGP04050023, LMGP04050023, LMGP04050023, LMGP04050023, LMGP04050023, LMGP04050023, LMGP04050023, LMGP04050023, LMGP04050023, LMGP04050023, LMGP04050023		LMGP04050023, LMGP04050023, LMGP04050023, LMGP04050023, LMGP04050023, LMGP04050023, LMGP04050023, LMGP04050023, LMGP04050023, LMGP04050023, LMGP04050023, LMGP04050023, LMGP04050023, LMGP04050023, LMGP04050023, LMGP04050023	SLM:000055513	0.0255926	0.0054553	0.193362	0.137732	HILIC MS/MS-Based LIPIDS	3	537.32	309.28
LPG(20:2)	Lysophosphatidylglycerol (20:2)		52927447, 52927447, 52927447, 52927447, 52927447, 52927447, 52927447, 52927447, 52927447, 52927447, 52927447, 52927447, 52927447, 52927447, 52927447, 52927447	LMGP04050024, LMGP04050024, LMGP04050024, LMGP04050024, LMGP04050024, LMGP04050024, LMGP04050024, LMGP04050024, LMGP04050024, LMGP04050024, LMGP04050024, LMGP04050024, LMGP04050024, LMGP04050024, LMGP04050024, LMGP04050024		LMGP04050024, LMGP04050024, LMGP04050024, LMGP04050024, LMGP04050024, LMGP04050024, LMGP04050024, LMGP04050024, LMGP04050024, LMGP04050024, LMGP04050024, LMGP04050024, LMGP04050024, LMGP04050024, LMGP04050024, LMGP04050024	SLM:000055514	0.0176759	0.00587063	0.193811	0.152254	HILIC MS/MS-Based LIPIDS	3	535.304	307.264
LPG(20:3)	Lysophosphatidylglycerol (20:3)		52927448, 52927448, 52927448, 52927448, 52927448, 52927448, 52927448, 52927448, 52927448, 52927448, 52927448, 52927448, 52927448, 52927448, 52927448, 52927448	LMGP04050025, LMGP04050025, LMGP04050025, LMGP04050025, LMGP04050025, LMGP04050025, LMGP04050025, LMGP04050025, LMGP04050025, LMGP04050025, LMGP04050025, LMGP04050025, LMGP04050025, LMGP04050025, LMGP04050025, LMGP04050025		LMGP04050025, LMGP04050025, LMGP04050025, LMGP04050025, LMGP04050025, LMGP04050025, LMGP04050025, LMGP04050025, LMGP04050025, LMGP04050025, LMGP04050025, LMGP04050025, LMGP04050025, LMGP04050025, LMGP04050025, LMGP04050025	SLM:000055515	0.00464088	0.00106567	0.146621	0.164669	HILIC MS/MS-Based LIPIDS	3	533.289	305.249
LPG(20:4)	Lysophosphatidylglycerol (20:4)		42607485, 42607485, 42607485, 42607485, 42607485, 42607485, 42607485, 42607485, 42607485, 42607485, 42607485, 42607485, 42607485, 42607485, 42607485, 42607485	LMGP04050010, LMGP04050010, LMGP04050010, LMGP04050010, LMGP04050010, LMGP04050010, LMGP04050010, LMGP04050010, LMGP04050010, LMGP04050010, LMGP04050010, LMGP04050010, LMGP04050010, LMGP04050010, LMGP04050010, LMGP04050010		LMGP04050010, LMGP04050010, LMGP04050010, LMGP04050010, LMGP04050010, LMGP04050010, LMGP04050010, LMGP04050010, LMGP04050010, LMGP04050010, LMGP04050010, LMGP04050010, LMGP04050010, LMGP04050010, LMGP04050010, LMGP04050010	SLM:000055516	0.00630357	0.000866895	0.160316	0.179686	HILIC MS/MS-Based LIPIDS	3	531.273	303.233
LPG(22:4)	Lysophosphatidylglycerol (22:4)		52927440, 52927440, 52927440, 52927440, 52927440, 52927440, 52927440, 52927440, 52927440, 52927440, 52927440, 52927440, 52927440, 52927440, 52927440, 52927440	LMGP04050017, LMGP04050017, LMGP04050017, LMGP04050017, LMGP04050017, LMGP04050017, LMGP04050017, LMGP04050017, LMGP04050017, LMGP04050017, LMGP04050017, LMGP04050017, LMGP04050017, LMGP04050017, LMGP04050017, LMGP04050017		LMGP04050017, LMGP04050017, LMGP04050017, LMGP04050017, LMGP04050017, LMGP04050017, LMGP04050017, LMGP04050017, LMGP04050017, LMGP04050017, LMGP04050017, LMGP04050017, LMGP04050017, LMGP04050017, LMGP04050017, LMGP04050017	SLM:000055523	0.0303408	0.00790154	0.218931	0.214676	HILIC MS/MS-Based LIPIDS	3	559.304	331.264
LPG(22:5)	Lysophosphatidylglycerol (22:5)						SLM:000055524	0.0181409	0.00679946	0.234753	0.230917	HILIC MS/MS-Based LIPIDS	3	557.289	329.249
LPI(16:0)	Lysophosphatidylinositol (16:0)		42607493, 42607493, 42607493, 42607493, 42607493, 42607493, 42607493, 42607493, 42607493, 42607493, 42607493, 42607493, 42607493, 42607493, 42607493, 42607493	LMGP06050002, LMGP06050002, LMGP06050002, LMGP06050002, LMGP06050002, LMGP06050002, LMGP06050002, LMGP06050002, LMGP06050002, LMGP06050002, LMGP06050002, LMGP06050002, LMGP06050002, LMGP06050002, LMGP06050002, LMGP06050002		LMGP06050002, LMGP06050002, LMGP06050002, LMGP06050002, LMGP06050002, LMGP06050002, LMGP06050002, LMGP06050002, LMGP06050002, LMGP06050002, LMGP06050002, LMGP06050002, LMGP06050002, LMGP06050002, LMGP06050002, LMGP06050002	SLM:000055566	0.0210421	0.00321231	0.0990133	0.157607	HILIC MS/MS-Based LIPIDS	3	571.289	255.233
LPI(17:0)	Lysophosphatidylinositol (17:0)		52928624, 52928624, 52928624, 52928624, 52928624, 52928624, 52928624, 52928624, 52928624, 52928624, 52928624, 52928624, 52928624, 52928624, 52928624, 52928624	LMGP06050029, LMGP06050029, LMGP06050029, LMGP06050029, LMGP06050029, LMGP06050029, LMGP06050029, LMGP06050029, LMGP06050029, LMGP06050029, LMGP06050029, LMGP06050029, LMGP06050029, LMGP06050029, LMGP06050029, LMGP06050029		LMGP06050029, LMGP06050029, LMGP06050029, LMGP06050029, LMGP06050029, LMGP06050029, LMGP06050029, LMGP06050029, LMGP06050029, LMGP06050029, LMGP06050029, LMGP06050029, LMGP06050029, LMGP06050029, LMGP06050029, LMGP06050029	SLM:000055569	0.222108	0.0284512	0.155847	0.155346	HILIC MS/MS-Based LIPIDS	3	585.305	269.217
LPI(18:0)	Lysophosphatidylinositol (18:0)	HMDB0240261, HMDB0240261, HMDB0240261, HMDB0240261, HMDB0240261, HMDB0240261, HMDB0240261, HMDB0240261, HMDB0240261, HMDB0240261, HMDB0240261, HMDB0240261, HMDB0240261, HMDB0240261, HMDB0240261, HMDB0240261, HMDB0240261	42607495, 42607495, 42607495, 42607495, 42607495, 42607495, 42607495, 42607495, 42607495, 42607495, 42607495, 42607495, 42607495, 42607495, 42607495, 42607495, 42607495	LMGP06050004, LMGP06050004, LMGP06050004, LMGP06050004, LMGP06050004, LMGP06050004, LMGP06050004, LMGP06050004, LMGP06050004, LMGP06050004, LMGP06050004, LMGP06050004, LMGP06050004, LMGP06050004, LMGP06050004, LMGP06050004, LMGP06050004		LMGP06050004, LMGP06050004, LMGP06050004, LMGP06050004, LMGP06050004, LMGP06050004, LMGP06050004, LMGP06050004, LMGP06050004, LMGP06050004, LMGP06050004, LMGP06050004, LMGP06050004, LMGP06050004, LMGP06050004, LMGP06050004, LMGP06050004	SLM:000055570	0.0291157	0.00482687	0.0841359	0.153598	HILIC MS/MS-Based LIPIDS	3	599.32	283.264
LPI(18:1)	Lysophosphatidylinositol (18:1)		42607496, 42607496, 42607496, 42607496, 42607496, 42607496, 42607496, 42607496, 42607496, 42607496, 42607496, 42607496, 42607496, 42607496, 42607496, 42607496	LMGP06050005, LMGP06050005, LMGP06050005, LMGP06050005, LMGP06050005, LMGP06050005, LMGP06050005, LMGP06050005, LMGP06050005, LMGP06050005, LMGP06050005, LMGP06050005, LMGP06050005, LMGP06050005, LMGP06050005, LMGP06050005		LMGP06050005, LMGP06050005, LMGP06050005, LMGP06050005, LMGP06050005, LMGP06050005, LMGP06050005, LMGP06050005, LMGP06050005, LMGP06050005, LMGP06050005, LMGP06050005, LMGP06050005, LMGP06050005, LMGP06050005, LMGP06050005	SLM:000055571	0.0952821	0.00745368	0.0810752	0.167955	HILIC MS/MS-Based LIPIDS	3	597.305	281.249
LPI(20:4)	Lysophosphatidylinositol (20:4)		42607497, 42607497, 42607497, 42607497, 42607497, 42607497, 42607497, 42607497, 42607497, 42607497, 42607497, 42607497, 42607497, 42607497, 42607497, 42607497	LMGP06050006, LMGP06050006, LMGP06050006, LMGP06050006, LMGP06050006, LMGP06050006, LMGP06050006, LMGP06050006, LMGP06050006, LMGP06050006, LMGP06050006, LMGP06050006, LMGP06050006, LMGP06050006, LMGP06050006, LMGP06050006		LMGP06050006, LMGP06050006, LMGP06050006, LMGP06050006, LMGP06050006, LMGP06050006, LMGP06050006, LMGP06050006, LMGP06050006, LMGP06050006, LMGP06050006, LMGP06050006, LMGP06050006, LMGP06050006, LMGP06050006, LMGP06050006	SLM:000055580	0.0257277	0.00322121	0.136887	0.185774	HILIC MS/MS-Based LIPIDS	3	619.289	303.233
LPS(15:0)	Lysophosphatidylserine (15:0)		447388, 447388, 447388, 447388, 447388, 447388, 447388, 447388, 447388, 447388, 447388, 447388, 447388, 447388, 447388, 447388	LMGP03050031, LMGP03050031, LMGP03050031, LMGP03050031, LMGP03050031, LMGP03050031, LMGP03050031, LMGP03050031, LMGP03050031, LMGP03050031, LMGP03050031, LMGP03050031, LMGP03050031, LMGP03050031, LMGP03050031, LMGP03050031		LMGP03050031, LMGP03050031, LMGP03050031, LMGP03050031, LMGP03050031, LMGP03050031, LMGP03050031, LMGP03050031, LMGP03050031, LMGP03050031, LMGP03050031, LMGP03050031, LMGP03050031, LMGP03050031, LMGP03050031, LMGP03050031	SLM:000055657	0.053443	0.0218817	0.176532	0.155758	HILIC MS/MS-Based LIPIDS	3	482.253	153.1
LPS(18:0)	Lysophosphatidylserine (18:0)		42607474, 42607474, 42607474, 42607474, 42607474, 42607474, 42607474, 42607474, 42607474, 42607474, 42607474, 42607474, 42607474, 42607474, 42607474, 42607474, 42607474	LMGP03050006, LMGP03050006, LMGP03050006, LMGP03050006, LMGP03050006, LMGP03050006, LMGP03050006, LMGP03050006, LMGP03050006, LMGP03050006, LMGP03050006, LMGP03050006, LMGP03050006, LMGP03050006, LMGP03050006, LMGP03050006, LMGP03050006		LMGP03050006, LMGP03050006, LMGP03050006, LMGP03050006, LMGP03050006, LMGP03050006, LMGP03050006, LMGP03050006, LMGP03050006, LMGP03050006, LMGP03050006, LMGP03050006, LMGP03050006, LMGP03050006, LMGP03050006, LMGP03050006, LMGP03050006	SLM:000055662	0.0912491	0.0436048	0.0810079	0.145563	HILIC MS/MS-Based LIPIDS	3	524.3	153.1
LPS(18:1)	Lysophosphatidylserine (18:1)		9547099, 9547099, 9547099, 9547099, 9547099, 9547099, 9547099, 9547099, 9547099, 9547099, 9547099, 9547099, 9547099, 9547099, 9547099, 9547099	LMGP03050001, LMGP03050001, LMGP03050001, LMGP03050001, LMGP03050001, LMGP03050001, LMGP03050001, LMGP03050001, LMGP03050001, LMGP03050001, LMGP03050001, LMGP03050001, LMGP03050001, LMGP03050001, LMGP03050001, LMGP03050001		LMGP03050001, LMGP03050001, LMGP03050001, LMGP03050001, LMGP03050001, LMGP03050001, LMGP03050001, LMGP03050001, LMGP03050001, LMGP03050001, LMGP03050001, LMGP03050001, LMGP03050001, LMGP03050001, LMGP03050001, LMGP03050001	SLM:000055663	0.0209053	0.0060675	0.0985224	0.152698	HILIC MS/MS-Based LIPIDS	3	522.285	153.1
LPS(20:1)	Lysophosphatidylserine (20:1)		52926288, 52926288, 52926288, 52926288, 52926288, 52926288, 52926288, 52926288, 52926288, 52926288, 52926288, 52926288, 52926288, 52926288, 52926288, 52926288	LMGP03050020, LMGP03050020, LMGP03050020, LMGP03050020, LMGP03050020, LMGP03050020, LMGP03050020, LMGP03050020, LMGP03050020, LMGP03050020, LMGP03050020, LMGP03050020, LMGP03050020, LMGP03050020, LMGP03050020, LMGP03050020		LMGP03050020, LMGP03050020, LMGP03050020, LMGP03050020, LMGP03050020, LMGP03050020, LMGP03050020, LMGP03050020, LMGP03050020, LMGP03050020, LMGP03050020, LMGP03050020, LMGP03050020, LMGP03050020, LMGP03050020, LMGP03050020	SLM:000055669	0.0902527	0.0212752	0.153669	0.161914	HILIC MS/MS-Based LIPIDS	3	550.316	153.1
LPS(20:2)	Lysophosphatidylserine (20:2)		52926289, 52926289, 52926289, 52926289, 52926289, 52926289, 52926289, 52926289, 52926289, 52926289, 52926289, 52926289, 52926289, 52926289, 52926289, 52926289	LMGP03050021, LMGP03050021, LMGP03050021, LMGP03050021, LMGP03050021, LMGP03050021, LMGP03050021, LMGP03050021, LMGP03050021, LMGP03050021, LMGP03050021, LMGP03050021, LMGP03050021, LMGP03050021, LMGP03050021, LMGP03050021		LMGP03050021, LMGP03050021, LMGP03050021, LMGP03050021, LMGP03050021, LMGP03050021, LMGP03050021, LMGP03050021, LMGP03050021, LMGP03050021, LMGP03050021, LMGP03050021, LMGP03050021, LMGP03050021, LMGP03050021, LMGP03050021	SLM:000055670	0.0404815	0.0148634	0.105274	0.164186	HILIC MS/MS-Based LIPIDS	3	548.3	153.1
LPS(20:3)	Lysophosphatidylserine (20:3)		52926290, 52926290, 52926290, 52926290, 52926290, 52926290, 52926290, 52926290, 52926290, 52926290, 52926290, 52926290, 52926290, 52926290, 52926290, 52926290	LMGP03050022, LMGP03050022, LMGP03050022, LMGP03050022, LMGP03050022, LMGP03050022, LMGP03050022, LMGP03050022, LMGP03050022, LMGP03050022, LMGP03050022, LMGP03050022, LMGP03050022, LMGP03050022, LMGP03050022, LMGP03050022		LMGP03050022, LMGP03050022, LMGP03050022, LMGP03050022, LMGP03050022, LMGP03050022, LMGP03050022, LMGP03050022, LMGP03050022, LMGP03050022, LMGP03050022, LMGP03050022, LMGP03050022, LMGP03050022, LMGP03050022, LMGP03050022	SLM:000055671	0.0874098	0.0384573	0.0957336	0.14874	HILIC MS/MS-Based LIPIDS	3	546.285	153.1
LPS(20:4)	Lysophosphatidylserine (20:4)		42607475, 42607475, 42607475, 42607475, 42607475, 42607475, 42607475, 42607475, 42607475, 42607475, 42607475, 42607475, 42607475, 42607475, 42607475, 42607475	LMGP03050007, LMGP03050007, LMGP03050007, LMGP03050007, LMGP03050007, LMGP03050007, LMGP03050007, LMGP03050007, LMGP03050007, LMGP03050007, LMGP03050007, LMGP03050007, LMGP03050007, LMGP03050007, LMGP03050007, LMGP03050007		LMGP03050007, LMGP03050007, LMGP03050007, LMGP03050007, LMGP03050007, LMGP03050007, LMGP03050007, LMGP03050007, LMGP03050007, LMGP03050007, LMGP03050007, LMGP03050007, LMGP03050007, LMGP03050007, LMGP03050007, LMGP03050007	SLM:000055672	0.0202468	0.00700898	0.0721687	0.166894	HILIC MS/MS-Based LIPIDS	3	544.269	153.1
LPS(22:4)	Lysophosphatidylserine (22:4)		52926282, 52926282, 52926282, 52926282, 52926282, 52926282, 52926282, 52926282, 52926282, 52926282, 52926282, 52926282, 52926282, 52926282, 52926282, 52926282	LMGP03050014, LMGP03050014, LMGP03050014, LMGP03050014, LMGP03050014, LMGP03050014, LMGP03050014, LMGP03050014, LMGP03050014, LMGP03050014, LMGP03050014, LMGP03050014, LMGP03050014, LMGP03050014, LMGP03050014, LMGP03050014		LMGP03050014, LMGP03050014, LMGP03050014, LMGP03050014, LMGP03050014, LMGP03050014, LMGP03050014, LMGP03050014, LMGP03050014, LMGP03050014, LMGP03050014, LMGP03050014, LMGP03050014, LMGP03050014, LMGP03050014, LMGP03050014	SLM:000055679	0.0309902	0.00743769	0.123884	0.149933	HILIC MS/MS-Based LIPIDS	3	572.3	153.1
LPS(22:5)	Lysophosphatidylserine (22:5)						SLM:000055680	0.00604824	0.00251582	0.126901	0.132704	HILIC MS/MS-Based LIPIDS	3	570.285	153.1
LPS(22:6)	Lysophosphatidylserine (22:6)		52926281, 52926281, 52926281, 52926281, 52926281, 52926281, 52926281, 52926281, 52926281, 52926281, 52926281, 52926281, 52926281, 52926281, 52926281, 52926281	LMGP03050013, LMGP03050013, LMGP03050013, LMGP03050013, LMGP03050013, LMGP03050013, LMGP03050013, LMGP03050013, LMGP03050013, LMGP03050013, LMGP03050013, LMGP03050013, LMGP03050013, LMGP03050013, LMGP03050013, LMGP03050013		LMGP03050013, LMGP03050013, LMGP03050013, LMGP03050013, LMGP03050013, LMGP03050013, LMGP03050013, LMGP03050013, LMGP03050013, LMGP03050013, LMGP03050013, LMGP03050013, LMGP03050013, LMGP03050013, LMGP03050013, LMGP03050013	SLM:000055681	0.00283074	0.00107731	0.101967	0.135233	HILIC MS/MS-Based LIPIDS	3	568.269	153.1
PG(14:0_18:1)	Phosphatidylglycerol (14:0_18:1)						SLM:000071492	0.016442	0.0130509	0.130603	0.197347	HILIC MS/MS-Based LIPIDS	3	719.487	281.249
PG(16:0_16:0)	Phosphatidylglycerol (16:0_16:0)						SLM:000071652	0.012834	0.00981021	0.146696	0.148701	HILIC MS/MS-Based LIPIDS	3	721.503	255.233
PG(16:0_16:1)	Phosphatidylglycerol (16:0_16:1)						SLM:000071653	0.0149315	0.0104213	0.126091	0.100431	HILIC MS/MS-Based LIPIDS	3	719.487	253.217
PG(16:0_18:0)	Phosphatidylglycerol (16:0_18:0)						SLM:000071656	0.0360494	0.0274393	0.145785	0.112952	HILIC MS/MS-Based LIPIDS	3	749.534	283.264
PG(16:0_18:1)	Phosphatidylglycerol (16:0_18:1)						SLM:000071657	0.000885808	0.000561214	0.074552	0.0740583	HILIC MS/MS-Based LIPIDS	3	747.518	281.249
PG(16:0_20:4)	Phosphatidylglycerol (16:0_20:4)						SLM:000071666	0.00548045	0.00365452	0.108508	0.104429	HILIC MS/MS-Based LIPIDS	3	769.503	303.233
PG(16:0_22:6)	Phosphatidylglycerol (16:0_22:6)						SLM:000071675	0.0662945	0.0439493	0.266622	0.274466	HILIC MS/MS-Based LIPIDS	3	793.503	327.233
PG(16:1_18:1)	Phosphatidylglycerol (16:1_18:1)						SLM:000071710	0.00998422	0.00697774	0.0926769	0.0895129	HILIC MS/MS-Based LIPIDS	3	745.503	281.249
PG(18:0_18:1)	Phosphatidylglycerol (18:0_18:1)						SLM:000071863	0.00924941	0.00362865	0.132236	0.116868	HILIC MS/MS-Based LIPIDS	3	775.549	281.249
PG(18:0_18:2)	Phosphatidylglycerol (18:0_18:2)						SLM:000071864	0.0543484	0.0227589	0.197554	0.1869	HILIC MS/MS-Based LIPIDS	3	773.534	279.233
PG(18:0_20:3)	Phosphatidylglycerol (18:0_20:3)						SLM:000071871	0.0860097	0.0547028	0.258247	0.153454	HILIC MS/MS-Based LIPIDS	3	799.549	305.249
PG(18:0_20:4)	Phosphatidylglycerol (18:0_20:4)						SLM:000071872	0.00281894	0.00188696	0.221955	0.152298	HILIC MS/MS-Based LIPIDS	3	797.534	303.233
PG(18:0_22:5)	Phosphatidylglycerol (18:0_22:5)						SLM:000071880	0.0591975	0.0496337	0.226872	0.260002	HILIC MS/MS-Based LIPIDS	3	823.549	329.249
PG(18:1_18:1)	Phosphatidylglycerol (18:1_18:1)						SLM:000071912	0.00289113	0.001353	0.0417357	0.0699776	HILIC MS/MS-Based LIPIDS	3	773.534	281.249
PG(18:1_18:2)	Phosphatidylglycerol (18:1_18:2)						SLM:000071913	0.0134111	0.00902788	0.157971	0.128794	HILIC MS/MS-Based LIPIDS	3	771.518	279.233
PG(18:1_19:0)	Phosphatidylglycerol (18:1_19:0)						SLM:000071916	0.162506	0.0942656	0.178487	0.213968	HILIC MS/MS-Based LIPIDS	3	789.565	297.28
PG(18:1_20:4)	Phosphatidylglycerol (18:1_20:4)						SLM:000071921	0.00933317	0.00596166	0.149426	0.13422	HILIC MS/MS-Based LIPIDS	3	795.518	303.233
PG(18:2_18:2)	Phosphatidylglycerol (18:2_18:2)						SLM:000071961	0.0296554	0.0235769	0.19136	0.242884	HILIC MS/MS-Based LIPIDS	3	769.503	279.233
PG(18:2_20:2)	Phosphatidylglycerol (18:2_20:2)						SLM:000071967	0.0191078	0.0155954	0.252678	0.159506	HILIC MS/MS-Based LIPIDS	3	797.534	307.264
PG(18:2_22:5)	Phosphatidylglycerol (18:2_22:5)						SLM:000071977	0.015073	0.0168042	0.157725	0.205693	HILIC MS/MS-Based LIPIDS	3	819.518	329.249
PG(18:2_22:6)	Phosphatidylglycerol (18:2_22:6)						SLM:000071978	0.0188377	0.0161277	0.232451	0.113893	HILIC MS/MS-Based LIPIDS	3	817.503	327.233
PG(20:3_20:3)	Phosphatidylglycerol (20:3_20:3)						SLM:000072276	0.0115434	0.00705892	0.161853	0.110613	HILIC MS/MS-Based LIPIDS	3	821.534	305.249
PG(20:3_20:4)	Phosphatidylglycerol (20:3_20:4)						SLM:000072277	0.00940812	0.0107251	0.13315	0.153328	HILIC MS/MS-Based LIPIDS	3	819.518	303.233
PG(20:4_22:4)	Phosphatidylglycerol (20:4_22:4)						SLM:000072324	0.0284521	0.0271809	0.195445	0.185915	HILIC MS/MS-Based LIPIDS	3	845.534	331.264
PG(20:4_22:5)	Phosphatidylglycerol (20:4_22:5)						SLM:000072325	0.0150728	0.0198	0.197874	0.139009	HILIC MS/MS-Based LIPIDS	3	843.518	329.249
PG(20:4_22:6)	Phosphatidylglycerol (20:4_22:6)						SLM:000072326	0.0180715	0.0188354	0.150181	0.157501	HILIC MS/MS-Based LIPIDS	3	841.503	327.233
PG(22:5_22:5)	Phosphatidylglycerol (22:5_22:5)						SLM:000072609	0.0102611	0.0110011	0.154872	0.15951	HILIC MS/MS-Based LIPIDS	3	869.534	329.249
PG(22:5_22:6)	Phosphatidylglycerol (22:5_22:6)						SLM:000072610	0.0103184	0.00836784	0.130306	0.1507	HILIC MS/MS-Based LIPIDS	3	867.518	327.233
PG(22:6_22:6)	Phosphatidylglycerol (22:6_22:6)						SLM:000072641	0.00495668	0.00413328	0.14956	0.132309	HILIC MS/MS-Based LIPIDS	3	865.503	327.233
BMP(16:0_16:0)	Bismonoacylglycerolphosphate (16:0_16:0)						SLM:000478159	0.0453783	0.0229966	0.189422	0.169303	HILIC MS/MS-Based LIPIDS	3	721.503	255.233
BMP(16:0_16:1)	Bismonoacylglycerolphosphate (16:0_16:1)						SLM:000478203	0.0111772	0.00780116	0.167982	0.198181	HILIC MS/MS-Based LIPIDS	3	719.487	253.217
BMP(16:0_18:0)	Bismonoacylglycerolphosphate (16:0_18:0)						SLM:000478160	0.0990234	0.0535225	0.111254	0.182081	HILIC MS/MS-Based LIPIDS	3	749.534	283.264
BMP(16:0_18:1)	Bismonoacylglycerolphosphate (16:0_18:1)						SLM:000478204	0.00203303	0.000932413	0.0972317	0.143811	HILIC MS/MS-Based LIPIDS	3	747.518	281.249
BMP(16:0_18:2)	Bismonoacylglycerolphosphate (16:0_18:2)						SLM:000478190	0.0366886	0.0176057	0.157071	0.113522	HILIC MS/MS-Based LIPIDS	3	745.503	279.233
BMP(16:0_20:3)	Bismonoacylglycerolphosphate (16:0_20:3)						SLM:000478168	0.0313351	0.0170219	0.18904	0.203027	HILIC MS/MS-Based LIPIDS	3	771.518	305.249
BMP(16:0_20:4)	Bismonoacylglycerolphosphate (16:0_20:4)						SLM:000478170	0.0104843	0.0123956	0.132271	0.194413	HILIC MS/MS-Based LIPIDS	3	769.503	303.233
BMP(16:0_22:6)	Bismonoacylglycerolphosphate (16:0_22:6)						SLM:000478181	0.0351913	0.0377214	0.286589	0.250821	HILIC MS/MS-Based LIPIDS	3	793.503	327.233
BMP(16:1_16:1)	Bismonoacylglycerolphosphate (16:1_16:1)						SLM:000479677	0.0239837	0.0182668	0.224708	0.151837	HILIC MS/MS-Based LIPIDS	3	717.487	253.217
BMP(16:1_18:1)	Bismonoacylglycerolphosphate (16:1_18:1)						SLM:000479678	0.00384866	0.00235403	0.0934517	0.0867939	HILIC MS/MS-Based LIPIDS	3	745.503	281.249
BMP(16:1_18:2)	Bismonoacylglycerolphosphate (16:1_18:2)						SLM:000479443	0.0177285	0.0100801	0.211518	0.105066	HILIC MS/MS-Based LIPIDS	3	743.487	279.233
BMP(16:1_20:3)	Bismonoacylglycerolphosphate (16:1_20:3)						SLM:000478662	0.0266836	0.0196461	0.279661	0.182448	HILIC MS/MS-Based LIPIDS	3	769.503	305.249
BMP(16:1_20:4)	Bismonoacylglycerolphosphate (16:1_20:4)						SLM:000478753	0.0154808	0.0245869	0.0861045	0.168715	HILIC MS/MS-Based LIPIDS	3	767.487	303.233
BMP(16:1_22:4)	Bismonoacylglycerolphosphate (16:1_22:4)						SLM:000479533	0.0117717	0.0115788	0.260726	0.207104	HILIC MS/MS-Based LIPIDS	3	795.518	331.264
BMP(16:1_22:5)	Bismonoacylglycerolphosphate (16:1_22:5)						SLM:000478840	0.0332975	0.047701	0.138191	0.267276	HILIC MS/MS-Based LIPIDS	3	793.503	329.249
BMP(18:0_18:1)	Bismonoacylglycerolphosphate (18:0_18:1)						SLM:000478259	0.00832003	0.00331022	0.131401	0.143155	HILIC MS/MS-Based LIPIDS	3	775.549	281.249
BMP(18:0_18:2)	Bismonoacylglycerolphosphate (18:0_18:2)						SLM:000478245	0.018812	0.00703187	0.176171	0.154034	HILIC MS/MS-Based LIPIDS	3	773.534	279.233
BMP(18:0_20:3)	Bismonoacylglycerolphosphate (18:0_20:3)						SLM:000478223	0.051986	0.0262738	0.260741	0.117237	HILIC MS/MS-Based LIPIDS	3	799.549	305.249
BMP(18:0_22:5)	Bismonoacylglycerolphosphate (18:0_22:5)						SLM:000478227	0.0493284	0.0415024	0.214593	0.24324	HILIC MS/MS-Based LIPIDS	3	823.549	329.249
BMP(18:1_18:1)	Bismonoacylglycerolphosphate (18:1_18:1)						SLM:000479689	0.000322213	0.000119505	0.0790863	0.0702412	HILIC MS/MS-Based LIPIDS	3	773.534	281.249
BMP(18:1_18:3)	Bismonoacylglycerolphosphate (18:1_18:3)						SLM:000478616	0.0266001	0.0153151	0.159618	0.127574	HILIC MS/MS-Based LIPIDS	3	769.503	277.217
BMP(18:1_20:1)	Bismonoacylglycerolphosphate (18:1_20:1)						SLM:000479690	0.0240299	0.00769953	0.126385	0.153748	HILIC MS/MS-Based LIPIDS	3	801.565	309.28
BMP(18:1_20:2)	Bismonoacylglycerolphosphate (18:1_20:2)						SLM:000479468	0.0087654	0.00550785	0.0975445	0.156723	HILIC MS/MS-Based LIPIDS	3	799.549	307.264
BMP(18:1_20:3)	Bismonoacylglycerolphosphate (18:1_20:3)						SLM:000478663	0.00132728	0.000613021	0.0705454	0.124505	HILIC MS/MS-Based LIPIDS	3	797.534	305.249
BMP(18:1_20:4)	Bismonoacylglycerolphosphate (18:1_20:4)						SLM:000478754	0.00108125	0.00104996	0.0681104	0.0952288	HILIC MS/MS-Based LIPIDS	3	795.518	303.233
BMP(18:1_22:4)	Bismonoacylglycerolphosphate (18:1_22:4)						SLM:000479534	0.00925986	0.00688284	0.147508	0.0982298	HILIC MS/MS-Based LIPIDS	3	823.549	331.264
BMP(18:1_22:5)	Bismonoacylglycerolphosphate (18:1_22:5)						SLM:000478841	0.00402604	0.00409464	0.0659193	0.107208	HILIC MS/MS-Based LIPIDS	3	821.534	329.249
BMP(18:1_22:6)	Bismonoacylglycerolphosphate (18:1_22:6)						SLM:000479183	0.00534437	0.00457317	0.0927112	0.0858804	HILIC MS/MS-Based LIPIDS	3	819.518	327.233
BMP(18:2_18:2)	Bismonoacylglycerolphosphate (18:2_18:2)						SLM:000479430	0.0198066	0.00920361	0.128327	0.0973411	HILIC MS/MS-Based LIPIDS	3	769.503	279.233
BMP(18:2_20:2)	Bismonoacylglycerolphosphate (18:2_20:2)						SLM:000479431	0.0190428	0.0155423	0.252678	0.159506	HILIC MS/MS-Based LIPIDS	3	797.534	307.264
BMP(18:2_20:3)	Bismonoacylglycerolphosphate (18:2_20:3)						SLM:000478649	0.00546983	0.00352291	0.125426	0.102439	HILIC MS/MS-Based LIPIDS	3	795.518	305.249
BMP(18:2_20:4)	Bismonoacylglycerolphosphate (18:2_20:4)						SLM:000478740	0.00568476	0.00800174	0.16658	0.115346	HILIC MS/MS-Based LIPIDS	3	793.503	303.233
BMP(18:2_22:5)	Bismonoacylglycerolphosphate (18:2_22:5)						SLM:000478827	0.0149882	0.0170418	0.149956	0.20338	HILIC MS/MS-Based LIPIDS	3	819.518	329.249
BMP(18:2_22:6)	Bismonoacylglycerolphosphate (18:2_22:6)						SLM:000479169	0.0196896	0.0174303	0.158577	0.11018	HILIC MS/MS-Based LIPIDS	3	817.503	327.233
BMP(20:3_20:3)	Bismonoacylglycerolphosphate (20:3_20:3)						SLM:000478627	0.0115434	0.00705892	0.161853	0.110613	HILIC MS/MS-Based LIPIDS	3	821.534	305.249
BMP(20:3_20:4)	Bismonoacylglycerolphosphate (20:3_20:4)						SLM:000478629	0.00940812	0.0107251	0.13315	0.153328	HILIC MS/MS-Based LIPIDS	3	819.518	303.233
BMP(20:4_20:4)	Bismonoacylglycerolphosphate (20:4_20:4)						SLM:000478720	0.00411889	0.00575905	0.0962021	0.100405	HILIC MS/MS-Based LIPIDS	3	817.503	303.233
BMP(20:4_22:4)	Bismonoacylglycerolphosphate (20:4_22:4)						SLM:000478744	0.0285966	0.0268461	0.20516	0.184726	HILIC MS/MS-Based LIPIDS	3	845.534	331.264
BMP(20:4_22:5)	Bismonoacylglycerolphosphate (20:4_22:5)						SLM:000478722	0.0150707	0.0198	0.187695	0.139009	HILIC MS/MS-Based LIPIDS	3	843.518	329.249
BMP(20:4_22:6)	Bismonoacylglycerolphosphate (20:4_22:6)						SLM:000478731	0.0185019	0.0188354	0.16588	0.157501	HILIC MS/MS-Based LIPIDS	3	841.503	327.233
BMP(22:5_22:5)	Bismonoacylglycerolphosphate (22:5_22:5)						SLM:000478809	0.010415	0.0110011	0.157205	0.15951	HILIC MS/MS-Based LIPIDS	3	869.534	329.249
BMP(22:5_22:6)	Bismonoacylglycerolphosphate (22:5_22:6)						SLM:000478818	0.0104469	0.00836784	0.131792	0.1507	HILIC MS/MS-Based LIPIDS	3	867.518	327.233
BMP(22:6_22:6)	Bismonoacylglycerolphosphate (22:6_22:6)						SLM:000479160	0.00498852	0.00413328	0.144377	0.132309	HILIC MS/MS-Based LIPIDS	3	865.503	327.233
SM d42:0	Sphingomyelin (d42:0)						SLM:000390827	0.0046115	0.000646902	0.0804754	0.110113	HILIC MS/MS-Based LIPIDS	3	817.716	184.1
SM d32:1	Sphingomyelin (d32:1)							0.00036656	0.000114064	0.0895704	0.192399	HILIC MS/MS-Based LIPIDS	3	675.544	184.1
SM d33:1	Sphingomyelin (d33:1)						SLM:000390704	0.000383759	0.000173609	0.102757	0.203994	HILIC MS/MS-Based LIPIDS	3	689.559	184.1
SM d34:1	Sphingomyelin (d34:1)						SLM:000390714	0.000628644	0.000238724	0.0828498	0.160812	HILIC MS/MS-Based LIPIDS	3	703.575	184.1
SM d35:1	Sphingomyelin (d35:1)						SLM:000390726	0.000833347	0.000328477	0.0687996	0.144945	HILIC MS/MS-Based LIPIDS	3	717.591	184.1
SM d36:1	Sphingomyelin (d36:1)						SLM:000390739	0.00167846	0.000494478	0.0744683	0.0765883	HILIC MS/MS-Based LIPIDS	3	731.606	184.1
SM d37:1	Sphingomyelin (d37:1)						SLM:000390753	0.000509107	0.000150433	0.0599414	0.079402	HILIC MS/MS-Based LIPIDS	3	745.622	184.1
SM d38:1	Sphingomyelin (d38:1)						SLM:000390767	0.000882896	0.000253737	0.0697724	0.0745777	HILIC MS/MS-Based LIPIDS	3	759.637	184.1
SM d39:1	Sphingomyelin (d39:1)						SLM:000390782	0.00078065	0.000248714	0.0728068	0.0656422	HILIC MS/MS-Based LIPIDS	3	773.653	184.1
SM d40:1	Sphingomyelin (d40:1)						SLM:000390797	0.00555272	0.00186173	0.061805	0.0851647	HILIC MS/MS-Based LIPIDS	3	787.669	184.1
SM d41:1	Sphingomyelin (d41:1)						SLM:000390811	0.00454848	0.000984178	0.0845544	0.0775845	HILIC MS/MS-Based LIPIDS	3	801.684	184.1
SM d42:1	Sphingomyelin (d42:1)						SLM:000390824	0.00415519	0.00076074	0.113587	0.0684406	HILIC MS/MS-Based LIPIDS	3	815.7	184.1
SM d43:1	Sphingomyelin (d43:1)						SLM:000390838	0.00517698	0.00082731	0.0975086	0.0912635	HILIC MS/MS-Based LIPIDS	3	829.716	184.1
SM d44:1	Sphingomyelin (d44:1)						SLM:000390850	0.00122562	0.000191033	0.0969842	0.125432	HILIC MS/MS-Based LIPIDS	3	843.731	184.1
SM d34:2	Sphingomyelin (d34:2)						SLM:000390712	0.000581428	0.000299218	0.0398272	0.0741026	HILIC MS/MS-Based LIPIDS	3	701.559	184.1
SM d36:2	Sphingomyelin (d36:2)						SLM:000390737	0.00128104	0.000525497	0.0336312	0.0422158	HILIC MS/MS-Based LIPIDS	3	729.591	184.1
SM d37:2	Sphingomyelin (d37:2)						SLM:000390751	0.00379977	0.00149872	0.0909364	0.130791	HILIC MS/MS-Based LIPIDS	3	743.606	184.1
SM d38:2	Sphingomyelin (d38:2)						SLM:000390765	0.00271444	0.0010058	0.0451182	0.0885792	HILIC MS/MS-Based LIPIDS	3	757.622	184.1
SM d39:2	Sphingomyelin (d39:2)						SLM:000390780	0.00189294	0.000728304	0.0651036	0.0747592	HILIC MS/MS-Based LIPIDS	3	771.637	184.1
SM d40:2	Sphingomyelin (d40:2)						SLM:000390795	0.00146473	0.000461207	0.0548461	0.114833	HILIC MS/MS-Based LIPIDS	3	785.653	184.1
SM d41:2	Sphingomyelin (d41:2)						SLM:000390809	0.00208718	0.000552947	0.0651719	0.106652	HILIC MS/MS-Based LIPIDS	3	799.669	184.1
SM d42:2	Sphingomyelin (d42:2)						SLM:000390823	0.00315163	0.000759861	0.0627911	0.0550143	HILIC MS/MS-Based LIPIDS	3	813.684	184.1
SM d43:2	Sphingomyelin (d43:2)						SLM:000390836	0.00350276	0.000767929	0.0722069	0.0632103	HILIC MS/MS-Based LIPIDS	3	827.7	184.1
SM d44:2	Sphingomyelin (d44:2)						SLM:000390849	0.00419339	0.000858115	0.0914811	0.0682924	HILIC MS/MS-Based LIPIDS	3	841.716	184.1
SM d36:3	Sphingomyelin (d36:3)						SLM:000390735	0.00390696	0.00262273	0.193209	0.226486	HILIC MS/MS-Based LIPIDS	3	727.575	184.1
SM d40:3	Sphingomyelin (d40:3)						SLM:000390793	0.0052	0.00177119	0.0632094	0.0819816	HILIC MS/MS-Based LIPIDS	3	783.637	184.1
SM d41:3	Sphingomyelin (d41:3)							0.0057234	0.00183107	0.0854031	0.0937276	HILIC MS/MS-Based LIPIDS	3	797.653	184.1
SM d42:3	Sphingomyelin (d42:3)						SLM:000390822	0.0012878	0.000440306	0.0470509	0.044589	HILIC MS/MS-Based LIPIDS	3	811.669	184.1
SM d43:3	Sphingomyelin (d43:3)							0.00152135	0.000470639	0.0716628	0.0773393	HILIC MS/MS-Based LIPIDS	3	825.684	184.1
SM d44:3	Sphingomyelin (d44:3)							0.00193075	0.000633185	0.0909831	0.13283	HILIC MS/MS-Based LIPIDS	3	839.7	184.1
SM d42:4	Sphingomyelin (d42:4)						SLM:000390820	0.00194942	0.000847106	0.121073	0.0632599	HILIC MS/MS-Based LIPIDS	3	809.653	184.1
SM d44:4	Sphingomyelin (d44:4)						SLM:000390847	0.00585128	0.00281451	0.0674745	0.149337	HILIC MS/MS-Based LIPIDS	3	837.685	184.1
PE(14:0_16:0)	Phosphatidylethanolamine (14:0_16:0)	HMDB0008920, HMDB0008824	446670, 9547000	LMGP02010297, LMGP02010302		LMGP02010297, LMGP02010302	SLM:000067523	0.00240749	0.00101189	0.116298	0.165451	HILIC MS/MS-Based LIPIDS	3	662.477	255.233
PE(14:0_18:0)	Phosphatidylethanolamine (14:0_18:0)	HMDB0008826, HMDB0008986	49786976, 447790	LMGP02011248, LMGP02011206		LMGP02011248, LMGP02011206	SLM:000067527	0.0105537	0.00332716	0.17708	0.161187	HILIC MS/MS-Based LIPIDS	3	690.508	283.264
PE(14:0_18:1)	Phosphatidylethanolamine (14:0_18:1)	HMDB0008828, HMDB0009052	52924944, 52924900	LMGP02011247, LMGP02011199		LMGP02011247, LMGP02011199	SLM:000067528	0.00253771	0.000754961	0.112768	0.178049	HILIC MS/MS-Based LIPIDS	3	688.492	281.249
PE(14:0_20:4)	Phosphatidylethanolamine (14:0_20:4)	HMDB0008838, HMDB0009382	52924939, 52924636	LMGP02011242, LMGP02010935		LMGP02011242, LMGP02010935	SLM:000067537	0.0305071	0.0280853	0.18927	0.182755	HILIC MS/MS-Based LIPIDS	3	710.477	303.233
PE(15:0_16:0)	Phosphatidylethanolamine (15:0_16:0)	HMDB0008922, HMDB0008890	52924926, 52924933	LMGP02011229, LMGP02011236		LMGP02011229, LMGP02011236	SLM:000067634	0.0135383	0.00533838	0.175817	0.204986	HILIC MS/MS-Based LIPIDS	3	676.492	241.217
PE(15:0_18:0)	Phosphatidylethanolamine (15:0_18:0)	HMDB0008892, HMDB0008988	52924930, 52924324	LMGP02011233, LMGP02010623		LMGP02011233, LMGP02010623	SLM:000067638	0.00815557	0.00284438	0.199983	0.187783	HILIC MS/MS-Based LIPIDS	3	704.524	241.217
PE(15:0_18:1)	Phosphatidylethanolamine (15:0_18:1)	HMDB0008894, HMDB0009054	52924162, 52924339	LMGP02010458, LMGP02010638		LMGP02010458, LMGP02010638	SLM:000067639	0.00837024	0.00288259	0.104995	0.155183	HILIC MS/MS-Based LIPIDS	3	702.508	241.217
PE(15:0_18:2)	Phosphatidylethanolamine (15:0_18:2)	HMDB0009087, HMDB0008895	52924358, 52924929	LMGP02010657, LMGP02011232		LMGP02010657, LMGP02011232	SLM:000067640	0.0494923	0.00986441	0.229638	0.221782	HILIC MS/MS-Based LIPIDS	3	700.492	241.217
PE(16:0_16:0)	Phosphatidylethanolamine (16:0_16:0)	HMDB0008923, HMDB0008923, HMDB0008923, HMDB0008923, HMDB0008923, HMDB0008923, HMDB0008923, HMDB0008923, HMDB0008923, HMDB0008923, HMDB0008923, HMDB0008923, HMDB0008923, HMDB0008923, HMDB0008923, HMDB0008923, HMDB0008923	445468, 445468, 445468, 445468, 445468, 445468, 445468, 445468, 445468, 445468, 445468, 445468, 445468, 445468, 445468, 445468, 445468	LMGP02010037, LMGP02010037, LMGP02010037, LMGP02010037, LMGP02010037, LMGP02010037, LMGP02010037, LMGP02010037, LMGP02010037, LMGP02010037, LMGP02010037, LMGP02010037, LMGP02010037, LMGP02010037, LMGP02010037, LMGP02010037, LMGP02010037		LMGP02010037, LMGP02010037, LMGP02010037, LMGP02010037, LMGP02010037, LMGP02010037, LMGP02010037, LMGP02010037, LMGP02010037, LMGP02010037, LMGP02010037, LMGP02010037, LMGP02010037, LMGP02010037, LMGP02010037, LMGP02010037, LMGP02010037	SLM:000067688	0.00237713	0.00113144	0.142211	0.168381	HILIC MS/MS-Based LIPIDS	3	690.508	255.233
PE(16:0_16:1)	Phosphatidylethanolamine (16:0_16:1)	HMDB0008924, HMDB0008956	52924925, 52924223	LMGP02011228, LMGP02010520		LMGP02011228, LMGP02010520	SLM:000067689	0.00209726	0.000980963	0.140291	0.21477	HILIC MS/MS-Based LIPIDS	3	688.492	253.217
PE(16:0_18:1)	Phosphatidylethanolamine (16:0_18:1)	HMDB0009055, HMDB0008927, HMDB0008926	9546802, 5283496, 9546726, 9547009	LMGP02010099, LMGP02010009, LMGP02010010, LMGP02010311		LMGP02010099, LMGP02010009, LMGP02010010, LMGP02010311	SLM:000067693	0.00530634	0.0028754	0.120993	0.191009	HILIC MS/MS-Based LIPIDS	3	716.524	281.249
PE(16:0_18:2)	Phosphatidylethanolamine (16:0_18:2)	HMDB0009088, HMDB0008928	52924895, 9546747	LMGP02011194, LMGP02010042		LMGP02011194, LMGP02010042	SLM:000067694	0.00491015	0.00218428	0.09283	0.143015	HILIC MS/MS-Based LIPIDS	3	714.508	279.233
PE(16:0_18:3)	Phosphatidylethanolamine (16:0_18:3)	HMDB0009154, HMDB0008929, HMDB0008930, HMDB0009121	9546752, 52924922, 9546746, 52924386	LMGP02010047, LMGP02011224, LMGP02010041, LMGP02010685		LMGP02010047, LMGP02011224, LMGP02010041, LMGP02010685	SLM:000067695	0.0297263	0.0200533	0.146859	0.261484	HILIC MS/MS-Based LIPIDS	3	712.492	277.217
PE(16:0_20:0)	Phosphatidylethanolamine (16:0_20:0)	HMDB0009220, HMDB0008932	52924880, 9546969	LMGP02011179, LMGP02010270		LMGP02011179, LMGP02010270	SLM:000067698	0.0106609	0.00444027	0.171878	0.1588	HILIC MS/MS-Based LIPIDS	3	746.57	311.296
PE(16:0_20:1)	Phosphatidylethanolamine (16:0_20:1)	HMDB0009253, HMDB0008933	52924548, 9547010	LMGP02010847, LMGP02010312		LMGP02010847, LMGP02010312	SLM:000067699	0.0127393	0.00410445	0.112539	0.133773	HILIC MS/MS-Based LIPIDS	3	744.555	309.28
PE(16:0_20:2)	Phosphatidylethanolamine (16:0_20:2)	HMDB0008934, HMDB0009286	52924213, 52924578	LMGP02010510, LMGP02010877		LMGP02010510, LMGP02010877	SLM:000067700	0.0114957	0.00647546	0.0773617	0.17578	HILIC MS/MS-Based LIPIDS	3	742.539	307.264
PE(16:0_20:3)	Phosphatidylethanolamine (16:0_20:3)	HMDB0009352, HMDB0008936	52924609, 52924920	LMGP02010908, LMGP02011222		LMGP02010908, LMGP02011222	SLM:000067701	0.00791568	0.00500635	0.107089	0.164608	HILIC MS/MS-Based LIPIDS	3	740.524	305.249
PE(16:0_20:4)	Phosphatidylethanolamine (16:0_20:4)	HMDB0009385, HMDB0008937	52924875, 9546800	LMGP02011174, LMGP02010096		LMGP02011174, LMGP02010096	SLM:000067702	0.00809305	0.00820943	0.0750361	0.132891	HILIC MS/MS-Based LIPIDS	3	738.508	303.233
PE(16:0_22:4)	Phosphatidylethanolamine (16:0_22:4)	HMDB0009583, HMDB0008943	52924809, 9546817	LMGP02011108, LMGP02010116		LMGP02011108, LMGP02010116	SLM:000067709	0.0124083	0.00726442	0.0900588	0.176319	HILIC MS/MS-Based LIPIDS	3	766.539	331.264
PE(16:0_22:5)	Phosphatidylethanolamine (16:0_22:5)							0.0053936	0.00562129	0.101625	0.192704	HILIC MS/MS-Based LIPIDS	3	764.524	329.249
PE(16:0_22:6)	Phosphatidylethanolamine (16:0_22:6)	HMDB0008946, HMDB0009682	9546799, 52924862	LMGP02010095, LMGP02011161		LMGP02010095, LMGP02011161	SLM:000067711	0.00696265	0.00574514	0.107987	0.222883	HILIC MS/MS-Based LIPIDS	3	762.508	327.233
PE(17:0_18:0)	Phosphatidylethanolamine (17:0_18:0)		52924911, 52924326	LMGP02011212, LMGP02010625		LMGP02011212, LMGP02010625	SLM:000067848	0.0180789	0.00563603	0.107328	0.185285	HILIC MS/MS-Based LIPIDS	3	732.555	269.249
PE(17:0_18:1)	Phosphatidylethanolamine (17:0_18:1)		52924910, 52924341	LMGP02011211, LMGP02010640		LMGP02011211, LMGP02010640	SLM:000067849	0.00954799	0.00354767	0.133611	0.113001	HILIC MS/MS-Based LIPIDS	3	730.54	269.249
PE(17:0_20:4)	Phosphatidylethanolamine (17:0_20:4)		5283493, 52924641	LMGP02010003, LMGP02010940		LMGP02010003, LMGP02010940	SLM:000067858	0.0179421	0.0138689	0.094581	0.232273	HILIC MS/MS-Based LIPIDS	3	752.524	269.249
PE(17:0_22:4)	Phosphatidylethanolamine (17:0_22:4)		52924261, 52924811	LMGP02010560, LMGP02011110		LMGP02010560, LMGP02011110	SLM:000067865	0.0168489	0.00686817	0.125886	0.179397	HILIC MS/MS-Based LIPIDS	3	780.555	269.249
PE(17:0_22:6)	Phosphatidylethanolamine (17:0_22:6)		52924909, 52924840	LMGP02011210, LMGP02011139		LMGP02011210, LMGP02011139	SLM:000067867	0.00728129	0.00463081	0.140637	0.13847	HILIC MS/MS-Based LIPIDS	3	776.524	269.249
PE(18:0_18:0)	Phosphatidylethanolamine (18:0_18:0)	HMDB0008991, HMDB0008991, HMDB0008991, HMDB0008991, HMDB0008991, HMDB0008991, HMDB0008991, HMDB0008991, HMDB0008991, HMDB0008991, HMDB0008991, HMDB0008991, HMDB0008991, HMDB0008991, HMDB0008991, HMDB0008991, HMDB0008991, HMDB0008991	447078, 447078, 447078, 447078, 447078, 447078, 447078, 447078, 447078, 447078, 447078, 447078, 447078, 447078, 447078, 447078, 447078, 447078	LMGP02010097, LMGP02010097, LMGP02010097, LMGP02010097, LMGP02010097, LMGP02010097, LMGP02010097, LMGP02010097, LMGP02010097, LMGP02010097, LMGP02010097, LMGP02010097, LMGP02010097, LMGP02010097, LMGP02010097, LMGP02010097, LMGP02010097, LMGP02010097		LMGP02010097, LMGP02010097, LMGP02010097, LMGP02010097, LMGP02010097, LMGP02010097, LMGP02010097, LMGP02010097, LMGP02010097, LMGP02010097, LMGP02010097, LMGP02010097, LMGP02010097, LMGP02010097, LMGP02010097, LMGP02010097, LMGP02010097, LMGP02010097	SLM:000067898	0.0136773	0.00543465	0.0930754	0.152992	HILIC MS/MS-Based LIPIDS	3	746.57	283.264
PE(18:0_18:1)	Phosphatidylethanolamine (18:0_18:1)	HMDB0009057, HMDB0008993	9546999, 9546755, 9546742	LMGP02010301, LMGP02010050, LMGP02010036		LMGP02010301, LMGP02010050, LMGP02010036	SLM:000067899	0.0180156	0.00544052	0.106332	0.181111	HILIC MS/MS-Based LIPIDS	3	744.555	281.249
PE(18:0_18:2)	Phosphatidylethanolamine (18:0_18:2)	HMDB0008994, HMDB0009090	9546749, 52924894	LMGP02010044, LMGP02011193		LMGP02010044, LMGP02011193	SLM:000067900	0.00831053	0.00298569	0.0769997	0.147003	HILIC MS/MS-Based LIPIDS	3	742.539	279.233
PE(18:0_20:0)	Phosphatidylethanolamine (18:0_20:0)	HMDB0008998, HMDB0009222	449007, 9546831	LMGP02010069, LMGP02010131		LMGP02010069, LMGP02010131	SLM:000067904	0.029943	0.00141491	0.24239	0.225207	HILIC MS/MS-Based LIPIDS	3	774.602	311.296
PE(18:0_20:1)	Phosphatidylethanolamine (18:0_20:1)	HMDB0009255, HMDB0008999	52924553, 9546841	LMGP02010852, LMGP02010141		LMGP02010852, LMGP02010141	SLM:000067905	0.0223476	0.00369662	0.157944	0.201553	HILIC MS/MS-Based LIPIDS	3	772.586	309.28
PE(18:0_22:6)	Phosphatidylethanolamine (18:0_22:6)	HMDB0009012, HMDB0009684	9546798, 52924843	LMGP02010094, LMGP02011142		LMGP02010094, LMGP02011142	SLM:000067917	0.00188778	0.0102925	0.101427	0.235512	HILIC MS/MS-Based LIPIDS	3	790.539	327.233
PE(18:1_18:1)	Phosphatidylethanolamine (18:1_18:1)	HMDB0009059	9546744, 9546810, 9546757	LMGP02010039, LMGP02010109, LMGP02010052		LMGP02010039, LMGP02010109, LMGP02010052	SLM:000067948	0.012556	0.00551368	0.0779935	0.0857864	HILIC MS/MS-Based LIPIDS	3	742.539	281.249
PE(18:1_18:2)	Phosphatidylethanolamine (18:1_18:2)	HMDB0009060, HMDB0009092	9546753, 52924364	LMGP02010048, LMGP02010663		LMGP02010048, LMGP02010663	SLM:000067949	0.0100324	0.00451635	0.0709696	0.127997	HILIC MS/MS-Based LIPIDS	3	740.524	279.233
PE(18:1_20:0)	Phosphatidylethanolamine (18:1_20:0)	HMDB0009064, HMDB0009223, HMDB0009224	9546839, 9546837, 9546843, 9546838, 9546835	LMGP02010139, LMGP02010137, LMGP02010143, LMGP02010138, LMGP02010135		LMGP02010139, LMGP02010137, LMGP02010143, LMGP02010138, LMGP02010135	SLM:000067953	0.013714	0.00435768	0.143218	0.115759	HILIC MS/MS-Based LIPIDS	3	772.586	311.246
PE(18:1_20:1)	Phosphatidylethanolamine (18:1_20:1)	HMDB0009257, HMDB0009065	52924554, 9546826	LMGP02010853, LMGP02010126		LMGP02010853, LMGP02010126	SLM:000067954	0.0216492	0.0053337	0.0971351	0.0970877	HILIC MS/MS-Based LIPIDS	3	770.57	309.28
PE(18:1_20:2)	Phosphatidylethanolamine (18:1_20:2)	HMDB0009290, HMDB0009066	52924584, 52924348	LMGP02010883, LMGP02010647		LMGP02010883, LMGP02010647	SLM:000067955	0.012899	0.00611334	0.0871172	0.112762	HILIC MS/MS-Based LIPIDS	3	768.555	307.264
PE(18:1_20:3)	Phosphatidylethanolamine (18:1_20:3)	HMDB0009356, HMDB0009068, HMDB0009067	52924615, 52924349, 9546816	LMGP02010914, LMGP02010648, LMGP02010115		LMGP02010914, LMGP02010648, LMGP02010115	SLM:000067956	0.00904998	0.00616685	0.101528	0.187725	HILIC MS/MS-Based LIPIDS	3	766.539	305.249
PE(18:1_20:4)	Phosphatidylethanolamine (18:1_20:4)	HMDB0009389, HMDB0009069	52924645, 52924897	LMGP02010944, LMGP02011196		LMGP02010944, LMGP02011196	SLM:000067957	0.00917019	0.00702371	0.100992	0.174895	HILIC MS/MS-Based LIPIDS	3	764.524	303.233
PE(18:1_22:4)	Phosphatidylethanolamine (18:1_22:4)	HMDB0009075, HMDB0009587	52924353, 52924815	LMGP02010652, LMGP02011114		LMGP02010652, LMGP02011114	SLM:000067964	0.0119101	0.00357833	0.149895	0.169387	HILIC MS/MS-Based LIPIDS	3	792.555	331.264
PE(18:1_22:5)	Phosphatidylethanolamine (18:1_22:5)						SLM:000067965	0.00524467	0.00334905	0.14415	0.190418	HILIC MS/MS-Based LIPIDS	3	790.539	329.249
PE(18:1_22:6)	Phosphatidylethanolamine (18:1_22:6)	HMDB0009078, HMDB0009686	52922113, 52924844	LMGP02011264, LMGP02011143		LMGP02011264, LMGP02011143	SLM:000067966	0.00575142	0.0033951	0.113208	0.169093	HILIC MS/MS-Based LIPIDS	3	788.524	327.233
PE(18:2_18:2)	Phosphatidylethanolamine (18:2_18:2)	HMDB0009093	9546813, 9546812	LMGP02010112, LMGP02010111		LMGP02010112, LMGP02010111	SLM:000067997	0.0158542	0.00849077	0.130488	0.212889	HILIC MS/MS-Based LIPIDS	3	738.508	279.233
PE(18:2_20:1)	Phosphatidylethanolamine (18:2_20:1)	HMDB0009258, HMDB0009098	52924555, 52924371	LMGP02010854, LMGP02010670		LMGP02010854, LMGP02010670	SLM:000068002	0.050126	0.0120644	0.0642553	0.15116	HILIC MS/MS-Based LIPIDS	3	768.555	309.28
PE(18:2_20:3)	Phosphatidylethanolamine (18:2_20:3)	HMDB0009101, HMDB0009357	52924373, 52924616	LMGP02010672, LMGP02010915		LMGP02010672, LMGP02010915	SLM:000068004	0.012628	0.00516901	0.0898422	0.183813	HILIC MS/MS-Based LIPIDS	3	764.524	305.249
PE(18:2_20:4)	Phosphatidylethanolamine (18:2_20:4)	HMDB0009102, HMDB0009390	52924893, 52924646	LMGP02011192, LMGP02010945		LMGP02011192, LMGP02010945	SLM:000068005	0.00966743	0.00370835	0.104748	0.156755	HILIC MS/MS-Based LIPIDS	3	762.508	303.233
PE(18:2_22:4)	Phosphatidylethanolamine (18:2_22:4)	HMDB0009108, HMDB0009588	52924379, 52924816	LMGP02010678, LMGP02011115		LMGP02010678, LMGP02011115	SLM:000068012	0.0129116	0.00179036	0.150328	0.128818	HILIC MS/MS-Based LIPIDS	3	790.539	331.264
PE(18:2_22:5)	Phosphatidylethanolamine (18:2_22:5)						SLM:000068013	0.00780117	0.0023658	0.156664	0.18971	HILIC MS/MS-Based LIPIDS	3	788.524	329.249
PE(18:2_22:6)	Phosphatidylethanolamine (18:2_22:6)	HMDB0009687, HMDB0009111	52924845, 52924892	LMGP02011144, LMGP02011191		LMGP02011144, LMGP02011191	SLM:000068014	0.00695919	0.00229903	0.0833686	0.166161	HILIC MS/MS-Based LIPIDS	3	786.508	327.233
PE(19:0_22:6)	Phosphatidylethanolamine (19:0_22:6)		52924493, 52924849	LMGP02010792, LMGP02011148		LMGP02010792, LMGP02011148	SLM:000068152	0.0206754	0.00768935	0.18053	0.203983	HILIC MS/MS-Based LIPIDS	3	804.555	297.28
PE(20:0_20:4)	Phosphatidylethanolamine (20:0_20:4)	HMDB0009394, HMDB0009234	52924652, 52924878	LMGP02010951, LMGP02011177		LMGP02010951, LMGP02011177	SLM:000068187	0.00979187	0.00526982	0.0958123	0.13228	HILIC MS/MS-Based LIPIDS	3	794.57	303.233
PE(20:0_22:4)	Phosphatidylethanolamine (20:0_22:4)	HMDB0009240, HMDB0009592	52924541, 52924822	LMGP02010840, LMGP02011121		LMGP02010840, LMGP02011121	SLM:000068194	0.0621589	0.0089354	0.153416	0.192954	HILIC MS/MS-Based LIPIDS	3	822.602	331.264
PE(20:0_22:6)	Phosphatidylethanolamine (20:0_22:6)	HMDB0009691, HMDB0009243	52924851, 52924877	LMGP02011150, LMGP02011176		LMGP02011150, LMGP02011176	SLM:000068196	0.0128079	0.0041225	0.15786	0.190161	HILIC MS/MS-Based LIPIDS	3	818.57	327.233
PE(20:1_20:3)	Phosphatidylethanolamine (20:1_20:3)	HMDB0009266, HMDB0009362	52924563, 52924623	LMGP02010862, LMGP02010922		LMGP02010862, LMGP02010922	SLM:000068229	0.005083	0.00360112	0.126248	0.247245	HILIC MS/MS-Based LIPIDS	3	794.57	305.249
PE(20:1_20:4)	Phosphatidylethanolamine (20:1_20:4)	HMDB0009267, HMDB0009395	52924564, 52924653	LMGP02010863, LMGP02010952		LMGP02010863, LMGP02010952	SLM:000068230	0.00551809	0.00328944	0.118888	0.119542	HILIC MS/MS-Based LIPIDS	3	792.555	303.233
PE(20:1_22:4)	Phosphatidylethanolamine (20:1_22:4)	HMDB0009593, HMDB0009273	52924823, 52924570	LMGP02011122, LMGP02010869		LMGP02011122, LMGP02010869	SLM:000068237	0.0120209	0.00236012	0.15041	0.16626	HILIC MS/MS-Based LIPIDS	3	820.586	331.264
PE(20:1_22:5)	Phosphatidylethanolamine (20:1_22:5)						SLM:000068238	0.00538512	0.0019795	0.206148	0.187972	HILIC MS/MS-Based LIPIDS	3	818.57	329.249
PE(20:1_22:6)	Phosphatidylethanolamine (20:1_22:6)	HMDB0009692, HMDB0009276	52924852, 52924571	LMGP02011151, LMGP02010870		LMGP02011151, LMGP02010870	SLM:000068239	0.00521659	0.00167636	0.232241	0.202069	HILIC MS/MS-Based LIPIDS	3	816.555	327.233
PE(20:2_20:3)	Phosphatidylethanolamine (20:2_20:3)	HMDB0009299, HMDB0009363	52924594, 52924624	LMGP02010893, LMGP02010923		LMGP02010893, LMGP02010923	SLM:000068271	0.00323339	0.00406548	0.118126	0.207726	HILIC MS/MS-Based LIPIDS	3	792.555	305.249
PE(20:2_20:4)	Phosphatidylethanolamine (20:2_20:4)	HMDB0009300, HMDB0009396	52924595, 52924654	LMGP02010894, LMGP02010953		LMGP02010894, LMGP02010953	SLM:000068272	0.00385892	0.00354468	0.097601	0.164638	HILIC MS/MS-Based LIPIDS	3	790.539	303.233
PE(20:2_22:4)	Phosphatidylethanolamine (20:2_22:4)	HMDB0009594, HMDB0009306	52924824, 52924601	LMGP02011123, LMGP02010900		LMGP02011123, LMGP02010900	SLM:000068279	0.00771167	0.0022197	0.142505	0.142072	HILIC MS/MS-Based LIPIDS	3	818.57	331.264
PE(20:2_22:5)	Phosphatidylethanolamine (20:2_22:5)						SLM:000068280	0.00800569	0.00420526	0.21488	0.264185	HILIC MS/MS-Based LIPIDS	3	816.555	329.249
PE(20:3_20:3)	Phosphatidylethanolamine (20:3_20:3)	HMDB0009365, HMDB0009365, HMDB0009365, HMDB0009365, HMDB0009365, HMDB0009365, HMDB0009365, HMDB0009365, HMDB0009365, HMDB0009365, HMDB0009365, HMDB0009365, HMDB0009365, HMDB0009365, HMDB0009365, HMDB0009365, HMDB0009365	52924625, 52924625, 52924625, 52924625, 52924625, 52924625, 52924625, 52924625, 52924625, 52924625, 52924625, 52924625, 52924625, 52924625, 52924625, 52924625, 52924625	LMGP02010924, LMGP02010924, LMGP02010924, LMGP02010924, LMGP02010924, LMGP02010924, LMGP02010924, LMGP02010924, LMGP02010924, LMGP02010924, LMGP02010924, LMGP02010924, LMGP02010924, LMGP02010924, LMGP02010924, LMGP02010924, LMGP02010924		LMGP02010924, LMGP02010924, LMGP02010924, LMGP02010924, LMGP02010924, LMGP02010924, LMGP02010924, LMGP02010924, LMGP02010924, LMGP02010924, LMGP02010924, LMGP02010924, LMGP02010924, LMGP02010924, LMGP02010924, LMGP02010924, LMGP02010924	SLM:000068312	0.00507631	0.00401125	0.107012	0.253563	HILIC MS/MS-Based LIPIDS	3	790.539	305.249
PE(20:3_20:4)	Phosphatidylethanolamine (20:3_20:4)	HMDB0009366, HMDB0009398	52924626, 52924655	LMGP02010925, LMGP02010954		LMGP02010925, LMGP02010954	SLM:000068313	0.00703071	0.00397393	0.0916543	0.145246	HILIC MS/MS-Based LIPIDS	3	788.524	303.233
PE(20:3_22:5)	Phosphatidylethanolamine (20:3_22:5)						SLM:000068321	0.00885013	0.00348538	0.134052	0.250913	HILIC MS/MS-Based LIPIDS	3	814.539	329.249
PE(20:4_20:4)	Phosphatidylethanolamine (20:4_20:4)	HMDB0009399, HMDB0009399, HMDB0009399, HMDB0009399, HMDB0009399, HMDB0009399, HMDB0009399, HMDB0009399, HMDB0009399, HMDB0009399, HMDB0009399, HMDB0009399, HMDB0009399, HMDB0009399, HMDB0009399, HMDB0009399, HMDB0009399	52924874, 52924874, 52924874, 52924874, 52924874, 52924874, 52924874, 52924874, 52924874, 52924874, 52924874, 52924874, 52924874, 52924874, 52924874, 52924874, 52924874	LMGP02011173, LMGP02011173, LMGP02011173, LMGP02011173, LMGP02011173, LMGP02011173, LMGP02011173, LMGP02011173, LMGP02011173, LMGP02011173, LMGP02011173, LMGP02011173, LMGP02011173, LMGP02011173, LMGP02011173, LMGP02011173, LMGP02011173		LMGP02011173, LMGP02011173, LMGP02011173, LMGP02011173, LMGP02011173, LMGP02011173, LMGP02011173, LMGP02011173, LMGP02011173, LMGP02011173, LMGP02011173, LMGP02011173, LMGP02011173, LMGP02011173, LMGP02011173, LMGP02011173, LMGP02011173	SLM:000068353	0.00561394	0.00246583	0.10133	0.229645	HILIC MS/MS-Based LIPIDS	3	786.508	303.233
PE(20:4_22:4)	Phosphatidylethanolamine (20:4_22:4)	HMDB0009405, HMDB0009596	52924661, 52924826	LMGP02010960, LMGP02011125		LMGP02010960, LMGP02011125	SLM:000068360	0.00525301	0.00106532	0.169344	0.220591	HILIC MS/MS-Based LIPIDS	3	814.539	331.264
PE(20:4_22:6)	Phosphatidylethanolamine (20:4_22:6)	HMDB0009408, HMDB0009696	52924662, 52924855	LMGP02010961, LMGP02011154		LMGP02010961, LMGP02011154	SLM:000068362	0.00468486	0.00157664	0.198872	0.126964	HILIC MS/MS-Based LIPIDS	3	810.508	327.233
PE(20:5_22:4)	Phosphatidylethanolamine (20:5_22:4)	HMDB0009598, HMDB0009471	52924827, 52924691	LMGP02011126, LMGP02010990		LMGP02011126, LMGP02010990	SLM:000068399	0.0885313	0.00901372	0.240381	0.211214	HILIC MS/MS-Based LIPIDS	3	812.524	331.264
PE(22:6_22:6)	Phosphatidylethanolamine (22:6_22:6)	HMDB0009705, HMDB0009705, HMDB0009705, HMDB0009705, HMDB0009705, HMDB0009705, HMDB0009705, HMDB0009705, HMDB0009705, HMDB0009705, HMDB0009705, HMDB0009705, HMDB0009705, HMDB0009705, HMDB0009705, HMDB0009705, HMDB0009705	9546797, 9546797, 9546797, 9546797, 9546797, 9546797, 9546797, 9546797, 9546797, 9546797, 9546797, 9546797, 9546797, 9546797, 9546797, 9546797, 9546797	LMGP02010093, LMGP02010093, LMGP02010093, LMGP02010093, LMGP02010093, LMGP02010093, LMGP02010093, LMGP02010093, LMGP02010093, LMGP02010093, LMGP02010093, LMGP02010093, LMGP02010093, LMGP02010093, LMGP02010093, LMGP02010093, LMGP02010093		LMGP02010093, LMGP02010093, LMGP02010093, LMGP02010093, LMGP02010093, LMGP02010093, LMGP02010093, LMGP02010093, LMGP02010093, LMGP02010093, LMGP02010093, LMGP02010093, LMGP02010093, LMGP02010093, LMGP02010093, LMGP02010093, LMGP02010093	SLM:000068677	0.00666961	0.00173755	0.13582	0.177359	HILIC MS/MS-Based LIPIDS	3	834.508	327.233
PE(O-16:0/16:0)	Phosphatidylethanolamine (O-16:0_16:0)						SLM:000069883	0.00301725	0.00124011	0.103929	0.114778	HILIC MS/MS-Based LIPIDS	3	676.5	255.2
PE(O-16:0/18:0)	Phosphatidylethanolamine (O-16:0_18:0)						SLM:000069887	0.0236362	0.00700057	0.100928	0.108055	HILIC MS/MS-Based LIPIDS	3	704.6	283.3
PE(O-16:0/18:1)	Phosphatidylethanolamine (O-16:0_18:1)						SLM:000069888	0.0247462	0.00706643	0.109677	0.0923265	HILIC MS/MS-Based LIPIDS	3	702.5	281.2
PE(O-16:0/18:2)	Phosphatidylethanolamine (O-16:0_18:2)						SLM:000069889	0.0151409	0.00601686	0.168659	0.120274	HILIC MS/MS-Based LIPIDS	3	700.5	279.2
PE(O-16:0/20:1)	Phosphatidylethanolamine (O-16:0_20:1)						SLM:000069894	0.043484	0.00951121	0.0893377	0.106875	HILIC MS/MS-Based LIPIDS	3	730.6	309.3
PE(O-16:0/20:3)	Phosphatidylethanolamine (O-16:0_20:3)						SLM:000069896	0.0298304	0.0166186	0.0953228	0.0991272	HILIC MS/MS-Based LIPIDS	3	726.5	305.2
PE(O-16:0/20:4)	Phosphatidylethanolamine (O-16:0_20:4)						SLM:000069897	0.0142597	0.014361	0.0864169	0.19727	HILIC MS/MS-Based LIPIDS	3	724.5	303.2
PE(O-16:0/22:4)	Phosphatidylethanolamine (O-16:0_22:4)						SLM:000069904	0.0322915	0.0141948	0.0685779	0.0956909	HILIC MS/MS-Based LIPIDS	3	752.6	331.3
PE(O-16:0/22:5)	Phosphatidylethanolamine (O-16:0_22:5)						SLM:000069905	0.0101813	0.00705259	0.0828796	0.176318	HILIC MS/MS-Based LIPIDS	3	750.5	329.2
PE(O-18:0/16:0)	Phosphatidylethanolamine (O-18:0_16:0)						SLM:000070143	0.0133742	0.00554218	0.0953763	0.120724	HILIC MS/MS-Based LIPIDS	3	704.6	255.2
PE(O-18:0/16:1)	Phosphatidylethanolamine (O-18:0_16:1)						SLM:000070144	0.00651054	0.00268808	0.115555	0.145295	HILIC MS/MS-Based LIPIDS	3	702.5	253.2
PE(O-18:0/18:0)	Phosphatidylethanolamine (O-18:0_18:0)						SLM:000070147	0.014271	0.00433063	0.0889433	0.134848	HILIC MS/MS-Based LIPIDS	3	732.6	283.3
PE(O-18:0/18:1)	Phosphatidylethanolamine (O-18:0_18:1)						SLM:000070148	0.0343061	0.0103051	0.117399	0.121835	HILIC MS/MS-Based LIPIDS	3	730.5	281.2
PE(O-18:0/18:2)	Phosphatidylethanolamine (O-18:0_18:2)						SLM:000070149	0.0241946	0.0104549	0.0974015	0.251812	HILIC MS/MS-Based LIPIDS	3	728.6	279.2
PE(O-18:0/20:1)	Phosphatidylethanolamine (O-18:0_20:1)						SLM:000070154	0.0782507	0.0281593	0.167661	0.188131	HILIC MS/MS-Based LIPIDS	3	758.6	309.3
PE(O-18:0/20:2)	Phosphatidylethanolamine (O-18:0_20:2)						SLM:000070155	0.0323547	0.0142605	0.108067	0.134399	HILIC MS/MS-Based LIPIDS	3	756.6	307.3
PE(O-18:0/20:3)	Phosphatidylethanolamine (O-18:0_20:3)						SLM:000070156	0.0119035	0.00660593	0.0950319	0.155188	HILIC MS/MS-Based LIPIDS	3	754.6	305.2
PE(O-18:0/20:4)	Phosphatidylethanolamine (O-18:0_20:4)						SLM:000070157	0.00762738	0.00588011	0.080961	0.168759	HILIC MS/MS-Based LIPIDS	3	752.6	303.2
PE(O-18:0/22:4)	Phosphatidylethanolamine (O-18:0_22:4)						SLM:000070164	0.0104287	0.00288598	0.0768324	0.163245	HILIC MS/MS-Based LIPIDS	3	780.6	331.3
PE(O-18:0/22:5)	Phosphatidylethanolamine (O-18:0_22:5)						SLM:000070165	0.00395416	0.00168753	0.108646	0.176341	HILIC MS/MS-Based LIPIDS	3	778.6	329.2
PE(O-18:0/22:6)	Phosphatidylethanolamine (O-18:0_22:6)						SLM:000070166	0.003269	0.00136476	0.102704	0.185293	HILIC MS/MS-Based LIPIDS	3	776.6	327.2
PE(P-14:0/18:1)	1-O-(1Z-tetradecenyl)-2-(9Z-octadecenoyl)-sn-glycero-3-phosphoethanolamine						SLM:000050703	0.0810632	0.0113646	0.271735	0.271311	HILIC MS/MS-Based LIPIDS	3	672.5	281.2
PE(P-16:0/16:0)	Phosphatidylethanolamine (P-16:0/16:0)						SLM:000099452	0.00408069	0.00119922	0.100986	0.159614	HILIC MS/MS-Based LIPIDS	3	674.5	255.2
PE(P-16:0/16:1)	1-O-(1Z-hexadecenyl)-2-(9Z-hexadecenoyl)-sn-glycero-3-phosphoethanolamine			LMGP02030014		LMGP02030014	SLM:000050382	0.00698088	0.00150681	0.0918287	0.151896	HILIC MS/MS-Based LIPIDS	3	672.5	253.2
PE(P-16:0/18:0)	Phosphatidylethanolamine (P-16:0/18:0)						SLM:000099456	0.0191957	0.004679	0.116529	0.126368	HILIC MS/MS-Based LIPIDS	3	702.5	283.3
PE(P-16:0/18:1)	1-O-(1Z-hexadecenyl)-2-(9Z-octadecenoyl)-sn-glycero-3-phosphoethanolamine	HMDB11342		LMGP02030095		LMGP02030095	SLM:000050383	0.0216104	0.00517697	0.0961152	0.11982	HILIC MS/MS-Based LIPIDS	3	700.5	281.2
PE(P-16:0/18:2)	1-O-(1Z-hexadecenyl)-2-(9Z,11E-octadecadienoyl)-sn-glycero-3-phosphoethanolamine						SLM:000050376	0.0148027	0.00414479	0.0777541	0.145407	HILIC MS/MS-Based LIPIDS	3	698.5	279.2
PE(P-16:0/18:3)	Phosphatidylethanolamine (P-16:0/18:3)						SLM:000099459	0.0468731	0.0153975	0.166557	0.249898	HILIC MS/MS-Based LIPIDS	3	696.5	277.2
PE(P-16:0/20:1)	Phosphatidylethanolamine (P-16:0/20:1)						SLM:000099463	0.0328949	0.0069229	0.109156	0.099196	HILIC MS/MS-Based LIPIDS	3	728.6	309.3
PE(P-16:0/20:2)	1-O-(1Z-hexadecenyl)-2-(11Z,14Z-eicosadienoyl)-sn-glycero-3-phosphoethanolamine	HMDB11349		LMGP02030026		LMGP02030026	SLM:000050334	0.0271014	0.00918502	0.140659	0.121438	HILIC MS/MS-Based LIPIDS	3	726.5	307.3
PE(P-16:0/20:3)	Phosphatidylethanolamine (P-16:0/20:3)						SLM:000099465	0.0283233	0.0117804	0.20567	0.224245	HILIC MS/MS-Based LIPIDS	3	724.5	305.2
PE(P-16:0/20:4)	Phosphatidylethanolamine (P-16:0/20:4)						SLM:000099466	0.0146382	0.00854741	0.0886973	0.192572	HILIC MS/MS-Based LIPIDS	3	722.5	303.2
PE(P-16:0/22:1)	Phosphatidylethanolamine (P-16:0/22:1)						SLM:000099470	0.0264857	0.00838463	0.0799368	0.114893	HILIC MS/MS-Based LIPIDS	3	756.6	337.3
PE(P-16:0/22:2)	Phosphatidylethanolamine (P-16:0/22:2)						SLM:000099471	0.0255035	0.014812	0.167868	0.136076	HILIC MS/MS-Based LIPIDS	3	754.6	335.3
PE(P-16:0/22:4)	Phosphatidylethanolamine (P-16:0/22:4)						SLM:000099473	0.0308748	0.00793936	0.07001	0.185402	HILIC MS/MS-Based LIPIDS	3	750.5	331.3
PE(P-16:0/22:5)	1-O-(1Z-hexadecenyl)-2-(7Z,10Z,13Z,16Z,19Z-docosapentaenoyl)-sn-glycero-3-phosphoethanolamine	HMDB11360					SLM:000050370	0.0149176	0.00665968	0.0585043	0.17808	HILIC MS/MS-Based LIPIDS	3	748.5	329.2
PE(P-16:0/22:6)	Phosphatidylethanolamine (P-16:0/22:6)						SLM:000099475	0.0125773	0.00654841	0.129761	0.169427	HILIC MS/MS-Based LIPIDS	3	746.5	327.2
PE(P-16:1/18:1)	Phosphatidylethanolamine (P-16:1/18:1)							0.0284292	0.00690298	0.113512	0.200258	HILIC MS/MS-Based LIPIDS	3	698.5	281.2
PE(P-18:0/16:0)	Phosphatidylethanolamine(P-18:0/16:0)							0.0129385	0.00445276	0.131055	0.119731	HILIC MS/MS-Based LIPIDS	3	702.6	255.2
PE(P-18:0/16:1)	Phosphatidylethanolamine(P-18:0/16:1)							0.0173967	0.00612175	0.0641359	0.104001	HILIC MS/MS-Based LIPIDS	3	700.5	253.2
PE(P-18:0/18:0)	Phosphatidylethanolamine(P-18:0/18:0)							0.0332582	0.00864736	0.0997249	0.0839871	HILIC MS/MS-Based LIPIDS	3	730.6	283.3
PE(P-18:0/18:1)	Phosphatidylethanolamine(P-18:0/18:1)							0.0345769	0.00869231	0.153501	0.0848026	HILIC MS/MS-Based LIPIDS	3	728.5	281.2
PE(P-18:0/18:2)	Phosphatidylethanolamine(P-18:0/18:2)							0.020819	0.00858228	0.0936006	0.117705	HILIC MS/MS-Based LIPIDS	3	726.6	279.2
PE(P-18:0/20:1)	Phosphatidylethanolamine(P-18:0/20:1)							0.0407989	0.00892859	0.0989582	0.133229	HILIC MS/MS-Based LIPIDS	3	756.6	309.3
PE(P-18:0/20:2)	Phosphatidylethanolamine(P-18:0/20:2)							0.0295127	0.0118111	0.108367	0.130915	HILIC MS/MS-Based LIPIDS	3	754.6	307.3
PE(P-18:0/20:3)	Phosphatidylethanolamine(P-18:0/20:3)							0.0157627	0.0073935	0.0923336	0.125037	HILIC MS/MS-Based LIPIDS	3	752.6	305.2
PE(P-18:0/20:4)	Phosphatidylethanolamine(P-18:0/20:4)							0.011248	0.00629285	0.10193	0.167891	HILIC MS/MS-Based LIPIDS	3	750.6	303.2
PE(P-18:0/22:4)	Phosphatidylethanolamine(P-18:0/22:4)							0.0172908	0.00369888	0.108314	0.150585	HILIC MS/MS-Based LIPIDS	3	778.6	331.3
PE(P-18:0/22:5)	Phosphatidylethanolamine(P-18:0/22:5)							0.00578622	0.00223156	0.127578	0.12474	HILIC MS/MS-Based LIPIDS	3	776.6	329.2
PE(P-18:0/22:6)	Phosphatidylethanolamine(P-18:0/22:6)							0.00482885	0.00204262	0.122	0.142556	HILIC MS/MS-Based LIPIDS	3	774.6	327.2
TAG50:1-FA16:0	Triacylglycerol (50:1)						SLM:000308276	0.328622	0.395504	0.140073	0.204801	HILIC MS/MS-Based LIPIDS	3	850.8	577.5
TAG52:1-FA18:1	Triacylglycerol (52:1)						SLM:000308296	0.209503	0.220653	0.225638	0.256862	HILIC MS/MS-Based LIPIDS	3	878.8	579.501
TAG52:2-FA16:0	Triacylglycerol (52:2)						SLM:000308298	0.257024	0.238381	0.289104	0.199152	HILIC MS/MS-Based LIPIDS	3	876.8	603.5
TAG52:2-FA18:1	Triacylglycerol (52:2)						SLM:000308298	0.282446	0.281185	0.189728	0.16115	HILIC MS/MS-Based LIPIDS	3	876.8	577.5
TAG54:5-FA20:4	Triacylglycerol (54:5)						SLM:000308325	0.00853441	0.0105613	0.292299	0.288187	HILIC MS/MS-Based LIPIDS	3	898.8	577.5
DAG(16:0_18:1)	Diacylglycerol (16:0_18:1)	HMDB0007102, HMDB0007214, HMDB0007101	5282283, 5282284, 5283471, 5283470, 9543972	LMGL02010006, LMGL02020001, LMGL02010005, LMGL02010004, LMGL02010307		LMGL02010006, LMGL02020001, LMGL02010005, LMGL02010004, LMGL02010307	SLM:000308862	0.112726	0.0251232	0.117045	0.145567	RP MS/MS-based lipids	3	612.6	313.2
DAG(16:0_20:4)	Diacylglycerol (16:0_20:4)	HMDB0007112, HMDB0007112, HMDB0007112, HMDB0007112, HMDB0007112, HMDB0007112, HMDB0007112, HMDB0007112, HMDB0007112, HMDB0007112, HMDB0007112, HMDB0007112, HMDB0007112, HMDB0007112, HMDB0007112, HMDB0007112, HMDB0007112	9543736, 9543736, 9543736, 9543736, 9543736, 9543736, 9543736, 9543736, 9543736, 9543736, 9543736, 9543736, 9543736, 9543736, 9543736, 9543736, 9543736	LMGL02010070, LMGL02010070, LMGL02010070, LMGL02010070, LMGL02010070, LMGL02010070, LMGL02010070, LMGL02010070, LMGL02010070, LMGL02010070, LMGL02010070, LMGL02010070, LMGL02010070, LMGL02010070, LMGL02010070, LMGL02010070, LMGL02010070		LMGL02010070, LMGL02010070, LMGL02010070, LMGL02010070, LMGL02010070, LMGL02010070, LMGL02010070, LMGL02010070, LMGL02010070, LMGL02010070, LMGL02010070, LMGL02010070, LMGL02010070, LMGL02010070, LMGL02010070, LMGL02010070, LMGL02010070	SLM:000308871	0.00644288	0.00255027	0.105216	0.104051	RP MS/MS-based lipids	3	634.5	313.3
DAG(16:0_22:6)	Diacylglycerol (16:0_22:6)	HMDB0007121, HMDB0007121, HMDB0007121, HMDB0007121, HMDB0007121, HMDB0007121, HMDB0007121, HMDB0007121, HMDB0007121, HMDB0007121, HMDB0007121, HMDB0007121, HMDB0007121, HMDB0007121, HMDB0007121, HMDB0007121, HMDB0007121	9543827, 9543827, 9543827, 9543827, 9543827, 9543827, 9543827, 9543827, 9543827, 9543827, 9543827, 9543827, 9543827, 9543827, 9543827, 9543827, 9543827	LMGL02010162, LMGL02010162, LMGL02010162, LMGL02010162, LMGL02010162, LMGL02010162, LMGL02010162, LMGL02010162, LMGL02010162, LMGL02010162, LMGL02010162, LMGL02010162, LMGL02010162, LMGL02010162, LMGL02010162, LMGL02010162, LMGL02010162		LMGL02010162, LMGL02010162, LMGL02010162, LMGL02010162, LMGL02010162, LMGL02010162, LMGL02010162, LMGL02010162, LMGL02010162, LMGL02010162, LMGL02010162, LMGL02010162, LMGL02010162, LMGL02010162, LMGL02010162, LMGL02010162, LMGL02010162	SLM:000308880	0.0387771	0.0174388	0.127783	0.142472	RP MS/MS-based lipids	3	658.5	313.3
DAG(18:0_18:1)	Diacylglycerol (18:0_18:1)	HMDB0007160, HMDB0007160, HMDB0007160, HMDB0007160, HMDB0007160, HMDB0007160, HMDB0007160, HMDB0007160, HMDB0007160, HMDB0007160, HMDB0007160, HMDB0007160, HMDB0007160, HMDB0007160, HMDB0007160, HMDB0007160, HMDB0007160	6443547, 6443547, 6443547, 6443547, 6443547, 6443547, 6443547, 6443547, 6443547, 6443547, 6443547, 6443547, 6443547, 6443547, 6443547, 6443547, 6443547	LMGL02010043, LMGL02010043, LMGL02010043, LMGL02010043, LMGL02010043, LMGL02010043, LMGL02010043, LMGL02010043, LMGL02010043, LMGL02010043, LMGL02010043, LMGL02010043, LMGL02010043, LMGL02010043, LMGL02010043, LMGL02010043, LMGL02010043		LMGL02010043, LMGL02010043, LMGL02010043, LMGL02010043, LMGL02010043, LMGL02010043, LMGL02010043, LMGL02010043, LMGL02010043, LMGL02010043, LMGL02010043, LMGL02010043, LMGL02010043, LMGL02010043, LMGL02010043, LMGL02010043, LMGL02010043	SLM:000308984	0.0660665	0.0113391	0.0936493	0.139948	RP MS/MS-based lipids	3	640.4	341.3
DAG(18:0_18:2)	Diacylglycerol (18:0_18:2)	HMDB0007161, HMDB0007161, HMDB0007161, HMDB0007161, HMDB0007161, HMDB0007161, HMDB0007161, HMDB0007161, HMDB0007161, HMDB0007161, HMDB0007161, HMDB0007161, HMDB0007161, HMDB0007161, HMDB0007161, HMDB0007161, HMDB0007161	6441562, 6441562, 6441562, 6441562, 6441562, 6441562, 6441562, 6441562, 6441562, 6441562, 6441562, 6441562, 6441562, 6441562, 6441562, 6441562, 6441562	LMGL02010050, LMGL02010050, LMGL02010050, LMGL02010050, LMGL02010050, LMGL02010050, LMGL02010050, LMGL02010050, LMGL02010050, LMGL02010050, LMGL02010050, LMGL02010050, LMGL02010050, LMGL02010050, LMGL02010050, LMGL02010050, LMGL02010050		LMGL02010050, LMGL02010050, LMGL02010050, LMGL02010050, LMGL02010050, LMGL02010050, LMGL02010050, LMGL02010050, LMGL02010050, LMGL02010050, LMGL02010050, LMGL02010050, LMGL02010050, LMGL02010050, LMGL02010050, LMGL02010050, LMGL02010050	SLM:000308985	0.216222	0.0329301	0.0944128	0.165611	RP MS/MS-based lipids	3	638.4	341.3
DAG(18:0_20:4)	Diacylglycerol (18:0_20:4)	HMDB0007170	53478053					0.000260498	7.43279e-05	0.115662	0.135221	RP MS/MS-based lipids	1	662.5	341.3
DAG(18:1_18:1)	Diacylglycerol (18:1_18:1)	HMDB0007218, HMDB0007218, HMDB0007218, HMDB0007218, HMDB0007218, HMDB0007218, HMDB0007218, HMDB0007218, HMDB0007218, HMDB0007218, HMDB0007218, HMDB0007218, HMDB0007218, HMDB0007218, HMDB0007218, HMDB0007218, HMDB0007218, HMDB0007218	9543716, 9543716, 9543716, 9543716, 9543716, 9543716, 9543716, 9543716, 9543716, 9543716, 9543716, 9543716, 9543716, 9543716, 9543716, 9543716, 9543716, 9543716	LMGL02010049, LMGL02010049, LMGL02010049, LMGL02010049, LMGL02010049, LMGL02010049, LMGL02010049, LMGL02010049, LMGL02010049, LMGL02010049, LMGL02010049, LMGL02010049, LMGL02010049, LMGL02010049, LMGL02010049, LMGL02010049, LMGL02010049, LMGL02010049		LMGL02010049, LMGL02010049, LMGL02010049, LMGL02010049, LMGL02010049, LMGL02010049, LMGL02010049, LMGL02010049, LMGL02010049, LMGL02010049, LMGL02010049, LMGL02010049, LMGL02010049, LMGL02010049, LMGL02010049, LMGL02010049, LMGL02010049, LMGL02010049	SLM:000309012	0.235879	0.0544338	0.142173	0.163373	RP MS/MS-based lipids	3	638.4	339.3
DAG(18:1_20:4)	Diacylglycerol (18:1_20:4)	HMDB0007228, HMDB0007228, HMDB0007228, HMDB0007228, HMDB0007228, HMDB0007228, HMDB0007228, HMDB0007228, HMDB0007228, HMDB0007228, HMDB0007228, HMDB0007228, HMDB0007228, HMDB0007228, HMDB0007228, HMDB0007228, HMDB0007228	9543786, 9543786, 9543786, 9543786, 9543786, 9543786, 9543786, 9543786, 9543786, 9543786, 9543786, 9543786, 9543786, 9543786, 9543786, 9543786, 9543786	LMGL02010121, LMGL02010121, LMGL02010121, LMGL02010121, LMGL02010121, LMGL02010121, LMGL02010121, LMGL02010121, LMGL02010121, LMGL02010121, LMGL02010121, LMGL02010121, LMGL02010121, LMGL02010121, LMGL02010121, LMGL02010121, LMGL02010121		LMGL02010121, LMGL02010121, LMGL02010121, LMGL02010121, LMGL02010121, LMGL02010121, LMGL02010121, LMGL02010121, LMGL02010121, LMGL02010121, LMGL02010121, LMGL02010121, LMGL02010121, LMGL02010121, LMGL02010121, LMGL02010121, LMGL02010121	SLM:000309021	0.00613936	0.0030596	0.108936	0.125516	RP MS/MS-based lipids	3	660.5	339.3
DAG(18:1_22:5)	Diacylglycerol (18:1_22:5)	HMDB0007236, HMDB0007236, HMDB0007236, HMDB0007236, HMDB0007236, HMDB0007236, HMDB0007236, HMDB0007236, HMDB0007236, HMDB0007236, HMDB0007236, HMDB0007236, HMDB0007236, HMDB0007236, HMDB0007236, HMDB0007236, HMDB0007236	9543880, 9543880, 9543880, 9543880, 9543880, 9543880, 9543880, 9543880, 9543880, 9543880, 9543880, 9543880, 9543880, 9543880, 9543880, 9543880, 9543880	LMGL02010215, LMGL02010215, LMGL02010215, LMGL02010215, LMGL02010215, LMGL02010215, LMGL02010215, LMGL02010215, LMGL02010215, LMGL02010215, LMGL02010215, LMGL02010215, LMGL02010215, LMGL02010215, LMGL02010215, LMGL02010215, LMGL02010215		LMGL02010215, LMGL02010215, LMGL02010215, LMGL02010215, LMGL02010215, LMGL02010215, LMGL02010215, LMGL02010215, LMGL02010215, LMGL02010215, LMGL02010215, LMGL02010215, LMGL02010215, LMGL02010215, LMGL02010215, LMGL02010215, LMGL02010215	SLM:000309029	0.00522701	0.0039437	0.131684	0.134728	RP MS/MS-based lipids	3	686.6	339.3
DAG(18:1_22:6)	Diacylglycerol (18:1_22:6)	HMDB0007237, HMDB0007237, HMDB0007237, HMDB0007237, HMDB0007237, HMDB0007237, HMDB0007237, HMDB0007237, HMDB0007237, HMDB0007237, HMDB0007237, HMDB0007237, HMDB0007237, HMDB0007237, HMDB0007237, HMDB0007237, HMDB0007237	9543890, 9543890, 9543890, 9543890, 9543890, 9543890, 9543890, 9543890, 9543890, 9543890, 9543890, 9543890, 9543890, 9543890, 9543890, 9543890, 9543890	LMGL02010225, LMGL02010225, LMGL02010225, LMGL02010225, LMGL02010225, LMGL02010225, LMGL02010225, LMGL02010225, LMGL02010225, LMGL02010225, LMGL02010225, LMGL02010225, LMGL02010225, LMGL02010225, LMGL02010225, LMGL02010225, LMGL02010225		LMGL02010225, LMGL02010225, LMGL02010225, LMGL02010225, LMGL02010225, LMGL02010225, LMGL02010225, LMGL02010225, LMGL02010225, LMGL02010225, LMGL02010225, LMGL02010225, LMGL02010225, LMGL02010225, LMGL02010225, LMGL02010225, LMGL02010225	SLM:000309030	0.0213144	0.00958077	0.129161	0.145587	RP MS/MS-based lipids	3	684.6	339.3
DAG(18:2_20:4)	Diacylglycerol (18:2_20:4)	HMDB0007257, HMDB0007257, HMDB0007257, HMDB0007257, HMDB0007257, HMDB0007257, HMDB0007257, HMDB0007257, HMDB0007257, HMDB0007257, HMDB0007257, HMDB0007257, HMDB0007257, HMDB0007257, HMDB0007257, HMDB0007257, HMDB0007257	9543796, 9543796, 9543796, 9543796, 9543796, 9543796, 9543796, 9543796, 9543796, 9543796, 9543796, 9543796, 9543796, 9543796, 9543796, 9543796, 9543796	LMGL02010131, LMGL02010131, LMGL02010131, LMGL02010131, LMGL02010131, LMGL02010131, LMGL02010131, LMGL02010131, LMGL02010131, LMGL02010131, LMGL02010131, LMGL02010131, LMGL02010131, LMGL02010131, LMGL02010131, LMGL02010131, LMGL02010131		LMGL02010131, LMGL02010131, LMGL02010131, LMGL02010131, LMGL02010131, LMGL02010131, LMGL02010131, LMGL02010131, LMGL02010131, LMGL02010131, LMGL02010131, LMGL02010131, LMGL02010131, LMGL02010131, LMGL02010131, LMGL02010131, LMGL02010131	SLM:000309048	0.204607	0.094529	0.179818	0.159448	RP MS/MS-based lipids	3	658.5	337.3
DAG(18:2_22:4)	Diacylglycerol (18:2_22:4)	HMDB0007263, HMDB0007263, HMDB0007263, HMDB0007263, HMDB0007263, HMDB0007263, HMDB0007263, HMDB0007263, HMDB0007263, HMDB0007263, HMDB0007263, HMDB0007263, HMDB0007263, HMDB0007263, HMDB0007263, HMDB0007263, HMDB0007263	9543879, 9543879, 9543879, 9543879, 9543879, 9543879, 9543879, 9543879, 9543879, 9543879, 9543879, 9543879, 9543879, 9543879, 9543879, 9543879, 9543879	LMGL02010214, LMGL02010214, LMGL02010214, LMGL02010214, LMGL02010214, LMGL02010214, LMGL02010214, LMGL02010214, LMGL02010214, LMGL02010214, LMGL02010214, LMGL02010214, LMGL02010214, LMGL02010214, LMGL02010214, LMGL02010214, LMGL02010214		LMGL02010214, LMGL02010214, LMGL02010214, LMGL02010214, LMGL02010214, LMGL02010214, LMGL02010214, LMGL02010214, LMGL02010214, LMGL02010214, LMGL02010214, LMGL02010214, LMGL02010214, LMGL02010214, LMGL02010214, LMGL02010214, LMGL02010214	SLM:000309055	0.299072	0.115903	0.204974	0.222116	RP MS/MS-based lipids	3	686.6	337.3
DAG(20:0_20:0)	Diacylglycerol (20:0_20:0)	HMDB0007368, HMDB0007368, HMDB0007368, HMDB0007368, HMDB0007368, HMDB0007368, HMDB0007368, HMDB0007368, HMDB0007368, HMDB0007368, HMDB0007368, HMDB0007368, HMDB0007368, HMDB0007368, HMDB0007368, HMDB0007368	9543782, 9543782, 9543782, 9543782, 9543782, 9543782, 9543782, 9543782, 9543782, 9543782, 9543782, 9543782, 9543782, 9543782, 9543782, 9543782	LMGL02010117, LMGL02010117, LMGL02010117, LMGL02010117, LMGL02010117, LMGL02010117, LMGL02010117, LMGL02010117, LMGL02010117, LMGL02010117, LMGL02010117, LMGL02010117, LMGL02010117, LMGL02010117, LMGL02010117, LMGL02010117		LMGL02010117, LMGL02010117, LMGL02010117, LMGL02010117, LMGL02010117, LMGL02010117, LMGL02010117, LMGL02010117, LMGL02010117, LMGL02010117, LMGL02010117, LMGL02010117, LMGL02010117, LMGL02010117, LMGL02010117, LMGL02010117	SLM:000309142	0.300196	0.076738	0.263572	0.150341	RP MS/MS-based lipids	3	698.6	369.3
DAG(18:3_22:6)	Diacylglycerol (18:3_22:6)	HMDB0007324, HMDB0007295	9543907, 53478137	LMGL02010242, LMGL02010497		LMGL02010242, LMGL02010497	SLM:000309083	0.24946	0.11605	0.274984	0.235229	RP MS/MS-based lipids	3	680.525	277.2
DAG(20:0_20:2)	Diacylglycerol (20:0_20:2)	HMDB0007370, HMDB0007370, HMDB0007370, HMDB0007370, HMDB0007370, HMDB0007370, HMDB0007370, HMDB0007370, HMDB0007370, HMDB0007370, HMDB0007370, HMDB0007370, HMDB0007370, HMDB0007370, HMDB0007370, HMDB0007370, HMDB0007370	9543805, 9543805, 9543805, 9543805, 9543805, 9543805, 9543805, 9543805, 9543805, 9543805, 9543805, 9543805, 9543805, 9543805, 9543805, 9543805, 9543805	LMGL02010140, LMGL02010140, LMGL02010140, LMGL02010140, LMGL02010140, LMGL02010140, LMGL02010140, LMGL02010140, LMGL02010140, LMGL02010140, LMGL02010140, LMGL02010140, LMGL02010140, LMGL02010140, LMGL02010140, LMGL02010140, LMGL02010140		LMGL02010140, LMGL02010140, LMGL02010140, LMGL02010140, LMGL02010140, LMGL02010140, LMGL02010140, LMGL02010140, LMGL02010140, LMGL02010140, LMGL02010140, LMGL02010140, LMGL02010140, LMGL02010140, LMGL02010140, LMGL02010140, LMGL02010140	SLM:000309144	0.237457	0.0710215	0.0957933	0.166326	RP MS/MS-based lipids	3	694.634	311.3
DAG(20:0_20:5)	Diacylglycerol (20:0_20:5)	HMDB0007375, HMDB0007375, HMDB0007375, HMDB0007375, HMDB0007375, HMDB0007375, HMDB0007375, HMDB0007375, HMDB0007375, HMDB0007375, HMDB0007375, HMDB0007375, HMDB0007375, HMDB0007375, HMDB0007375, HMDB0007375, HMDB0007375	9543842, 9543842, 9543842, 9543842, 9543842, 9543842, 9543842, 9543842, 9543842, 9543842, 9543842, 9543842, 9543842, 9543842, 9543842, 9543842, 9543842	LMGL02010177, LMGL02010177, LMGL02010177, LMGL02010177, LMGL02010177, LMGL02010177, LMGL02010177, LMGL02010177, LMGL02010177, LMGL02010177, LMGL02010177, LMGL02010177, LMGL02010177, LMGL02010177, LMGL02010177, LMGL02010177, LMGL02010177		LMGL02010177, LMGL02010177, LMGL02010177, LMGL02010177, LMGL02010177, LMGL02010177, LMGL02010177, LMGL02010177, LMGL02010177, LMGL02010177, LMGL02010177, LMGL02010177, LMGL02010177, LMGL02010177, LMGL02010177, LMGL02010177, LMGL02010177	SLM:000309147	0.00255592	0.000642821	0.150135	0.136251	RP MS/MS-based lipids	3	688.587	311.3
CE(16:0)	hexadecanoyl-cholesterol	HMDB00885		LMST01020005		LMST01020005	SLM:000389778	0.0464887	0.259778	0.143753	0.162756	RP MS/MS-based lipids	3	642.618	369.4
CE(18:0)	octadecanoyl-cholesterol	HMDB10368		LMST01020007		LMST01020007	SLM:000500276	0.0301066	0.263933	0.141792	0.15882	RP MS/MS-based lipids	3	670.65	369.4
CE(18:1)	(9Z-octadecenoyl)-cholesterol	HMDB00918		LMST01020003		LMST01020003	SLM:000000508	0.010205	0.0790206	0.177477	0.232948	RP MS/MS-based lipids	3	668.634	369.4
CE(20:1)	(11Z-eicosenoyl)-cholesterol	HMDB05193		LMST01020011		LMST01020011	SLM:000500284	0.0146441	0.16908	0.204872	0.171494	RP MS/MS-based lipids	3	696.665	369.4
CE(18:2)	(9Z,12Z-octadecadienoyl)-cholesterol	HMDB00610		LMST01020008		LMST01020008	SLM:000389780	0.0481231	0.283432	0.143495	0.166992	RP MS/MS-based lipids	3	666.618	369.4
CE(20:2)	(11Z,14Z-eicosadienoyl)-cholesterol			LMST01020012		LMST01020012	SLM:000500283	0.00995392	0.0786316	0.170093	0.200182	RP MS/MS-based lipids	3	694.65	369.4
CE(20:3)	(8Z,11Z,14Z-eicosatrienoyl)-cholesterol	HMDB06736		LMST01020013		LMST01020013	SLM:000500282	0.00338367	0.0266054	0.0993603	0.144935	RP MS/MS-based lipids	3	692.634	369.4
CE(22:3)	(10Z,13Z,16Z-docosatrienoyl)-cholesterol						SLM:000500291	0.0103544	0.0940589	0.171099	0.171987	RP MS/MS-based lipids	3	720.665	369.4
CE(20:4)	(5Z,8Z,11Z,14Z-eicosatetraenoyl)-cholesterol	HMDB06726		LMST01020014		LMST01020014	SLM:000500280	0.00129287	0.00713057	0.19683	0.172468	RP MS/MS-based lipids	3	690.618	369.4
CE(22:4)	(7Z,10Z,13Z,16Z-docosatetraenoyl)-cholesterol	HMDB06729		LMST01020018		LMST01020018	SLM:000500290	0.00147184	0.0119675	0.10935	0.115018	RP MS/MS-based lipids	3	718.65	369.4
CE(24:4)	(9Z,12Z,15Z,18Z-tetracosatetraenoyl)-cholesterol						SLM:000500299	0.00281833	0.0339095	0.157116	0.155	RP MS/MS-based lipids	3	746.681	369.4
CE(20:5)	(5Z,8Z,11Z,14Z,17Z-eicosapentaenoyl)-cholesterol	HMDB06731		LMST01020015		LMST01020015	SLM:000500278	0.000391337	0.00959408	0.170235	0.158753	RP MS/MS-based lipids	3	688.603	369.4
CE(22:5)	(7Z,10Z,13Z,16Z,19Z-docosapentaenoyl)-cholesterol	HMDB10375		LMST01020031		LMST01020031	SLM:000500288	0.000220963	0.00219976	0.123102	0.178732	RP MS/MS-based lipids	3	716.634	369.4
CE(24:5)	(6Z,9Z,12Z,15Z,18Z-tetracosapentaenoyl)-cholesterol						SLM:000500298	0.00192338	0.0182418	0.0846647	0.104103	RP MS/MS-based lipids	3	744.666	369.4
CE(22:6)	(4Z,7Z,10Z,13Z,16Z,19Z-docosahexaenoyl)-cholesterol	HMDB06733		LMST01020019		LMST01020019	SLM:000500287	0.00070466	0.00535974	0.142279	0.140532	RP MS/MS-based lipids	3	714.618	369.4
CE(24:6)	(6Z,9Z,12Z,15Z,18Z,21Z-tetracosahexaenoyl)-cholesterol						SLM:000500296	0.00521843	0.0593649	0.157689	0.172342	RP MS/MS-based lipids	3	742.65	369.4
CER_d18:1_12:0	Ceramide (d18:1/12:0)							0.0133837	0.00177098	0.0923745	0.0974761	RP MS/MS-based lipids	3	482.5	264.4
CER_d18:1_14:0	Ceramide (d18:1/14:0)						SLM:000392128	0.109539	0.0330395	0.100195	0.0984682	RP MS/MS-based lipids	3	510.5	264.4
CER_d18:1_15:0	Ceramide (d18:1/15:0)							0.361766	0.147414	0.130587	0.136005	RP MS/MS-based lipids	3	524.5	264.4
CER_d18:1_16:0	Ceramide (d18:1/16:0)						SLM:000392131	0.0759785	0.0519856	0.0761392	0.0995901	RP MS/MS-based lipids	1	538.5	264.4
CER_d18:1_16:1	Ceramide (d18:1/16:1)							0.303004	0.169983	0.225297	0.175721	RP MS/MS-based lipids	3	536.5	264.4
CER_d18:1_17:0	Ceramide (d18:1/17:0)							0.0840928	0.0290375	0.13309	0.105651	RP MS/MS-based lipids	3	552.5	264.4
CER_d18:1_18:0	Ceramide (d18:1/18:0)						SLM:000392135	0.00578143	0.00149294	0.0820897	0.060674	RP MS/MS-based lipids	1	566.5	264.4
CER_d18:1_18:1	Ceramide (d18:1/18:1)						SLM:000392136	0.0420449	0.0120776	0.126957	0.0754207	RP MS/MS-based lipids	3	564.5	264.4
CER_d18:1_20:0	Ceramide (d18:1/20:0)						SLM:000392142	0.027849	0.00754588	0.0717305	0.124986	RP MS/MS-based lipids	3	594.5	264.4
CER_d18:1_20:1	Ceramide (d18:1/20:1)						SLM:000392143	0.0096994	0.00391902	0.173362	0.11301	RP MS/MS-based lipids	3	592.5	264.4
CER_d18:1_22:0	Ceramide (d18:1/22:0)						SLM:000392149	0.0080106	0.00157154	0.0915099	0.0977808	RP MS/MS-based lipids	3	622.5	264.4
CER_d18:1_22:1	Ceramide (d18:1/22:1)						SLM:000392150	0.00178823	0.00065693	0.170137	0.220398	RP MS/MS-based lipids	3	620.5	265.4
CER_d18:1_22:4	Ceramide (d18:1/22:4)							0.00238216	0.000341077	0.116755	0.171483	RP MS/MS-based lipids	3	614.5	264.4
CER_d18:1_24:0	Ceramide (d18:1/24:0)						SLM:000392156	0.0155556	0.00741623	0.115566	0.107305	RP MS/MS-based lipids	3	650.5	264.4
CER_d18:1_24:1	Ceramide (d18:1/24:1)						SLM:000392157	0.00138476	0.000451485	0.0453932	0.0305849	RP MS/MS-based lipids	3	648.5	264.4
CER_d18:1_26:0	Ceramide (d18:1/26:0)						SLM:000392161	0.0908905	0.023083	0.227811	0.123532	RP MS/MS-based lipids	3	678.5	264.4
CER_d18:1_26:1	Ceramide (d18:1/26:1)						SLM:000392162	0.000904819	0.00026424	0.11114	0.0609306	RP MS/MS-based lipids	3	676.5	264.4
CER_d18:0_14:0	Ceramide (d18:0/14:0)							0.370482	0.16557	0.289468	0.258091	RP MS/MS-based lipids	3	512.5	266.4
CER_d18:0_18:0	Ceramide (d18:0/18:0)						SLM:000392071	0.0108415	0.00522492	0.0777911	0.0748466	RP MS/MS-based lipids	3	568.5	266.4
CER_d18:0_20:0	Ceramide (d18:0/20:0)						SLM:000392078	0.244854	0.114806	0.252099	0.170366	RP MS/MS-based lipids	3	596.5	266.4
CER_d18:0_24:0	Ceramide (d18:0/24:0)						SLM:000392092	0.0258804	0.00691505	0.144946	0.0541333	RP MS/MS-based lipids	1	652.5	266.4
CER_d18:0_26:0	Ceramide (d18:0/26:0)						SLM:000392097	0.0831741	0.0212182	0.254796	0.131547	RP MS/MS-based lipids	3	680.5	266.4
CER_d18:0_26:1	Ceramide (d18:0/26:1)						SLM:000392098	0.00452706	0.00103443	0.167039	0.158035	RP MS/MS-based lipids	3	678.5	266.4
HCER_d18:1_14:0	Hexosyl ceramide (d18:1/14:0)						SLM:000393856	0.00100528	0.00013243	0.101023	0.0814797	HILIC MS/MS-Based LIPIDS	3	672.5	264.4
HCER_d18:1_15:0	Hexosyl ceramide (d18:1/15:0)							0.0161087	0.0032288	0.13985	0.103976	HILIC MS/MS-Based LIPIDS	3	686.7	264.4
HCER_d18:1_16:0	Hexosyl ceramide (d18:1/16:0)						SLM:000393859	0.00054454	0.000158615	0.0397088	0.0900268	HILIC MS/MS-Based LIPIDS	3	700.7	264.4
HCER_d18:1_18:0	Hexosyl ceramide (d18:1/18:0)						SLM:000393863	0.000424803	0.000209743	0.0946217	0.102725	HILIC MS/MS-Based LIPIDS	3	728.8	264.4
HCER_d18:1_20:0	Hexosyl ceramide (d18:1/20:0)						SLM:000393870	0.000210553	0.00015163	0.0942781	0.12749	HILIC MS/MS-Based LIPIDS	3	756.7	264.4
HCER_d18:1_22:0	Hexosyl ceramide (d18:1/22:0)						SLM:000393877	0.000425832	0.000441588	0.0936629	0.15754	HILIC MS/MS-Based LIPIDS	3	784.7	264.4
HCER_d18:1_24:0	Hexosyl ceramide (d18:1/24:0)						SLM:000393884	0.000373078	0.000185222	0.124505	0.14472	HILIC MS/MS-Based LIPIDS	3	812.7	264.4
HCER_d18:1_26:0	Hexosyl ceramide (d18:1/26:0)						SLM:000393889	3.52161e-05	2.27981e-05	0.0874634	0.100647	HILIC MS/MS-Based LIPIDS	3	840.7	264.4
HCER_d18:1_18:1	Hexosyl ceramide (d18:1/18:1)						SLM:000393864	0.000319288	0.000133219	0.071774	0.234089	HILIC MS/MS-Based LIPIDS	3	726.7	264.4
HCER_d18:1_20:1	Hexosyl ceramide (d18:1/20:1)						SLM:000393871	0.00271108	0.000672237	0.152905	0.126622	HILIC MS/MS-Based LIPIDS	3	754.7	264.4
HCER_d18:1_26:1	Hexosyl ceramide (d18:1/26:1)						SLM:000393890	8.15303e-05	2.95026e-05	0.178831	0.177705	HILIC MS/MS-Based LIPIDS	3	838.7	264.4
HCER_d18:0_14:0	Hexosyl ceramide (d18:0/14:0)							0.00309665	0.00106412	0.155868	0.112062	HILIC MS/MS-Based LIPIDS	3	674.7	266.4
HCER_d18:0_15:0	Hexosyl ceramide (d18:0/15:0)							0.00499204	0.00161712	0.116785	0.140372	HILIC MS/MS-Based LIPIDS	3	688.7	266.4
HCER_d18:0_16:0	Hexosyl ceramide (d18:0/16:0)							0.00121173	0.000498368	0.130296	0.116376	HILIC MS/MS-Based LIPIDS	3	702.7	266.4
HCER_d18:0_17:0	Hexosyl ceramide (d18:0/17:0)							0.00231804	0.000697066	0.092152	0.11877	HILIC MS/MS-Based LIPIDS	3	716.7	266.4
HCER_d18:0_18:0	Hexosyl ceramide (d18:0/18:0)						SLM:000393799	0.000843821	0.000226426	0.115153	0.100614	HILIC MS/MS-Based LIPIDS	3	730.7	266.4
HCER_d18:0_20:0	Hexosyl ceramide (d18:0/20:0)						SLM:000393806	0.00126847	0.000375672	0.188438	0.207064	HILIC MS/MS-Based LIPIDS	3	758.7	266.4
HCER_d18:0_26:0	Hexosyl ceramide (d18:0/26:0)						SLM:000393825	0.000281201	0.000238947	0.174413	0.291819	HILIC MS/MS-Based LIPIDS	3	842.7	266.4
HCER_d18:0_16:1	Hexosyl ceramide (d18:0/16:1)							0.0185983	0.00521595	0.205941	0.157714	HILIC MS/MS-Based LIPIDS	3	700.7	266.4
HCER_d18:0_18:1	Hexosyl ceramide (d18:0/18:1)							0.000637263	0.000301772	0.0858276	0.110606	HILIC MS/MS-Based LIPIDS	3	728.7	266.4
HCER_d18:0_24:1	Hexosyl ceramide (d18:0/24:1)						SLM:000393821	0.000259263	0.000295434	0.261528	0.261787	HILIC MS/MS-Based LIPIDS	3	812.7	266.4
HCER_d18:0_18:2	Hexosyl ceramide (d18:0/18:2)							0.000763475	0.000244383	0.12686	0.104786	HILIC MS/MS-Based LIPIDS	3	726.7	266.4
HCER_d18:0_18:3	Hexosyl ceramide (d18:0/18:3)							0.010825	0.00602113	0.14193	0.108568	HILIC MS/MS-Based LIPIDS	3	724.7	266.4
HCER_d18:0_20:3	Hexosyl ceramide (d18:0/20:3)							0.000571553	0.000203042	0.140321	0.117584	HILIC MS/MS-Based LIPIDS	3	752.7	266.4
HCER_d18:0_22:6	Hexosyl ceramide (d18:0/22:6)							0.081067	0.0268157	0.240957	0.175298	HILIC MS/MS-Based LIPIDS	3	774.7	266.4
LCER_d18:1_16:1	Lactosyl ceramide(d18:1/16:1)							0.0487255	0.00466454	0.273407	0.20284	HILIC MS/MS-Based LIPIDS	3	860.7	264.4
LCER_d18:1_20:0	Lactosyl ceramide(d18:1/20:0)	HMDB11593		LMSP0501AB05		LMSP0501AB05	SLM:000395339	0.0272172	0.00939055	0.229137	0.211942	HILIC MS/MS-Based LIPIDS	3	918.7	264.4
LCER_d18:1_22:0	Lactosyl ceramide(d18:1/22:0)	HMDB11594		LMSP0501AB06		LMSP0501AB06	SLM:000395337	0.0159372	0.00595651	0.120162	0.190341	HILIC MS/MS-Based LIPIDS	3	946.7	264.4
LCER_d18:1_24:0	Lactosyl ceramide(d18:1/24:0)	HMDB11595		LMSP0501AB07		LMSP0501AB07	SLM:000395351	0.000493069	0.000103478	0.121247	0.194308	HILIC MS/MS-Based LIPIDS	3	974.7	264.4
LCER_d18:1_24:1	Lactosyl ceramide(d18:1/24:1)	HMDB04872		LMSP0501AB09		LMSP0501AB09	SLM:000395297	0.000269025	5.65542e-05	0.0949469	0.178771	HILIC MS/MS-Based LIPIDS	3	972.7	264.4
LCER_d18:1_26:0	Lactosyl ceramide(d18:1/26:0)							0.00155314	0.000234845	0.0631741	0.172006	HILIC MS/MS-Based LIPIDS	3	1002.7	264.4
LCER_d18:1_26:1	Lactosyl ceramide(d18:1/26:1)							0.000611981	0.000113567	0.0932081	0.171235	HILIC MS/MS-Based LIPIDS	3	1000.7	264.4
std_18:1-18:1-PE-N-16:0	1,2-dioleoyl-sn-glycero-3-phosphoethanolamine-N-palmitoyl							0.0350855	0.0152025	0.134618	0.0799715	Endocannabinoids synthesis	1	980.766	281.247
std_18:1-20:4-PE-N-16:0	1-oleoyl-2-arachidonyl-sn-glycero-3-phosphoethanolamine-N-palmitoyl							0.0826597	0.0657608	0.142269	0.11426	Endocannabinoids synthesis	1	1002.75	281.247
std_20:4-18:1-PE-N-16:0	1-arachidonyl-2-oleoyl-sn-glycero-3-phosphoethanolamine-N-palmitoyl							0.0707964	0.0618179	0.0839445	0.0987322	Endocannabinoids synthesis	1	1002.75	303.232
std_20:4-18:1-PE-N-18:1	1-arachidonyl-2-oleoyl-sn-glycero-3-phosphoethanolamine-N-oleoyl							0.043411	0.0351243	0.0919342	0.149895	Endocannabinoids synthesis	1	1028.77	303.232
std_p18:0-18:1-PE-N-16:0	1-(1Z-octadecenyl)-2-oleoyl-sn-glycero-3-phosphoethanolamine-N-palmitoyl							0.0264542	0.00937928	0.179196	0.0834546	Endocannabinoids synthesis	1	966.786	281.247
std_p18:0-18:1-PE-N-18:1	1-(1Z-octadecenyl)-2-oleoyl-sn-glycero-3-phosphoethanolamine-N-oleoyl							0.00800306	0.0030422	0.195419	0.110052	Endocannabinoids synthesis	1	992.802	281.247
std_18:1-OH-PE-16:0	1-oleoyl-2-hydroxy-sn-glycero-3-phosphoethanolamine-N-palmitoyl							0	0.000732651	0	0.0824698	Endocannabinoids synthesis	1	716.521	281.247
std_18:1-OH-PE-18:1	1-oleoyl-2-hydroxy-sn-glycero-3-phosphoethanolamine-N-oleoyl							0	0	0.102974	0.108613	Endocannabinoids synthesis	1	742.537	281.247
std_18:1-OH-PE-20:4	1-oleoyl-2-hydroxy-sn-glycero-3-phosphoethanolamine-N-arachidonyl							0.00627607	0.00475456	0.0779496	0.12157	Endocannabinoids synthesis	1	764.521	281.247
std_OH-OH-PE-16:0	1-hydroxy-2-hydroxy-sn-glycero-3-phosphoethanolamine-N-palmitoyl							0	0	0.0786886	0.0640247	Endocannabinoids synthesis	1	452.28	378.24
std_OH-OH-PE-18:1	1-hydroxy-2-hydroxy-sn-glycero-3-phosphoethanolamine-N-oleoyl							0	0	0.128271	0.213839	Endocannabinoids synthesis	1	478.29	404.26
(16:1,18:1)-PE-N-16:0_1								0.0169591	0.0140363	0.126312	0.101078	Endocannabinoids synthesis	3	952.7	253.23
(16:1,18:1)-PE-N-16:0_2								0.0688282	0.0552424	0.232447	0.107511	Endocannabinoids synthesis	3	952.7	281.21
(16:0,18:1)-PE-N-16:0_1								0.00204923	0.00111683	0.140438	0.113115	Endocannabinoids synthesis	3	954.7	255.23
(16:0,18:1)-PE-N-16:0_2								0.00640768	0.00373515	0.194426	0.105629	Endocannabinoids synthesis	3	954.7	281.21
(16:0,16:0)-PE-N-20:4								0.0286764	0.0240084	0.23497	0.141979	Endocannabinoids synthesis	3	976.7	255.21
(16:1,18:1)-PE-N-18:1_1&(16:1,18:0)-PE-N-18:2_1								0.0254426	0.0177652	0.244023	0.175427	Endocannabinoids synthesis	3	978.7	253.21
(16:0,18:1)-PE-N-18:2_1&(16:0,18:2)-PE-N-18:1_1								0.0244954	0.019362	0.163066	0.243346	Endocannabinoids synthesis	3	978.7	255.23
(16:0,18:2)-PE-N-18:1_2&(18:2,18:1)-PE-N-16:0_1								0.023535	0.0131636	0.133422	0.177434	Endocannabinoids synthesis	3	978.7	279.21
(16:0,18:1)-PE-N-18:1_1								0.0088676	0.00706809	0.0743105	0.139313	Endocannabinoids synthesis	3	980.8	255.23
(18:0,18:2)-PE-N-16:0_1								0.0309944	0.0132374	0.198614	0.181623	Endocannabinoids synthesis	3	980.8	279.22
(18:1,18:1)-PE-N-16:0&(16:0,18:1)-PE-N-18:1_2								0.0401736	0.018124	0.185827	0.0613291	Endocannabinoids synthesis	3	980.8	281.21
(18:0,18:1)-PE-N-16:0_1?								0.199718	0.087303	0.186806	0.0859453	Endocannabinoids synthesis	3	982.8	283.22
(18:0,18:1)-PE-N-16:0_2?								0.363944	0.183779	0.188422	0.10389	Endocannabinoids synthesis	3	982.8	281.22
(16:0,18:2)-PE-N-20:4_1								0.0586	0.0733002	0.276447	0.280289	Endocannabinoids synthesis	3	1000.7	255.22
(16:0,20:4)-PE-N-18:1_1								0.0359294	0.0339547	0.238851	0.193863	Endocannabinoids synthesis	3	1002.7	255.21
(18:2,18:1)-PE-N-18:2_2								0.0761902	0.0653447	0.131898	0.116017	Endocannabinoids synthesis	3	1002.7	281.21
(16:0,20:4)-PE-N-18:1_2								0.0581234	0.0488654	0.113646	0.113448	Endocannabinoids synthesis	3	1002.7	303.22
(16:0,20:3)-PE-N-18:1_1								0.00692304	0.0029432	0.142736	0.135246	Endocannabinoids synthesis	3	1004.8	255.21
(18:1,18:2)-PE-N-18:1_2&(18:1,18:1)-PE-N-18:2_1								0.0127892	0.0080807	0.279621	0.108491	Endocannabinoids synthesis	3	1004.8	281.21
(18:0,20:4)-PE-N-16:0_1								0.00641148	0.00319316	0.131227	0.16851	Endocannabinoids synthesis	3	1004.8	283.31
(18:0,20:4)-PE-N-16:0_2								0.00590097	0.00365376	0.152818	0.112504	Endocannabinoids synthesis	3	1004.8	303.22
(16:0,20:3)-PE-N-18:1_2&(18:1,20:3)-PE-N-16:0_2								0.0132334	0.00878001	0.122394	0.1006	Endocannabinoids synthesis	3	1004.8	305.22
(18:0,18:2)-PE-N-18:1_1								0.0355518	0.0214763	0.197256	0.140659	Endocannabinoids synthesis	3	1006.8	279.21
(18:1,18:1)-PE-N-18:0&(18:0,18:1)-PE-N-18:1_1								0.0262895	0.0161838	0.171019	0.11975	Endocannabinoids synthesis	3	1008.8	281.21
(18:0,18:1)-PE-N-18:1_2								0.00828154	0.00545376	0.26386	0.117048	Endocannabinoids synthesis	3	1008.8	283.33
(18:1,20:4)-PE-N-18:1_2&(18:0,20:4)-PE-N-18:2_2								0.0412557	0.0317675	0.0929957	0.149938	Endocannabinoids synthesis	3	1028.8	303.21
(18:0,20:4)-PE-N-18:1_1								0.0229374	0.0217143	0.154552	0.273887	Endocannabinoids synthesis	3	1030.8	283.31
(18:0,20:4)-PE-N-18:1_2								0.021885	0.0170651	0.147107	0.193209	Endocannabinoids synthesis	3	1030.8	303.21
(18:0,18:0)-PE-N-20:4_1								0.0180558	0.0113282	0.134157	0.097815	Endocannabinoids synthesis	3	1032.8	283.31
p16:0-18:2-PE-N-16:0_2								0.0163226	0.00388409	0.127478	0.0868718	Endocannabinoids synthesis	3	936.8	279.21
p16:0-18:1-PE-N-16:0_1								0.0104724	0.00248869	0.147184	0.0901774	Endocannabinoids synthesis	3	938.8	239.2
p16:0-18:1-PE-N-16:0_2								0.00644527	0.00167542	0.152758	0.0766027	Endocannabinoids synthesis	3	938.8	281.21
p16:0-20:4-PE-N-16:0_1								0.0752201	0.0219211	0.215048	0.109633	Endocannabinoids synthesis	3	960.8	239.2
p16:0-20:4-PE-N-16:0_2								0.0050228	0.00177704	0.125828	0.0904772	Endocannabinoids synthesis	3	960.8	303.21
p18:1-18:2-PE-N-16:0_1								0.0587285	0.0176896	0.191297	0.127997	Endocannabinoids synthesis	3	962.8	265.2
p16:0-18:2-PE-N-18:1_2&p18:1-18:2-PE-N-16:0_2								0.011925	0.00303308	0.127347	0.0879534	Endocannabinoids synthesis	3	962.8	279.21
p16:0-20:3-PE-N-16:0_2								0.00473641	0.00115978	0.123951	0.0801831	Endocannabinoids synthesis	3	962.8	305.21
p16:0-18:1-PE-N-18:1_1								0.0143691	0.00388964	0.139562	0.0975958	Endocannabinoids synthesis	3	964.8	239.2
p16:0-18:2-PE-N-18:0orp18:0-18:2-PE-N-16:0								0.008829	0.00288931	0.250717	0.105966	Endocannabinoids synthesis	3	964.8	279.21
p16:1-18:1-PE-N-18:0orp16:0-18:1-PE-N-18:0								0.00502593	0.00131957	0.129972	0.0760841	Endocannabinoids synthesis	3	964.8	281.21
p16:0-18:1-PE-N-18:0&p18:0-18:1-PE-N-16:0								0.0286212	0.0111936	0.19005	0.0397752	Endocannabinoids synthesis	3	966.8	281.21
p16:0-20:4-PE-N-18:1&p18:1-20:4-PE-N-16:0								0.00323402	0.00119587	0.111838	0.10896	Endocannabinoids synthesis	3	986.8	303.21
p16:0-20:4-PE-N-18:0_1								0.00978926	0.00219269	0.112032	0.083018	Endocannabinoids synthesis	3	988.8	239.2
p18:0-20:4-PE-N-16:0_1								0.0275719	0.00867399	0.165203	0.0727391	Endocannabinoids synthesis	3	988.8	267.2
p16:0-20:4-PE-N-18:0&p18:0-20:4-PE-N-16:0								0.00435007	0.00179423	0.105093	0.0745241	Endocannabinoids synthesis	3	988.8	303.21
p18:0-16:1-PE-N-22:6&p22:6-16:1-PE-N-18:0								0.0400914	0.0124296	0.162598	0.165382	Endocannabinoids synthesis	3	1010.8	253.21
p20:4-18:2-PE-N-18:1orp18:1-18:2-PE-N-20:4								0.0494971	0.0148959	0.227428	0.122283	Endocannabinoids synthesis	3	1010.8	279.21
p16:0-18:1-PE-N-22:6								0.218955	0.086336	0.213941	0.103184	Endocannabinoids synthesis	3	1010.8	281.21
p18:0-16:0-PE-N-22:6orp22:6-16:0-PE-N-18:0								0.00833262	0.00389901	0.119335	0.0742679	Endocannabinoids synthesis	3	1012.8	255.21
p20:4-18:1-PE-N-18:0orp18:0-18:1-PE-N-20:4								0	0	0.156194	0.192104	Endocannabinoids synthesis	3	1014.8	281.22
p22:6-18:2-PE-N-18:0								0.0735914	0.0147776	0.284741	0.156127	Endocannabinoids synthesis	3	1036.8	279.21
p18:0-18:1-PE-N-22:6								0.0339784	0.00686629	0.11844	0.252949	Endocannabinoids synthesis	3	1038.8	281.21
p16:0-22:4-PE-N-20:4								0.0723583	0.0153269	0.289412	0.248633	Endocannabinoids synthesis	3	1036.8	331.3
18:2-OH-PE-16:0								0.00076389	8.57092e-05	0.129789	0.158624	Endocannabinoids synthesis	3	714.51	279.23
20:4-OH-PE-18:1								0.000158893	0.000249177	0.136925	0.103255	Endocannabinoids synthesis	3	764.52	303.23
16:0-OH-PE-20:4								0.00187897	0.000186328	0.100923	0.0934749	Endocannabinoids synthesis	3	738.51	255.23
p18:0-OH-PE-18:0								0	0	0.0804764	0	Endocannabinoids synthesis	3	730.57	267.272
cholesterol_1	cholesterol	HMDB0000067						0.0111955	0.00163498	0.229629	0.0522799	Cholesterol synthesis and oxysterols	1	369.4	287.4
desmosterol_1	desmosterol	HMDB0002719						0.00816917	0.00205642	0.544698	0.218038	Cholesterol synthesis and oxysterols	1	367.4	161.1
7-dehydrocholesterol_1	7-dehydrocholesterol	HMDB0000032						0.00334506	0.000826395	0.399129	0.233393	Cholesterol synthesis and oxysterols	1	367.4	159.1
25OH_1	25-Hydroxycholesterol	HMDB0006247						0.00329541	0.000437898	0.187876	0.0869103	Cholesterol synthesis and oxysterols	1	385.5	161.1
24OH_1	24-Hydroxycholesterol	HMDB0001419						0.0119508	0.00283619	0.107007	0.103178	Cholesterol synthesis and oxysterols	1	385.5	161.1
7αßOH_1	7alpha/beta-Hydroxycholesterol	HMDB0001496/HMDB0006119						0.209432	0.202187	0.213857	0.181368	Cholesterol synthesis and oxysterols	1	385.5	161
7-ketocholesterol_1	7-ketocholesterol	HMDB0000501						0.219591	0.222937	0.14156	0.181851	Cholesterol synthesis and oxysterols	1	401.34	95.1
POBPC_pos_1	1-(4’-oxo-butanoyl)-2-palmitoyl-sn-glycero-3-phosphocholine							0.000253911	0.000395077	0.088256	0.200698	Oxidized phospholipids	1	580.361	184.074	The sn-1, sn-2 isomerization is an assumption based on potential acyl transformation.
POBPC_pos_2	1-palmitoyl-2-(4’-oxo-butanoyl)-sn-glycero-3-phosphocholine							0.00102654	0.00258371	0.0669816	0.119899	Oxidized phospholipids	1	580.361	184.074
PSUPC_pos_1	1-succinoyl-2-palmitoyl-sn-glycero-3-phosphocholine							0.0420626	0.091792	0.12986	0.19619	Oxidized phospholipids	1	596.356	184.074
PSUPC_pos_2	1-palmitoyl-2-succinoyl-sn-glycero-3-phosphocholine							0.0191248	0.0265212	0.167939	0.139738	Oxidized phospholipids	1	596.356	184.074
POVPC_pos_1	1-(5'-oxo-valeroyl)-2-palmitoyl-sn-glycero-3-phosphocholine							0.00148055	0.00280268	0.0895713	0.105547	Oxidized phospholipids	1	594.377	184.074
POVPC_pos_2	1-palmitoyl-2-(5'-oxo-valeroyl)-sn-glycero-3-phosphocholine							0.00127109	0.00130707	0.167544	0.078229	Oxidized phospholipids	1	594.377	184.074
PGPC_pos_1	1-palmitoyl-2-glutaroyl-sn-glycero-3-phosphocholine							0.0205505	0.0323135	0.0618322	0.0938764	Oxidized phospholipids	1	610.372	184.074
PONPC_pos_1	1-palmitoyl-2-(9'-oxo-nonanoyl)-sn-glycero-3-phosphocholine							0.0275132	0.0160187	0.127708	0.159598	Oxidized phospholipids	1	650.44	184.074
PAzePC_pos_1	1-palmitoyl-2-azelaoyl-sn-glycero-3-phosphocholine							0.0110549	0.00792064	0.128047	0.0912815	Oxidized phospholipids	1	666.435	184.074
SOBPC_pos_1	1-stearoyl-2-(4’-oxo-butanoyl)-sn-glycero-3-phosphocholine							0.000626187	0.00187872	0.0996879	0.112056	Oxidized phospholipids	2	608.393	184.074
SSUPC_pos_1	1-stearoyl-2-succinoyl-sn-glycero-3-phosphocholine							0.0125669	0.0156131	0.221125	0.178313	Oxidized phospholipids	2	624.388	184.074
SOVPC_pos_1	1-(5'-oxo-valeroyl)-2-stearoyl-sn-glycero-3-phosphocholine							0.00452008	0.0178043	0.112353	0.215503	Oxidized phospholipids	2	622.408	184.074
SOVPC_pos_2	1-stearoyl-2-(5'-oxo-valeroyl)-sn-glycero-3-phosphocholine							0.00115682	0.00186065	0.115204	0.138814	Oxidized phospholipids	2	622.408	184.074
SGPC_pos_1	1-stearoyl-2-glutaroyl-sn-glycero-3-phosphocholine							0.0137929	0.0252891	0.0825594	0.0769984	Oxidized phospholipids	2	638.403	184.074
SONPC_pos_1	1-stearoyl-2-(9'-oxo-nonanoyl)-sn-glycero-3-phosphocholine							5.34446e-05	1.40632e-05	0.105227	0.107995	Oxidized phospholipids	2	678.471	184.074
SAzePC_pos_1	1-stearoyl-2-azelaoyl-sn-glycero-3-phosphocholine							0.0118009	0.00672582	0.130635	0.140557	Oxidized phospholipids	2	694.466	184.074
POBPE_pos	1-palmitoyl-2-(4’-oxo-butanoyl)-sn-glycero-3-phosphatidylethanolamine							0	0	0.13528	0.145461	Oxidized phospholipids	2	538.314	397.295
PONPE_pos	1-palmitoyl-2-(9'-oxo-nonanoyl)-sn-glycero-3-phosphatidylethanolamine							0.00258809	0.00317276	0.147562	0.108462	Oxidized phospholipids	2	608.393	467.374
SOBPE_pos	1-stearoyl-2-(4’-oxo-butanoyl)-sn-glycero-3-phosphatidylethanolamine							0.00670056	0.0192152	0.114871	0.111994	Oxidized phospholipids	2	566.346	425.327
SSUPE_pos	1-stearoyl-2-succinoyl-sn-glycero-3-phosphatidylethanolamine							0.0161271	0.0383944	0.0966823	0.134206	Oxidized phospholipids	2	582.341	441.322
SSUPE_neg_1	1-stearoyl-2-succinoyl-sn-glycero-3-phosphatidylethanolamine							0.025837	0.070868	0.109334	0.133193	Oxidized phospholipids	2	580.325	283.264
SONPE_pos	1-stearoyl-2-(9'-oxo-nonanoyl)-sn-glycero-3-phosphatidylethanolamine							0.00242282	0.00166104	0.14569	0.136246	Oxidized phospholipids	2	636.424	495.405
OOBPE_pos	1-oleoyl-2-(4’-oxo-butanoyl)-sn-glycero-3-phosphatidylethanolamine							0.00733838	0.0114758	0.138029	0.203271	Oxidized phospholipids	2	564.33	423.311
OOVPE_pos	1-oleoyl-2-(5'-oxo-valeroyl)-sn-glycero-3-phosphatidylethanolamine							0.0234366	0.0168994	0.161953	0.200725	Oxidized phospholipids	2	578.346	437.327
OONPE_pos	1-oleoyl-2-(9'-oxo-nonanoyl)-sn-glycero-3-phosphatidylethanolamine							0.00581743	0.00692424	0.14948	0.302577	Oxidized phospholipids	2	634.408	493.389
OONPE_neg_1	1-oleoyl-2-(9'-oxo-nonanoyl)-sn-glycero-3-phosphatidylethanolamine							0.0136856	0.0231717	0.156985	0.464525	Oxidized phospholipids	2	632.393	281.248
PAzePE_neg_2	1-palmitoyl-2-azelaoyl-sn-glycero-3-phosphatidylethanolamine							0.0115908	0.0190978	0.172015	0.138516	Oxidized phospholipids	2	622.372	187.097
SOVPE_neg_2	1-stearoyl-2-(5'-oxo-valeroyl)-sn-glycero-3-phosphatidylethanolamine							0.018025	0.0463367	0.134429	0.18563	Oxidized phospholipids	2	578.346	115.04
SGPE_neg_2	1-stearoyl-2-glutaroyl-sn-glycero-3-phosphatidylethanolamine							0.0267733	0.0629527	0.140512	0.172828	Oxidized phospholipids	2	594.341	131.034
OGPE_neg_2	1-oleoyl-2-glutaroyl-sn-glycero-3-phosphatidylethanolamine							0.0344477	0.0594852	0.151244	0.04486	Oxidized phospholipids	2	592.325	131.034
OOBPG_neg_2	1-oleoyl-2-(4’-oxo-butanoyl)-sn-glycero-3-phosphatidylethanolamine							0.227263	0.246025	0.188	0.224148	Oxidized phospholipids	2	593.309	101.024
PE(18:0, 20:4)_neg 1	Phosphatidylethanolamine (18:0_20:4)							0.00119461	0.000583381	0.088208	0.0588422	Oxidized phospholipids	1	766.539	283.264	For quantification purpose these lipids were measured for the second time in the OxPLs platform
PC(16:0, 20:4)_neg 1	Phosphatidylcholine (16:0_20:4)							0.000460323	0.00031675	0.0592884	0.0763358	Oxidized phospholipids	1	840.575	255.232
PAPE_pos	Phosphatidylethanolamine (16:0_20:4)							0.000505925	0.000281601	0.0593157	0.0480869	Oxidized phospholipids	2	740.523	599.504
PDPE_pos	Phosphatidylethanolamine (16:0_22:6)							0.00137876	0.000628352	0.0695563	0.0558131	Oxidized phospholipids	2	764.523	623.504

## Sheet: Table_S2_WGCNA_modules
ME0					ME1					ME2					ME3					ME4					ME5					ME6					ME7					ME8					ME9
ENSEMBL	SYMBOL	ENTREZ	Connectivity	Module_membership	ENSEMBL	SYMBOL	ENTREZ	Connectivity	Module_membership	ENSEMBL	SYMBOL	ENTREZ	Connectivity	Module_membership	ENSEMBL	SYMBOL	ENTREZ	Connectivity	Module_membership	ENSEMBL	SYMBOL	ENTREZ	Connectivity	Module_membership	ENSEMBL	SYMBOL	ENTREZ	Connectivity	Module_membership	ENSEMBL	SYMBOL	ENTREZ	Connectivity	Module_membership	ENSEMBL	SYMBOL	ENTREZ	Connectivity	Module_membership	ENSEMBL	SYMBOL	ENTREZ	Connectivity	Module_membership	ENSEMBL	SYMBOL	ENTREZ	Connectivity	Module_membership
ENSG00000004939	SLC4A1	6521	0.952455	0.22064319421384	ENSG00000003436	TFPI	7035	11.0396	0.495371070175988	ENSG00000000460	FIRRM	55732	37.7984	0.69846661335494	ENSG00000002016	RAD52	5893	41.1378	0.820664698790819	ENSG00000000003	TSPAN6	7105	43.7845	0.854062846841094	ENSG00000123338	NCKAP1L	3071	80.4669	0.961356326631813	ENSG00000003989	SLC7A2	6542	24.077	0.79020110467081	ENSG00000002933	TMEM176A	55365	4.7522	0.548857045263337	ENSG00000004660	CAMKK1	84254	4.70337	0.578398745417646	ENSG00000001461	NIPAL3	57185	56.3134	0.9087604647632
ENSG00000005189	REXO5	81691	1.14909	0.458644944857966	ENSG00000004838	ZMYND10	51364	106.049	0.892943581139091	ENSG00000001626	CFTR	1080	12.8116	0.506471033521839	ENSG00000006071	ABCC8	6833	6.4978	0.554856699844374	ENSG00000004468	CD38	952	34.5517	0.815884152859006	ENSG00000134516	DOCK2	1794	79.0972	0.948541826523647	ENSG00000004848	ARX	170302	31.6765	0.794971577488201	ENSG00000004478	FKBP4	2288	39.5993	0.915373995691727	ENSG00000005379	TSPOAP1	9256	17.3306	0.78280068301228	ENSG00000001630	CYP51A1	1595	5.92355	0.54498373565199
ENSG00000007255	TRAPPC6A	79090	2.55082	0.629415278019372	ENSG00000005448	WDR54	84058	15.7574	0.565974752241708	ENSG00000005513	SOX8	30812	105.714	0.889582486849585	ENSG00000008300	CELSR3	1951	13.6536	0.650437400357066	ENSG00000004776	HSPB6	126393	16.5848	0.674088213062145	ENSG00000162511	LAPTM5	7805	81.849	0.945799543903474	ENSG00000007001	UPP2	151531	4.3534	0.489467336157009	ENSG00000013573	DDX11	1663	2.1224	0.414311596486388	ENSG00000006210	CX3CL1	6376	5.6891	0.584181917503965	ENSG00000003987	MTMR7	9108	66.1592	0.931275039136845
ENSG00000008324	SS18L2	51188	6.74659	0.765589821870827	ENSG00000005884	ITGA3	3675	9.03923	0.457660499161416	ENSG00000006042	TMEM98	26022	96.1645	0.885817706677556	ENSG00000008710	PKD1	5310	35.8374	0.816862321833209	ENSG00000005469	CROT	54677	12.8839	0.238202064141775	ENSG00000167613	LAIR1	3903	74.1847	0.944552214113998	ENSG00000008394	MGST1	4257	19.46	0.695407618372209	ENSG00000013810	TACC3	10460	5.95513	0.565060470258008	ENSG00000006283	CACNA1G	8913	6.38043	0.625736725391993	ENSG00000005981	ASB4	51666	0.124516	-0.00746458998314051
ENSG00000010379	SLC6A13	6540	0.30293	0.0811248160562235	ENSG00000006016	CRLF1	9244	68.2561	0.786702054056908	ENSG00000007237	GAS7	8522	59.7784	0.781480992704723	ENSG00000023839	ABCC2	1244	11.8304	0.519862987426445	ENSG00000006611	USH1C	10083	4.65253	0.491170777416503	ENSG00000082074	FYB1	2533	75.2082	0.937565962804771	ENSG00000011201	ANOS1	3730	12.5773	0.623541708233941	ENSG00000014914	MTMR11	10903	5.0926	0.58024502474959	ENSG00000006432	MAP3K9	4293	15.8808	0.791093943230175	ENSG00000011426	ANLN	54443	74.6409	0.953851512427437
ENSG00000023445	BIRC3	330	0.716624	0.290849584260178	ENSG00000006118	TMEM132A	54972	23.4395	0.594774745031364	ENSG00000010282	HHATL	57467	22.051	0.640112725920594	ENSG00000058453	CROCC	9696	14.1065	0.595890425147829	ENSG00000006757	PNPLA4	8228	34.5861	0.856664341258526	ENSG00000165025	SYK	6850	81.7949	0.936625737710735	ENSG00000012223	LTF	4057	5.61488	0.522479904394115	ENSG00000015520	NPC1L1	29881	10.5546	0.71266149772717	ENSG00000007264	MATK	4145	2.37788	0.473151505555541	ENSG00000013293	SLC7A14	57709	27.9516	0.807079776103562
ENSG00000040608	RTN4R	65078	0.77104	0.335096855398593	ENSG00000007062	PROM1	8842	15.5373	0.580350064490865	ENSG00000010310	GIPR	2696	33.3051	0.728501547151205	ENSG00000061455	PRDM6	93166	4.31868	0.454542916894206	ENSG00000007372	PAX6	5080	48.7203	0.832189811809047	ENSG00000163932	PRKCD	5580	71.842	0.935212146967158	ENSG00000018236	CNTN1	1272	30.6682	0.786297553753864	ENSG00000056736	IL17RB	55540	11.2133	0.730623092777008	ENSG00000007402	CACNA2D2	9254	9.02944	0.663643986446033	ENSG00000015592	STMN4	81551	12.9051	0.687808146373606
ENSG00000050327	ARHGEF5	7984	0.340579	0.00111810557681181	ENSG00000007174	DNAH9	1770	137.529	0.927995213225153	ENSG00000012124	CD22	933	130.795	0.93989063508824	ENSG00000064687	ABCA7	10347	17.2832	0.644225414615218	ENSG00000010704	HFE	3077	2.95815	0.39490097526156	ENSG00000138639	ARHGAP24	83478	70.2054	0.93207637912925	ENSG00000018625	ATP1A2	477	43.1001	0.878805361814016	ENSG00000057468	MSH4	4438	4.15965	0.554309529081654	ENSG00000008056	SYN1	6853	29.3464	0.871548817206836	ENSG00000016602	CLCA4	22802	54.5991	0.900806767205513
ENSG00000065485	PDIA5	10954	0.55346	0.188932592646897	ENSG00000007516	BAIAP3	8938	54.7926	0.765372009242095	ENSG00000013297	CLDN11	5010	103.674	0.895316285579396	ENSG00000064932	SBNO2	22904	7.59591	0.468374272050744	ENSG00000011465	DCN	1634	11.0393	0.605332039816498	ENSG00000143119	CD53	963	76.3285	0.930729952976858	ENSG00000026508	CD44	960	15.3769	0.668688618190936	ENSG00000065308	TRAM2	9697	4.6059	0.502287151700971	ENSG00000008118	CAMK1G	57172	6.8312	0.589924894594794	ENSG00000028116	VRK2	7444	50.9355	0.884312041005321
ENSG00000069696	DRD4	1815	0.342095	-0.237389488551118	ENSG00000007866	TEAD3	7005	13.211	0.546450110096634	ENSG00000014138	POLA2	23649	17.6795	0.604471897095328	ENSG00000070601	FRMPD1	22844	6.28093	0.489465666797687	ENSG00000014257	ACP3	55	16.4954	0.695830327045113	ENSG00000059377	TBXAS1	6916	72.0003	0.930553835524397	ENSG00000041982	TNC	3371	26.9801	0.804988978353467	ENSG00000065911	MTHFD2	10797	2.16093	0.427725720158211	ENSG00000011347	SYT7	9066	27.0266	0.851322269273389	ENSG00000034053	APBA2	321	43.0363	0.857225123339185
ENSG00000075131	TIPIN	54962	0.672843	0.00319699812067557	ENSG00000008226	DLEC1	9940	101.208	0.888533179697283	ENSG00000018869	ZNF582	147948	30.907	0.628205977205127	ENSG00000073578	SDHA	6389	37.8077	0.83010966147394	ENSG00000017427	IGF1	3479	3.47296	0.437297347408412	ENSG00000010610	CD4	920	75.0018	0.927719434633591	ENSG00000043591	ADRB1	153	3.18566	0.39390136473029	ENSG00000070495	JMJD6	23210	21.7037	0.821717801575097	ENSG00000019505	SYT13	57586	17.3495	0.737644365661419	ENSG00000050344	NFE2L3	9603	12.0735	0.671461906690136
ENSG00000075429	CACNG5	27091	0.778535	0.381840000688149	ENSG00000008283	CYB561	1534	51.9331	0.77029589020483	ENSG00000019144	PHLDB1	23187	103.126	0.899676434224989	ENSG00000073605	GSDMB	55876	30.4628	0.801387310759515	ENSG00000019169	MARCO	8685	3.87731	0.425485048992073	ENSG00000015285	WAS	7454	68.9039	0.924582276415107	ENSG00000049130	KITLG	4254	27.8019	0.741564400707063	ENSG00000070669	ASNS	440	7.22932	0.642163484274096	ENSG00000029534	ANK1	286	2.31831	0.455876426142481	ENSG00000052802	MSMO1	6307	5.58773	0.533884605502418
ENSG00000077943	ITGA8	8516	0.640317	0.199626072848139	ENSG00000011028	MRC2	9902	13.1777	0.542402718101077	ENSG00000020129	NCDN	23154	3.71158	0.312577398315814	ENSG00000075790	BCAP29	55973	8.99948	0.512140385335837	ENSG00000019549	SNAI2	6591	5.46318	0.506750686873675	ENSG00000171860	C3AR1	719	68.6214	0.920152162620544	ENSG00000050030	NEXMIF	340533	18.5674	0.750828609993412	ENSG00000072682	P4HA2	8974	12.8067	0.735919539170815	ENSG00000053108	FSTL4	23105	10.0816	0.700892557525866	ENSG00000053501	USE1	55850	17.9881	0.681051242803314
ENSG00000079101	CLUL1	27098	0.883039	0.315954392882281	ENSG00000015133	CCDC88C	440193	41.0192	0.735642840401339	ENSG00000021645	NRXN3	9369	39.2047	0.726149912208675	ENSG00000075826	SEC31B	25956	44.4587	0.87810828900429	ENSG00000025423	HSD17B6	8630	7.14478	0.391590785761647	ENSG00000169403	PTAFR	5724	75.9866	0.918758718746727	ENSG00000057294	PKP2	5318	3.62043	0.419270013840235	ENSG00000073792	IGF2BP2	10644	2.36016	0.418631581781134	ENSG00000054356	PTPRN	5798	18.1023	0.77903478206543	ENSG00000064651	SLC12A2	6558	42.6986	0.850547874214064
ENSG00000079385	CEACAM1	634	0.372342	-0.00321535917951182	ENSG00000016402	IL20RA	53832	73.5226	0.796271028989355	ENSG00000033122	LRRC7	57554	21.5093	0.633946128148244	ENSG00000077616	NAALAD2	10003	2.57025	0.389917471686254	ENSG00000026025	VIM	7431	18.8593	0.685905937007462	ENSG00000142347	MYO1F	4542	64.3481	0.916695951138769	ENSG00000060718	COL11A1	1301	5.7755	0.520939573702454	ENSG00000076382	SPAG5	10615	1.10899	0.306606886111733	ENSG00000055118	KCNH2	3757	8.80563	0.674659550494529	ENSG00000064787	BCAS1	8537	62.8728	0.931882863338604
ENSG00000084628	NKAIN1	79570	0.319996	0.171832338546393	ENSG00000026103	FAS	355	34.1542	0.693222697364283	ENSG00000035499	DEPDC1B	55789	6.07184	0.436828961908782	ENSG00000078098	FAP	2191	8.43637	0.541915669487575	ENSG00000029993	HMGB3	3149	15.7479	0.662663418914369	ENSG00000107099	DOCK8	81704	69.8068	0.912795284906399	ENSG00000064655	EYA2	2139	16.9282	0.714568344691323	ENSG00000080824	HSP90AA1	3320	30.9248	0.848738445543302	ENSG00000058404	CAMK2B	816	11.7305	0.677877183007631	ENSG00000065600	PACC1	55248	67.489	0.952078873889082
ENSG00000088992	TESC	54997	0.283639	-0.134989899041765	ENSG00000026559	KCNG1	3755	55.198	0.765412876202633	ENSG00000035664	DAPK2	23604	118.381	0.932833762882258	ENSG00000080854	IGSF9B	22997	7.80386	0.506257777637006	ENSG00000034677	RNF19A	25897	47.9443	0.88037395524121	ENSG00000159189	C1QC	714	65.9549	0.911076671452558	ENSG00000067057	PFKP	5214	22.5783	0.765599586393738	ENSG00000083444	PLOD1	5351	27.2788	0.879390484839584	ENSG00000059915	PSD	5662	25.8806	0.860224094877704	ENSG00000065717	TLE2	7089	3.76083	0.494984105275489
ENSG00000091879	ANGPT2	285	0.411449	-0.133988712555627	ENSG00000030304	MUSK	4593	89.9354	0.847323902677241	ENSG00000039068	CDH1	999	9.71752	0.485133062998401	ENSG00000080947	CROCCP3	114819	48.5008	0.880377064534472	ENSG00000036448	MYOM2	9172	9.96704	0.45463540813781	ENSG00000122122	SASH3	54440	64.9844	0.90997554326138	ENSG00000067177	PHKA1	5255	22.6848	0.787517792956845	ENSG00000086061	DNAJA1	3301	35.5846	0.873831535007493	ENSG00000061337	LZTS1	11178	18.2214	0.810693927337672	ENSG00000065809	FAM107B	83641	60.2089	0.909991933150713
ENSG00000099251			5.81297	0.748937966546639	ENSG00000034239	CLXN	79645	136.754	0.930073040996021	ENSG00000047662	FAM184B	27146	38.14	0.717171633181883	ENSG00000081052	COL4A4	1286	10.7819	0.586607915777635	ENSG00000038002	AGA	175	9.72524	0.186561396964613	ENSG00000105967	TFEC	22797	72.39	0.90543595278884	ENSG00000068137	PLEKHH3	79990	6.23237	0.537283044396171	ENSG00000087074	PPP1R15A	23645	31.5171	0.883618325367253	ENSG00000063015	SEZ6	124925	23.3727	0.817564451689455	ENSG00000066322	ELOVL1	64834	53.513	0.906801744172354
ENSG00000099866	MADCAM1	8174	0.616209	0.352717738464066	ENSG00000039139	DNAH5	1767	155.978	0.96402467437235	ENSG00000053702	NRIP2	83714	30.4555	0.680454346686541	ENSG00000081842	PCDHA6	56142	15.3922	0.57347910546714	ENSG00000039537	C6	729	7.1511	0.558706445814522	ENSG00000128815	WDFY4	57705	66.8446	0.905246537786439	ENSG00000069702	TGFBR3	7049	28.7041	0.785279542775205	ENSG00000089723	OTUB2	78990	5.04094	0.581548489261494	ENSG00000065989	PDE4A	5141	5.47479	0.604614959856515	ENSG00000067606	PRKCZ	5590	30.3372	0.779184191832884
ENSG00000099994	SUSD2	56241	0.388664	0.0518594838194549	ENSG00000042062	RIPOR3	140876	42.704	0.733437593363933	ENSG00000054690	PLEKHH1	57475	142.74	0.9564357639106	ENSG00000081853	PCDHGA2	56113	23.0773	0.7019536650373	ENSG00000042286	AIFM2	84883	5.65869	0.50058275922862	ENSG00000167851	CD300A	11314	60.4358	0.903252068188551	ENSG00000070404	FSTL3	10272	3.04309	0.406311008800009	ENSG00000096384	HSP90AB1	3326	34.7398	0.885603047389741	ENSG00000066248	NGEF	25791	13.6679	0.749337496439269	ENSG00000067836	ROGDI	79641	13.5313	0.647599700103169
ENSG00000100314	CABP7	164633	0.768054	0.038924752080839	ENSG00000043039	BARX2	8538	39.66	0.71639221964659	ENSG00000058335	RASGRF1	5923	82.0182	0.840896348470558	ENSG00000084636	COL16A1	1307	10.1394	0.573418944719567	ENSG00000047597	XK	7504	14.8982	0.549788814023454	ENSG00000282608	ADORA3	140	68.7176	0.902344874034523	ENSG00000072133	RPS6KA6	27330	7.70163	0.603117621712848	ENSG00000099875	MKNK2	2872	24.1566	0.851479651940148	ENSG00000067842	ATP2B3	492	19.6831	0.802185578382214	ENSG00000070214	SLC44A1	23446	65.2249	0.924779284678674
ENSG00000100362	PVALB	5816	0.42297	0.19516730377706	ENSG00000043355	ZIC2	7546	56.5968	0.774526133666432	ENSG00000064300	NGFR	4804	56.4117	0.800588431420367	ENSG00000087116	ADAMTS2	9509	2.17394	0.352681878885429	ENSG00000048540	LMO3	55885	39.2574	0.839808919122753	ENSG00000077420	APBB1IP	54518	62.3834	0.901721417221238	ENSG00000072195	SPEG	10290	27.2143	0.825177934097289	ENSG00000100219	XBP1	7494	3.4046	0.507615032883856	ENSG00000069424	KCNAB2	8514	8.54671	0.661065643835701	ENSG00000078269	SYNJ2	8871	42.2739	0.840381651336461
ENSG00000101198	NKAIN4	128414	0.516009	0.0660222124682125	ENSG00000046604	DSG2	1829	51.6266	0.768740410964694	ENSG00000065361	ERBB3	2065	124.577	0.908769965744763	ENSG00000088766	CRLS1	54675	20.8897	0.70534908247325	ENSG00000053328	METTL24	728464	30.4437	0.814816922125633	ENSG00000066336	SPI1	6688	63.6632	0.900994789464247	ENSG00000072858	SIDT1	54847	11.448	0.627164472295047	ENSG00000100591	AHSA1	10598	27.8172	0.842858905542406	ENSG00000070182	SPTB	6710	16.7842	0.793913806080185	ENSG00000078804	TP53INP2	58476	9.58096	0.595455526503024
ENSG00000102109	PCSK1N	27344	0.182692	-0.43194852321916	ENSG00000047457	CP	1356	25.3075	0.651473313752877	ENSG00000065621	GSTO2	119391	22.8775	0.653133725202218	ENSG00000092929	UNC13D	201294	20.1334	0.696522912922119	ENSG00000053372	MRTO4	51154	3.88935	0.335850151636304	ENSG00000173369	C1QB	713	63.9701	0.900972670256699	ENSG00000075035	WSCD2	9671	5.92086	0.520404420736299	ENSG00000100625	SIX4	51804	15.5418	0.763576811971481	ENSG00000070808	CAMK2A	815	32.4416	0.867144861976634	ENSG00000080822	CLDND1	56650	70.9602	0.953785712483613
ENSG00000103254	ANTKMT	65990	0.31188	-0.19430359188531	ENSG00000049192	ADAMTS6	11174	32.7043	0.699955291189156	ENSG00000065675	PRKCQ	5588	64.3326	0.818718944572174	ENSG00000093100			28.1566	0.758358814828411	ENSG00000055813	CCDC85A	114800	23.2327	0.715431172810723	ENSG00000152213	ARL11	115761	57.1732	0.900703885383209	ENSG00000075213	SEMA3A	10371	37.7837	0.838309218516733	ENSG00000102287	GABRE	2564	5.60195	0.582275267853175	ENSG00000072657	TRHDE	29953	3.88289	0.54375647861475	ENSG00000084453	SLCO1A2	6579	71.7141	0.955908240567147
ENSG00000104524	PYCR3	65263	1.22375	0.247600890920473	ENSG00000049323	LTBP1	4052	84.7657	0.836160612264085	ENSG00000071991	CDH19	28513	86.4835	0.836052502116045	ENSG00000095066	HOOK2	29911	10.1772	0.535054279241326	ENSG00000056998	GYG2	8908	30.7915	0.788248313618579	ENSG00000106799	TGFBR1	7046	61.471	0.900305481764485	ENSG00000078295	ADCY2	108	54.2777	0.926440772693793	ENSG00000103253	HAGHL	84264	4.16737	0.519742250170941	ENSG00000073150	PANX2	56666	8.02386	0.647704732611666	ENSG00000086205	FOLH1	2346	72.1283	0.943255034579935
ENSG00000105971	CAV2	858	0.571128	0.0548595509963366	ENSG00000049449	RCN1	5954	35.0152	0.650571658170045	ENSG00000072041	SLC6A15	55117	25.0418	0.656548130227508	ENSG00000099338	CATSPERG	57828	14.4598	0.640066701254576	ENSG00000065325	GLP2R	9340	6.72775	0.516934327083819	ENSG00000010671	BTK	695	69.1695	0.899842682073006	ENSG00000078549	ADCYAP1R1	117	32.9512	0.811503166230743	ENSG00000103811	CTSH	1512	3.52031	0.467198194827204	ENSG00000073670	ADAM11	4185	6.77793	0.63225270085148	ENSG00000086717	PPEF1	5475	2.22397	0.372323169501602
ENSG00000105974	CAV1	857	0.398328	-0.0744312587463926	ENSG00000049540	ELN	2006	20.5499	0.586400617143777	ENSG00000073350	LLGL2	3993	7.17887	0.403119837034965	ENSG00000099725			1.92453	0.276185855962115	ENSG00000066032	CTNNA2	1496	54.8681	0.889543737340234	ENSG00000135077	HAVCR2	84868	71.5583	0.898848022428884	ENSG00000078725	BRINP1	1620	10.8555	0.636384610968838	ENSG00000105085	MED26	9441	2.36743	0.271001275747502	ENSG00000074410	CA12	771	12.3747	0.747381895187338	ENSG00000086991	NOX4	50507	1.632	0.348074337084448
ENSG00000111404	RERGL	79785	0.886805	0.178833973750249	ENSG00000053438	NNAT	4826	57.7602	0.75929042589101	ENSG00000075223	SEMA3C	10512	63.902	0.797092457351261	ENSG00000100068			3.40472	0.354306123159822	ENSG00000066382	MPPED2	744	3.59706	0.362262621489193	ENSG00000160255	ITGB2	3689	65.306	0.898397609860462	ENSG00000080166	DCT	1638	15.7112	0.7478658604392	ENSG00000105287	PRKD2	25865	16.0037	0.77153195683292	ENSG00000075043	KCNQ2	3785	33.2051	0.89890684008892	ENSG00000101265	RASSF2	9770	65.0389	0.951817165588973
ENSG00000112964	GHR	2690	0.278141	-0.146436798572245	ENSG00000054179	ENTPD2	954	64.734	0.780076861354205	ENSG00000075651	PLD1	5337	120.163	0.905943434921007	ENSG00000100926	TM9SF1	10548	1.36311	0.222086747612043	ENSG00000068489	PRR11	55771	21.9346	0.781372677312214	ENSG00000081237	PTPRC	5788	57.3314	0.897663659586692	ENSG00000080493	SLC4A4	8671	20.9173	0.707840925104268	ENSG00000105939	ZC3HAV1	56829	29.5318	0.886455152004552	ENSG00000075340	ADD2	119	33.7153	0.89392227070346	ENSG00000101463	SYNDIG1	79953	27.7725	0.790484293787551
ENSG00000115129	TP53I3	9540	0.859061	0.0300281334791757	ENSG00000054654	SYNE2	23224	32.315	0.696295795242452	ENSG00000075702	WDR62	284403	27.3673	0.686902243147288	ENSG00000102043	MTMR8	55613	13.3662	0.591024651074949	ENSG00000068976	PYGM	5837	28.623	0.788679693808996	ENSG00000185811	IKZF1	10320	66.6244	0.895622138529314	ENSG00000082684	SEMA5B	54437	5.2302	0.528370881163716	ENSG00000105993	DNAJB6	10049	40.4548	0.930199728760823	ENSG00000076864	RAP1GAP	5909	17.9299	0.771265089685435	ENSG00000102271	KLHL4	56062	79.5468	0.970197385046696
ENSG00000115138	POMC	5443	0.211603	-0.369081895940381	ENSG00000060138	YBX3	8531	8.32719	0.443089519198265	ENSG00000076344	RGS11	8786	40.8557	0.743057045440694	ENSG00000102878	HSF4	3299	10.3281	0.599103531308001	ENSG00000069431	ABCC9	10060	62.6373	0.914259853489716	ENSG00000110934	BIN2	51411	60.899	0.895324186751544	ENSG00000083067	TRPM3	80036	5.57801	0.494887621359324	ENSG00000106211	HSPB1	3315	33.2885	0.878478017638162	ENSG00000087085	ACHE	43	2.41624	0.425794271900465	ENSG00000102934	PLLP	51090	40.7686	0.839265328806305
ENSG00000115523	GNLY	10578	0.433729	-0.155203113328654	ENSG00000063127	SLC6A16	28968	59.7495	0.7999813279865	ENSG00000076706	MCAM	4162	4.54062	0.380758401534238	ENSG00000102886	GDPD3	79153	36.8544	0.819841843652822	ENSG00000069509	FUNDC1	139341	2.97454	0.38682991514384	ENSG00000102879	CORO1A	11151	57.086	0.895021932076416	ENSG00000085465	OVGP1	5016	5.94176	0.5420625346853	ENSG00000106565	TMEM176B	28959	3.88678	0.511993580260426	ENSG00000091622	PITPNM3	83394	31.6427	0.883240133912885	ENSG00000103381	CPPED1	55313	66.693	0.942948734862989
ENSG00000115594	IL1R1	3554	0.59579	-0.224937381666611	ENSG00000064199	SPA17	53340	119.157	0.883027027674908	ENSG00000077522	ACTN2	88	60.1101	0.793089410577018	ENSG00000103150	MLYCD	23417	14.7097	0.66032655687522	ENSG00000069535	MAOB	4129	33.5516	0.786232330375925	ENSG00000186517	ARHGAP30	257106	63.3222	0.894495964094577	ENSG00000088836	SLC4A11	83959	5.3778	0.510491181825167	ENSG00000109854	HTATIP2	10553	4.92091	0.533383670604919	ENSG00000091844	RGS17	26575	1.92308	0.409609744398854	ENSG00000103740	ACSBG1	23205	1.78669	0.418208115976802
ENSG00000116717	GADD45A	1647	0.625511	-0.0739035021324073	ENSG00000064309	CDON	50937	13.2593	0.548204874524679	ENSG00000078814	MYH7B	57644	8.2429	0.434671870034096	ENSG00000103174	NAGPA	51172	7.0053	0.442542520953862	ENSG00000072952	IRAG1	10335	5.72026	0.450476709088719	ENSG00000112799	LY86	9450	66.8538	0.892556413481331	ENSG00000089847	ANKRD24	170961	7.27469	0.510866955472718	ENSG00000109943	CRTAM	56253	7.21129	0.62196124741543	ENSG00000092051	JPH4	84502	37.732	0.923250766555875	ENSG00000104267	CA2	760	36.9472	0.828934452520504
ENSG00000116990	MYCL	4610	0.276906	-0.0605539927512221	ENSG00000064692	SNCAIP	9627	81.6418	0.832684966073477	ENSG00000079337	RAPGEF3	10411	33.9861	0.679547391026092	ENSG00000103269	RHBDL1	9028	4.69862	0.401381116032066	ENSG00000076716	GPC4	2239	34.6409	0.782513479248156	ENSG00000125730	C3	718	54.0441	0.891631526725012	ENSG00000099957	P2RX6	9127	2.7306	0.455443892896935	ENSG00000110060	PUS3	83480	7.93342	0.63352383238848	ENSG00000099365	STX1B	112755	23.6257	0.825049970933661	ENSG00000104537	ANXA13	312	6.49856	0.577312923217829
ENSG00000118292	C1orf54	79630	0.905352	0.224692195705444	ENSG00000066185	ZMYND12	84217	39.6082	0.680531645971953	ENSG00000079435	LIPE	3991	107.205	0.88274637010826	ENSG00000104728	ARHGEF10	9639	31.0207	0.792906419583899	ENSG00000078114	NEBL	10529	70.4107	0.915582126197755	ENSG00000155307	SAMSN1	64092	59.3802	0.890981414646881	ENSG00000100033	PRODH	5625	1.06454	0.293473658917325	ENSG00000110172	CHORDC1	26973	39.686	0.934136496515049	ENSG00000100302	RASD2	23551	11.3497	0.693763094225718	ENSG00000104833	TUBB4A	10382	60.3729	0.917604364483956
ENSG00000118729	CASQ2	845	0.753335	0.174028343763206	ENSG00000068078	FGFR3	2261	34.003	0.643523363033497	ENSG00000080031	PTPRH	5794	34.72	0.681299108848486	ENSG00000104885	DOT1L	84444	35.296	0.833663853368178	ENSG00000079462	PAFAH1B3	5050	2.75393	0.212521035928947	ENSG00000155629	PIK3AP1	118788	59.7307	0.890761960982911	ENSG00000100767	PAPLN	89932	28.418	0.840276847945956	ENSG00000110958	PTGES3	10728	35.0113	0.861585879583168	ENSG00000100346	CACNA1I	8911	24.544	0.855070794692954	ENSG00000105290	APLP1	333	70.5778	0.937983208822023
ENSG00000118894	EEF2KMT	196483	8.66388	0.843128493402585	ENSG00000068615	REEP1	65055	26.0778	0.654953742261388	ENSG00000080819	CPOX	1371	102.491	0.892097914384741	ENSG00000106404	CLDN15	24146	29.8176	0.766172617007514	ENSG00000079691	CARMIL1	55604	60.4144	0.890387600178854	ENSG00000196664	TLR7	51284	70.8392	0.890748904844792	ENSG00000100987	VSX1	30813	6.84116	0.45803824043596	ENSG00000111199	TRPV4	59341	4.57066	0.59494718154366	ENSG00000100604	CHGA	1113	23.6265	0.832397769229776	ENSG00000105695	MAG	4099	65.3336	0.925059970769973
ENSG00000119673	ACOT2	10965	0.274163	-0.0118830573721212	ENSG00000068831	RASGRP2	10235	34.2727	0.716904676370386	ENSG00000081479	LRP2	4036	126.531	0.930922796772315	ENSG00000106588	PSMA2	5683	20.5341	0.656593109761309	ENSG00000079931	MOXD1	26002	24.7596	0.745900233396413	ENSG00000184574	LPAR5	57121	62.6674	0.886906665545	ENSG00000101680	LAMA1	284217	38.2502	0.830131477873449	ENSG00000111716	LDHB	3945	6.97149	0.608579474557066	ENSG00000101098	RIMS4	140730	34.1051	0.89278083862885	ENSG00000105889	STEAP1B	256227	30.9437	0.818751166369842
ENSG00000120324	PCDHB10	56126	6.38811	0.813956516025658	ENSG00000069188	SDK2	54549	10.1233	0.455521401573665	ENSG00000082196	C1QTNF3	114899	18.9921	0.593676970573146	ENSG00000107201	RIGI	23586	18.0144	0.712094576069778	ENSG00000080224	EPHA6	285220	6.08647	0.532569608767105	ENSG00000180353	HCLS1	3059	57.5613	0.886663245805594	ENSG00000101850	GPR143	4935	6.48463	0.565266122101747	ENSG00000112110	MRPL18	29074	22.0753	0.755328519981065	ENSG00000101298	SNPH	9751	28.2684	0.882882481054793	ENSG00000106013	ANKRD7	56311	1.29833	0.349877586496874
ENSG00000121898	CPXM2	119587	0.338749	0.184280668787153	ENSG00000070159	PTPN3	5774	34.7994	0.684673249912818	ENSG00000089041	P2RX7	5027	87.7447	0.86791036108122	ENSG00000107317	PTGDS	5730	23.4977	0.699880883910166	ENSG00000080709	KCNN2	3781	26.198	0.758879196438107	ENSG00000108798	ABI3	51225	58.9744	0.88632261409006	ENSG00000101955	SRPX	8406	22.5827	0.742984434024191	ENSG00000112773	TENT5A	55603	32.1497	0.881745373216767	ENSG00000101438	SLC32A1	140679	15.6615	0.743115014359582	ENSG00000107362	ABHD17B	51104	63.9014	0.921300849359695
ENSG00000122952	ZWINT	11130	0.596647	0.274907557008564	ENSG00000070731	ST6GALNAC2	10610	37.6503	0.702997046685715	ENSG00000090932	DLL3	10683	2.12853	0.253665106948828	ENSG00000108465	CDK5RAP3	80279	21.3998	0.685722456713709	ENSG00000081041	CXCL2	2920	3.51576	0.418590298266794	ENSG00000141968	VAV1	7409	64.6056	0.883784341634643	ENSG00000102362	SYTL4	94121	16.0038	0.726089529819361	ENSG00000113504	SLC12A7	10723	5.7775	0.547232491486514	ENSG00000101489	CELF4	56853	32.8445	0.883940123603993	ENSG00000107798	LIPA	3988	25.5723	0.798043500261237
ENSG00000123154	WDR83	84292	2.55806	0.0819081285065587	ENSG00000072274	TFRC	7037	6.94688	0.449069551608976	ENSG00000091513	TF	7018	104.336	0.86849798179315	ENSG00000108785			15.8158	0.677238900359688	ENSG00000082482	KCNK2	3776	3.55919	0.422266684220748	ENSG00000011600	TYROBP	7305	65.8185	0.882457077263938	ENSG00000102468	HTR2A	3356	19.9332	0.729128143726958	ENSG00000113805	CNTN3	5067	2.5189	0.458949086761368	ENSG00000102290	PCDH11X	27328	14.2057	0.736161187683289	ENSG00000107902	LHPP	64077	52.2369	0.909854790743175
ENSG00000124216	SNAI1	6615	1.229	0.276872786094682	ENSG00000072840	EVC	2121	65.3884	0.797930662760802	ENSG00000092529	CAPN3	825	69.4589	0.824318247656025	ENSG00000108786	HSD17B1	3292	6.91139	0.539049568779293	ENSG00000084674	APOB	338	10.5479	0.649223063731018	ENSG00000066294	CD84	8832	67.7905	0.882433094269838	ENSG00000103710	RASL12	51285	16.9323	0.701329837167536	ENSG00000115540	MOB4	25843	20.6367	0.772331897305412	ENSG00000102780	DGKH	160851	10.0215	0.670754527795804	ENSG00000108176	DNAJC12	56521	22.1887	0.777655693030658
ENSG00000124253	PCK1	5105	0.620224	-0.383407972257173	ENSG00000074047	GLI2	2736	40.0063	0.702814488740795	ENSG00000092758	COL9A3	1299	60.0093	0.774644202095144	ENSG00000109063	MYH3	4621	11.9764	0.5980711277381	ENSG00000087510	TFAP2C	7022	4.16783	0.454284758092402	ENSG00000174600	CMKLR1	1240	51.1635	0.88172612028345	ENSG00000103742	IGDCC4	57722	24.9944	0.778983819810064	ENSG00000115541	HSPE1	3336	26.7388	0.790569674643347	ENSG00000102981	PARD6A	50855	1.39958	0.368174492784908	ENSG00000108381	ASPA	443	62.9807	0.924303795490422
ENSG00000124575	H1-3	3007	1.05463	0.144506252210082	ENSG00000074219	TEAD2	8463	48.2259	0.74261323049955	ENSG00000095383	TBC1D2	55357	24.8941	0.627841764249286	ENSG00000110455	ACCS	84680	7.43791	0.511303482141078	ENSG00000088756	ARHGAP28	79822	2.34171	0.360503711216696	ENSG00000111679	PTPN6	5777	54.5131	0.881059162344663	ENSG00000104611	SH2D4A	63898	5.40638	0.499534291987625	ENSG00000116096	SPR	6697	25.5854	0.826568563287942	ENSG00000103056	SMPD3	55512	11.4323	0.698144213488584	ENSG00000108387	SEPTIN4	5414	63.0141	0.92271077172602
ENSG00000124635	H2BC11	8970	3.47598	0.69694172502528	ENSG00000074527	NTN4	59277	14.6517	0.564754012014456	ENSG00000095397	WHRN	25861	18.6166	0.560760472295385	ENSG00000111644	ACRBP	84519	1.58591	0.212606289920388	ENSG00000091986	CCDC80	151887	56.3689	0.902977932096954	ENSG00000111348	ARHGDIB	397	61.0807	0.878022992171733	ENSG00000104635	SLC39A14	23516	3.27105	0.348632728755772	ENSG00000116161	CACYBP	27101	30.3505	0.836161661741903	ENSG00000103154	NECAB2	54550	4.87484	0.550651866463924	ENSG00000109576	AADAT	51166	19.1322	0.694624233349762
ENSG00000124787	RPP40	10799	1.41067	0.440169353435602	ENSG00000076356	PLXNA2	5362	18.3633	0.554299394023786	ENSG00000095587	TLL2	7093	29.695	0.660358711146875	ENSG00000111788			2.09724	0.312428967096515	ENSG00000092820	EZR	7430	63.1407	0.902861183114045	ENSG00000123329	ARHGAP9	64333	51.8773	0.877994265257612	ENSG00000105327	BBC3	27113	3.74606	0.457670572857454	ENSG00000116652			12.9688	0.740443219254382	ENSG00000104059	ENTREP2	23359	12.7322	0.729618171465038	ENSG00000112893	MAN2A1	4124	55.2452	0.90158673837912
ENSG00000128011	LRFN1	57622	0.754973	0.361354633350316	ENSG00000077092	RARB	5915	38.5941	0.720057029659326	ENSG00000099282	TSPAN15	23555	69.5059	0.786529884123167	ENSG00000112280	COL9A1	1297	12.7593	0.532020235379309	ENSG00000092969	TGFB2	7042	42.1567	0.828098413122766	ENSG00000169413	RNASE6	6039	52.807	0.8773798548517	ENSG00000105737	GRIK5	2901	10.476	0.607487305148456	ENSG00000116741	RGS2	5997	12.4825	0.692592732601291	ENSG00000104888	SLC17A7	57030	6.48508	0.551386956148918	ENSG00000114115	RBP1	5947	0.284846	0.089072075002892
ENSG00000128944	KNSTRN	90417	2.15105	0.545900355894345	ENSG00000077327	SPAG6	9576	62.7697	0.752912230200461	ENSG00000099622	CIRBP	1153	11.1232	0.470506176708412	ENSG00000113108	APBB3	10307	12.3047	0.596359442503751	ENSG00000094963	FMO2	2327	7.59204	0.521272908316969	ENSG00000155926	SLA	6503	53.457	0.876975549663722	ENSG00000106003	LFNG	3955	4.69031	0.50601149250738	ENSG00000116791	CRYZ	1429	18.0228	0.796100699277962	ENSG00000105419	MEIS3	56917	4.45079	0.522343675998024	ENSG00000114200	BCHE	590	11.7583	0.639442001039127
ENSG00000132801	ZSWIM3	140831	1.22091	0.184462332737179	ENSG00000077942	FBLN1	2192	55.1392	0.777739816436954	ENSG00000099822	HCN2	610	29.2719	0.641413091815052	ENSG00000114270	COL7A1	1294	19.3462	0.689475702027426	ENSG00000097096	SYDE2	84144	44.3709	0.808806006717339	ENSG00000164733	CTSB	1508	54.2114	0.874294725058074	ENSG00000106018	VIPR2	7434	1.61883	0.270046244504153	ENSG00000118655	DCLRE1B	64858	11.1153	0.674000932278998	ENSG00000105613	MAST1	22983	15.3825	0.763943796929208	ENSG00000114646	CSPG5	10675	2.26155	0.419249492882596
ENSG00000133392	MYH11	4629	0.457991	-0.0353632699694442	ENSG00000078900	TP73	7161	33.6198	0.647441556173173	ENSG00000100036	SLC35E4	339665	49.0135	0.78159902186087	ENSG00000114554	PLXNA1	5361	17.312	0.687233045820567	ENSG00000099203	TMED1	11018	5.94995	0.195434198967858	ENSG00000109861	CTSC	1075	56.7447	0.874187315071371	ENSG00000106123	EPHB6	2051	9.11808	0.575168278710175	ENSG00000119630	PGF	5228	6.69879	0.616767892164507	ENSG00000105642	KCNN1	3780	21.2059	0.812219154059543	ENSG00000114757	PEX5L	51555	73.7424	0.942564083868284
ENSG00000133433	GSTT2B	653689	0.204432	-0.0147663470429019	ENSG00000079257	LXN	56925	8.82067	0.449843299441824	ENSG00000100146	SOX10	6663	131.201	0.925091990258374	ENSG00000114841	DNAH1	25981	18.5983	0.635418709048595	ENSG00000100206	DMC1	11144	6.47237	0.519978381143581	ENSG00000104972	LILRB1	10859	62.1841	0.873899040073989	ENSG00000106526	ACTR3C	653857	8.24317	0.546215578130213	ENSG00000120664	SPART-AS1	100507135	7.27717	0.636085610978181	ENSG00000106089	STX1A	6804	8.12976	0.631998340356477	ENSG00000115252	PDE1A	5136	22.8712	0.759706492701949
ENSG00000133742	CA1	759	0.915804	0.161167121700848	ENSG00000080573	COL5A3	50509	29.6819	0.659226988897499	ENSG00000100151	PICK1	9463	76.3	0.860448237054103	ENSG00000114859	CLCN2	1181	10.662	0.538333875722236	ENSG00000100427	MLC1	23209	44.6858	0.819187146003789	ENSG00000114013	CD86	942	63.3525	0.873355039761653	ENSG00000107249	GLIS3	169792	35.2077	0.816052445865702	ENSG00000120694	HSPH1	10808	44.2744	0.931123875754773	ENSG00000106852	LHX6	26468	4.7036	0.56497864780287	ENSG00000115365	LANCL1	10314	62.2876	0.941343691742663
ENSG00000134184	GSTM1	2944	0.363733	0.171285490259829	ENSG00000080823	MOK	5891	119.87	0.91273474523914	ENSG00000100181			79.1948	0.850863282365169	ENSG00000115657	ABCB6	10058	29.8452	0.795537615826816	ENSG00000100678	SLC8A3	6547	15.4439	0.676036937375204	ENSG00000085514	PILRA	29992	55.2923	0.872351918687342	ENSG00000108231	LGI1	9211	45.165	0.88549526499093	ENSG00000122884	P4HA1	5033	27.0966	0.866388511656143	ENSG00000106976	DNM1	1759	31.7299	0.882740461298018	ENSG00000115896	PLCL1	5334	68.6314	0.933832015374771
ENSG00000134285	FKBP11	51303	0.546548	0.0157722431994647	ENSG00000081059	TCF7	6932	90.1209	0.873882518643288	ENSG00000100242	SUN2	25777	98.2398	0.892708552172255	ENSG00000116819	TFAP2E	339488	13.4491	0.508029648516103	ENSG00000100884	CPNE6	9362	22.9124	0.744443667354892	ENSG00000132965	ALOX5AP	241	52.1849	0.871385052942869	ENSG00000108551	RASD1	51655	6.58711	0.520428757355765	ENSG00000123080	CDKN2C	1031	4.22421	0.488438607990938	ENSG00000107130	NCS1	23413	27.5841	0.882493959531023	ENSG00000116133	DHCR24	1718	27.0948	0.782377675067582
ENSG00000135245	HILPDA	29923	1.27053	-0.146156667603647	ENSG00000081148	IMPG2	50939	3.79409	0.383022992607427	ENSG00000100399	CHADL	150356	104.435	0.881044999139063	ENSG00000119640	ACYP1	97	40.5645	0.852222286395591	ENSG00000101003	GINS1	9837	3.59228	0.308616241523568	ENSG00000171700	RGS19	10287	51.3012	0.871139117447386	ENSG00000108797	CNTNAP1	8506	5.63823	0.479346406758221	ENSG00000123689	G0S2	50486	15.859	0.705870767081246	ENSG00000107147	KCNT1	57582	26.8469	0.870371839487573	ENSG00000116574	RHOU	58480	43.1084	0.859308544056143
ENSG00000135773	CAPN9	10753	0.380626	0.245533170702018	ENSG00000082175	PGR	5241	84.8695	0.847444051312785	ENSG00000100433	KCNK10	54207	43.1478	0.733594487611228	ENSG00000119725	ZNF410	57862	9.98306	0.605023164175869	ENSG00000101134	DOK5	55816	49.4995	0.896062357529681	ENSG00000038945	MSR1	4481	47.6552	0.869368652773259	ENSG00000109472	CPE	1363	35.3994	0.805841378157782	ENSG00000124508	BTN2A2	10385	15.9103	0.790063834760277	ENSG00000107954	NEURL1	9148	28.2	0.845719115275656	ENSG00000116675	DNAJC6	9829	67.7185	0.927201218363594
ENSG00000135824	RGS8	85397	0.888514	0.371032595242815	ENSG00000082438	COBLL1	22837	42.0186	0.733196858450808	ENSG00000101049	SGK2	10110	32.4451	0.66072288602331	ENSG00000119969	HELLS	3070	12.1236	0.430351741091293	ENSG00000101439	CST3	1471	41.1365	0.831865034672053	ENSG00000187554	TLR5	7100	50.1141	0.868881581220246	ENSG00000109501	WFS1	7466	43.7064	0.897323371390294	ENSG00000124549			13.154	0.760819926366164	ENSG00000108309	RUNDC3A	10900	6.27174	0.584337372964518	ENSG00000117400	MPL	4352	11.1732	0.629008043876735
ENSG00000136546	SCN7A	6332	0.532877	0.270488654832632	ENSG00000082497	SERTAD4	56256	6.36741	0.383891405304071	ENSG00000101203	COL20A1	57642	3.72991	0.379335650827928	ENSG00000120327	PCDHB14	56122	21.1566	0.609776750977609	ENSG00000101670	LIPG	9388	2.38721	0.326689829293772	ENSG00000104894	CD37	951	62.1839	0.868678386178532	ENSG00000109832	DDX25	29118	5.55522	0.51561958795399	ENSG00000125347	IRF1	3659	4.2811	0.526278203434002	ENSG00000108352	RAPGEFL1	51195	14.3524	0.749701477134966	ENSG00000117480	FAAH	2166	39.7054	0.847405545022788
ENSG00000136943	CTSV	1515	0.155269	-0.55040525682672	ENSG00000087903	RFX2	5990	114.291	0.896738990089516	ENSG00000101204	CHRNA4	1137	6.45439	0.4422679926379	ENSG00000121716	PILRB	29990	5.79322	0.446456336989725	ENSG00000101938	CHRDL1	91851	6.90147	0.543270298350869	ENSG00000271605	MILR1	284021	51.8056	0.868168624939525	ENSG00000110436	SLC1A2	6506	15.0129	0.70329456291993	ENSG00000125430	HS3ST3B1	9953	1.58924	0.350432563882646	ENSG00000108932	SLC16A6	9120	1.60075	0.383185779320235	ENSG00000117632	STMN1	3925	62.722	0.944344376977433
ENSG00000136982	DSCC1	79075	1.81342	-0.0814103474058444	ENSG00000088340	FER1L4	80307	6.63421	0.427357867870696	ENSG00000101412	E2F1	1869	38.5052	0.734213920136206	ENSG00000123349	PFDN5	5204	13.5496	0.668682148400897	ENSG00000101977	MCF2	4168	2.4263	0.337117835341741	ENSG00000101336	HCK	3055	51.6771	0.867727127903189	ENSG00000110900	TSPAN11	441631	2.71608	0.427396865319274	ENSG00000125618	PAX8	7849	2.74624	0.476976104699911	ENSG00000110427	KIAA1549L	25758	18.5422	0.778581823928021	ENSG00000118298	CA14	23632	57.1987	0.918974519301
ENSG00000137460	FHDC1	85462	0.31466	-0.0633921235528982	ENSG00000088727	KIF9	64147	73.9707	0.822796522940194	ENSG00000101445	PPP1R16B	26051	41.6062	0.697753228455943	ENSG00000124215	CDH26	60437	19.3708	0.664741573713866	ENSG00000102174	PHEX	5251	50.4382	0.909914510903724	ENSG00000105246	EBI3	10148	54.3852	0.866461532089293	ENSG00000111696	NT5DC3	51559	9.17905	0.620518150771831	ENSG00000125650	PSPN	5623	2.5058	0.341198565893902	ENSG00000110786	PTPN5	84867	30.5207	0.888796202823012	ENSG00000119888	EPCAM	4072	5.06676	0.560593272451405
ENSG00000137558	PI15	51050	1.23201	-0.164925123527915	ENSG00000089091	DZANK1	55184	74.6748	0.834401078115469	ENSG00000101638	ST8SIA5	29906	21.1605	0.627889297277592	ENSG00000124602	UNC5CL	222643	4.64672	0.42573003256174	ENSG00000102359	SRPX2	27286	6.6576	0.52137151347296	ENSG00000136167	LCP1	3936	54.6978	0.861554436594526	ENSG00000111728	ST8SIA1	6489	23.0483	0.764783010206818	ENSG00000126709	IFI6	2537	6.64022	0.627283037366628	ENSG00000111249	CUX2	23316	4.42201	0.541219245032296	ENSG00000119922	IFIT2	3433	7.76463	0.580964861587425
ENSG00000138160	KIF11	3832	3.82616	0.724242374554834	ENSG00000089101	CFAP61	26074	141.406	0.944509676891932	ENSG00000102003	SYP	6855	24.2519	0.644170068570255	ENSG00000125122			15.346	0.636037627685301	ENSG00000102383	ZDHHC15	158866	11.0422	0.601613239640907	ENSG00000174130	TLR6	10333	60.1997	0.860838274518939	ENSG00000111907	TPD52L1	7164	27.3932	0.762429034514649	ENSG00000126950	TMEM35A	59353	2.89765	0.482370354599252	ENSG00000112218	GPR63	81491	5.19319	0.562093414765882	ENSG00000120729	MYOT	9499	24.0379	0.747950517429288
ENSG00000138356	AOX1	316	3.28258	0.638750736424894	ENSG00000090006	LTBP4	8425	28.0417	0.647915520782632	ENSG00000102384	CENPI	2491	4.2615	0.275458734084841	ENSG00000125459	MSTO1	55154	9.06443	0.527768285767644	ENSG00000102743	SLC25A15	10166	6.81377	0.526817117754393	ENSG00000136250	AOAH	313	51.005	0.85913344454386	ENSG00000111962	UST	10090	7.97308	0.615963105570451	ENSG00000127191	TRAF2	7186	15.6748	0.778941592266873	ENSG00000112541	PDE10A	10846	9.43145	0.643826093994157	ENSG00000122035	RASL11A	387496	7.51963	0.613736723615143
ENSG00000138778	CENPE	1062	2.53642	0.646640074079026	ENSG00000090971	NAT14	57106	11.7183	0.519262803134106	ENSG00000102996	MMP15	4324	7.69709	0.498561339922897	ENSG00000125551	PLGLB2	5342	3.38726	0.355949290652487	ENSG00000103485	QPRT	23475	8.04428	0.563568964526826	ENSG00000163814	CDCP1	64866	47.9243	0.858591434143867	ENSG00000112293	GPLD1	2822	27.7778	0.832830179559182	ENSG00000128965	CHAC1	79094	7.63045	0.654911411232871	ENSG00000113763	UNC5A	90249	21.0348	0.81764405390775	ENSG00000123119	NECAB1	64168	71.6475	0.957668717939248
ENSG00000140545	MFGE8	4240	0.988388	0.450715713055784	ENSG00000090975	PITPNM2	57605	24.7308	0.595428170039128	ENSG00000103089	FA2H	79152	134.73	0.928709791307673	ENSG00000126522	ASL	435	6.43876	0.383831249794091	ENSG00000104112	SCG3	29106	11.6109	0.653350838877744	ENSG00000005844	ITGAL	3683	45.556	0.857932864651838	ENSG00000112715	VEGFA	7422	9.8503	0.639567115831832	ENSG00000130303	BST2	684	11.3503	0.690029540984006	ENSG00000114812	VIPR1	7433	4.56399	0.566557514515935	ENSG00000123560	PLP1	5354	79.6394	0.975936451950914
ENSG00000140873	ADAMTS18	170692	0.904727	0.371158313477006	ENSG00000091136	LAMB1	3912	22.2034	0.615389347229158	ENSG00000103184	SEC14L5	9717	141.303	0.946188323079859	ENSG00000127362	TAS2R3	50831	36.7947	0.781992608674582	ENSG00000104313	EYA1	2138	52.1466	0.884850876684879	ENSG00000198223	CSF2RA	1438	55.2254	0.857642117450281	ENSG00000113211	PCDHB6	56130	4.69806	0.465456222108867	ENSG00000130766	SESN2	83667	8.42525	0.662649682691464	ENSG00000114948	ADAM23	8745	3.50064	0.483429205906001	ENSG00000124374	PAIP2B	400961	21.4119	0.742671566285944
ENSG00000141255	SPATA22	84690	0.541283	-0.0306450125076667	ENSG00000091181	IL5RA	3568	67.4952	0.762593905159544	ENSG00000103460	TOX3	27324	77.2172	0.807557641616375	ENSG00000127364	TAS2R4	50832	35.9025	0.731041567134823	ENSG00000105472	CLEC11A	6320	8.33844	0.249227859487746	ENSG00000105851	PIK3CG	5294	58.8838	0.857047039748514	ENSG00000113212	PCDHB7	56129	12.6574	0.660076010748531	ENSG00000132002	DNAJB1	3337	42.424	0.920431544904572	ENSG00000116254	CHD5	26038	26.9716	0.844332654129247	ENSG00000124406	ATP8A1	10396	61.0489	0.907650247096029
ENSG00000141499	WRAP53	55135	3.3331	0.61653651957789	ENSG00000091262	ABCC6	368	18.3072	0.616836518682759	ENSG00000103540	CCP110	9738	71.375	0.81430887776326	ENSG00000127366	TAS2R5	54429	25.1527	0.767382338894418	ENSG00000105926	PALS2	51678	32.8743	0.80778405685232	ENSG00000235568	NFAM1	150372	46.9141	0.856857369315279	ENSG00000114204	SERPINI2	5276	34.8954	0.816646419383863	ENSG00000132196	HSD17B7	51478	7.44498	0.639373218781147	ENSG00000116544	DLGAP3	58512	35.2178	0.914152340811781	ENSG00000124802	EEF1E1	9521	21.1883	0.740849214629017
ENSG00000141873	SLC39A3	29985	3.36378	0.374040455837945	ENSG00000091592	NLRP1	22861	5.94664	0.408326025715868	ENSG00000104332	SFRP1	6422	49.4409	0.735990763820599	ENSG00000127507	ADGRE2	30817	8.92318	0.595204331573485	ENSG00000106025	TSPAN12	23554	17.8654	0.729039484326581	ENSG00000110324	IL10RA	3587	46.5386	0.855821126476517	ENSG00000114923	SLC4A3	6508	16.0226	0.708041274770039	ENSG00000132952	USPL1	10208	21.7926	0.781466568715636	ENSG00000117016	RIMS3	9783	16.2787	0.780337653859935	ENSG00000125820	NKX2-2	4821	62.3486	0.925257881814248
ENSG00000142178	SIK1	150094	0.195826	-0.109201729183284	ENSG00000092054	MYH7	4625	26.3638	0.660466953065252	ENSG00000105255	FSD1	79187	39.6358	0.734378825030208	ENSG00000127530	OR7C1	26664	6.07645	0.441441698720871	ENSG00000106034	CPED1	79974	2.80032	0.356023674093873	ENSG00000070190	DAPP1	27071	51.7094	0.855472538878878	ENSG00000115107	STEAP3	55240	7.94924	0.580654479896781	ENSG00000134262	AP4B1	10717	28.8706	0.892908163399971	ENSG00000117152	RGS4	5999	19.1228	0.79111160823379	ENSG00000125821	DTD1	92675	25.7673	0.762732364338313
ENSG00000142731	PLK4	10733	1.28925	0.473816746603163	ENSG00000092607	TBX15	6913	10.7021	0.49924996845632	ENSG00000105499	PLA2G4C	8605	46.7336	0.748282677427335	ENSG00000127578	WFIKKN1	117166	9.23606	0.570837443245489	ENSG00000106483	SFRP4	6424	24.7536	0.740212472610897	ENSG00000174125	TLR1	7096	52.1897	0.855006197019701	ENSG00000115339	GALNT3	2591	37.3364	0.853475480956497	ENSG00000134802	SLC43A3	29015	11.0773	0.735336016175614	ENSG00000117600	PLPPR4	9890	23.6712	0.833442793706653	ENSG00000125848	FLRT3	23767	15.822	0.696355738043517
ENSG00000143367	TUFT1	7286	3.37978	0.646026291014105	ENSG00000092850	TEKT2	27285	72.1579	0.823644690203597	ENSG00000105643	ARRDC2	27106	27.5362	0.652111858709708	ENSG00000127586	CHTF18	63922	24.071	0.718235058440176	ENSG00000106633	GCK	2645	12.0565	0.666959962560565	ENSG00000247774	PCED1B-AS1	100233209	49.8565	0.853619173852192	ENSG00000115380	EFEMP1	2202	37.1987	0.846013228602176	ENSG00000135045	C9orf40	55071	1.20504	0.33968399271344	ENSG00000118276	B4GALT6	9331	14.6116	0.776963925773822	ENSG00000126860	EVI2A	2123	59.3219	0.922470627950953
ENSG00000143429	LSP1P4	654342	0.210728	-0.0752534800836332	ENSG00000095777	MYO3A	53904	71.3993	0.795212121576969	ENSG00000105671	DDX49	54555	37.9282	0.663622474830445	ENSG00000128298	BAIAP2L2	80115	11.1799	0.573174645611866	ENSG00000106689	LHX2	9355	26.838	0.718747343353084	ENSG00000158869	FCER1G	2207	47.3416	0.852931880636549	ENSG00000116981	NT5C1A	84618	5.14889	0.495368407040623	ENSG00000135185	TMEM243	79161	25.6141	0.842558025103851	ENSG00000119547	ONECUT2	9480	7.28933	0.589885689590173	ENSG00000126861	OMG	4974	37.5238	0.855775682935788
ENSG00000143473	KCNH1	3756	6.08715	0.809736501823419	ENSG00000096093	EFHC1	114327	115.316	0.912986845961431	ENSG00000105707	HPN	3249	51.3971	0.787944374182376	ENSG00000130518	IQCN	80726	15.2344	0.600554141708161	ENSG00000106809	OGN	4969	12.5814	0.643637352938851	ENSG00000105383	CD33	945	45.2583	0.852706359337648	ENSG00000117013	KCNQ4	9132	8.80693	0.614619695600934	ENSG00000137474	MYO7A	4647	5.12121	0.572454537912536	ENSG00000119771	KLHL29	114818	5.82242	0.593618500558262	ENSG00000126878	AIF1L	83543	24.7743	0.760248310210877
ENSG00000143994	ABHD1	84696	3.60582	0.636711774440978	ENSG00000099260	PALMD	54873	28.2091	0.673158521207818	ENSG00000105963	ADAP1	11033	59.7422	0.782044383476157	ENSG00000130653	PNPLA7	375775	24.911	0.764882156995172	ENSG00000106819	ASPN	54829	3.90617	0.473863596902452	ENSG00000012779	ALOX5	240	43.7718	0.852095472534452	ENSG00000117586	TNFSF4	7292	7.92986	0.492916979391592	ENSG00000137757	CASP5	838	12.338	0.757964781294161	ENSG00000119866	BCL11A	53335	26.718	0.835548754771654	ENSG00000127324	TSPAN8	7103	18.3886	0.731052350436443
ENSG00000144115	THNSL2	55258	0.485822	-0.101105905008568	ENSG00000099625	CBARP	255057	9.12794	0.468953350491199	ENSG00000105976	MET	4233	5.13112	0.412137680088628	ENSG00000130997	POLN	353497	13.1059	0.640694809080905	ENSG00000106823	ECM2	1842	40.7915	0.823514599238628	ENSG00000128340	RAC2	5880	43.232	0.85073689539146	ENSG00000118432	CNR1	1268	8.07646	0.629810035285437	ENSG00000140403	DNAJA4	55466	40.3728	0.911419751484558	ENSG00000119946	CNNM1	26507	21.9292	0.826711427231856	ENSG00000127955	GNAI1	2770	71.378	0.943618633442654
ENSG00000145700	ANKRD31	256006	5.04198	0.747562319244295	ENSG00000099860	GADD45B	4616	8.17711	0.432562239287509	ENSG00000106069	CHN2	1124	92.5732	0.886780009156021	ENSG00000131080	EDA2R	60401	10.3183	0.347598354912157	ENSG00000107796	ACTA2	59	4.37443	0.507450513684983	ENSG00000141506	PIK3R5	23533	52.5407	0.848909673921241	ENSG00000119227	PIGZ	80235	5.87968	0.551589464195288	ENSG00000141682	PMAIP1	5366	6.8962	0.636630026353691	ENSG00000120049	KCNIP2	30819	5.0431	0.548934443866191	ENSG00000128039	SRD5A3	79644	41.9455	0.861056641195747
ENSG00000145736	GTF2H2	2966	0.423012	0.316991037951039	ENSG00000099889	ARVCF	421	50.4729	0.736162198425958	ENSG00000106236	NPTX2	4885	20.4533	0.607884165281302	ENSG00000131379	C3orf20	84077	4.11726	0.264551075214565	ENSG00000108187	PBLD	64081	5.01412	0.409707629277604	ENSG00000150782	IL18	3606	45.6117	0.848323117611637	ENSG00000119698	PPP4R4	57718	25.8114	0.804941754924671	ENSG00000142149	HUNK	30811	7.02684	0.655177217538563	ENSG00000120645	IQSEC3	440073	32.1405	0.892204938664568	ENSG00000128655	PDE11A	50940	35.8209	0.852418361175994
ENSG00000146674	IGFBP3	3486	0.838408	-0.159717258570608	ENSG00000099958	DERL3	91319	7.54712	0.450529350722332	ENSG00000106246	PTCD1	26024	34.246	0.653285481423209	ENSG00000131480	AOC2	314	20.8035	0.706278395332903	ENSG00000108379	WNT3	7473	10.6119	0.593183033261976	ENSG00000168961	LGALS9	3965	57.2344	0.847990938365899	ENSG00000120322	PCDHB8	56128	6.7218	0.55684972386108	ENSG00000142528	ZNF473	25888	29.2743	0.896274500527694	ENSG00000120833	SOCS2	8835	2.79226	0.458273027218847	ENSG00000129538	RNASE1	6035	11.108	0.644901017965079
ENSG00000147655	RSPO2	340419	0.4135	0.0526850223869518	ENSG00000100228	RAB36	9609	74.7573	0.83644445315619	ENSG00000106772	PRUNE2	158471	107.855	0.915587771479835	ENSG00000131778	CHD1L	9557	31.3687	0.749974021974946	ENSG00000108691	CCL2	6347	7.77145	0.564926840308762	ENSG00000121316	PLBD1	79887	53.4162	0.847296052666285	ENSG00000120328	PCDHB12	56124	12.0223	0.623131980847015	ENSG00000142856	ITGB3BP	23421	12.1997	0.735451028100707	ENSG00000121742	GJB6	10804	4.02001	0.550267684394279	ENSG00000129757	CDKN1C	1028	58.7497	0.924212594368757
ENSG00000147804	SLC39A4	55630	0.178603	-0.219817803484979	ENSG00000100376	FAM118A	55007	7.07358	0.424089984051662	ENSG00000107331	ABCA2	20	132.339	0.937638124543797	ENSG00000132330	SCLY	51540	28.0514	0.759462974506193	ENSG00000108924	HLF	3131	8.06564	0.527544757090453	ENSG00000205744	DENND1C	79958	47.4549	0.846942436467943	ENSG00000120549	KIAA1217	56243	7.52412	0.577323625231314	ENSG00000143578	CREB3L4	148327	11.1985	0.722617473036778	ENSG00000121905	HPCA	3208	17.9025	0.760349212155656	ENSG00000130748	TMEM160	54958	9.87879	0.622642348486863
ENSG00000147889	CDKN2A	1029	0.478386	0.310933694353634	ENSG00000100583	SAMD15	161394	99.6055	0.883259984413068	ENSG00000107338	SHB	6461	48.8909	0.777307398326787	ENSG00000134007	ADAM20	8748	22.4687	0.732613428025603	ENSG00000108961	RANGRF	29098	10.8075	0.273805054192573	ENSG00000163154	TNFAIP8L2	79626	46.7093	0.84566916865789	ENSG00000120820	GLT8D2	83468	1.94328	0.355459852701095	ENSG00000144381	HSPD1	3329	39.1516	0.888702517703126	ENSG00000122585	NPY	4852	2.82222	0.480097439169761	ENSG00000132429	POPDC3	64208	38.8911	0.841965920307003
ENSG00000148734	NPFFR1	64106	0.358632	0.0189196055020976	ENSG00000100626	GALNT16	57452	15.9864	0.569606564848381	ENSG00000110042	DTX4	23220	29.3671	0.667211211759654	ENSG00000134013	LOXL2	4017	9.10626	0.531829966038579	ENSG00000109084	TMEM97	27346	10.5027	0.319840491132292	ENSG00000152270	PDE3B	5140	48.4072	0.845460184949804	ENSG00000120885	CLU	1191	26.2105	0.740823965678982	ENSG00000144401	METTL21A	151194	30.6289	0.885119509271197	ENSG00000122733	PHF24	23349	16.9136	0.752512269870371	ENSG00000132854	KANK4	163782	11.3366	0.645797330156063
ENSG00000149531			1.244	0.262279649790485	ENSG00000100968	NFATC4	4776	50.374	0.751692792436608	ENSG00000110400	NECTIN1	5818	111.265	0.909629161900829	ENSG00000134574	DDB2	1643	22.767	0.753103046594637	ENSG00000109881	CCDC34	91057	7.11791	0.53375028846561	ENSG00000128604	IRF5	3663	49.8051	0.844981637644165	ENSG00000120907	ADRA1A	148	37.0379	0.84577206648671	ENSG00000145386	CCNA2	890	5.2361	0.561653985141518	ENSG00000124140	SLC12A5	57468	31.3769	0.865085511907828	ENSG00000134323	MYCN	4613	11.9525	0.636427249254305
ENSG00000149922	TBX6	6911	1.99331	0.00663507690724108	ENSG00000100979	PLTP	5360	55.4922	0.775795402040121	ENSG00000110921	MVK	4598	27.1473	0.647817275759865	ENSG00000135407	AVIL	10677	17.2802	0.714727393499414	ENSG00000110492	MDK	4192	13.9198	0.648065158361461	ENSG00000169896	ITGAM	3684	48.3374	0.844795414918091	ENSG00000122641	INHBA	3624	1.23622	0.236793307464211	ENSG00000145779	TNFAIP8	25816	7.08132	0.616723788910446	ENSG00000124507	PACSIN1	29993	42.1756	0.930218116266342	ENSG00000134594	RAB33A	9363	55.3466	0.90502018049844
ENSG00000151287	TEX30	93081	0.961556	0.349685944446697	ENSG00000101004	NINL	22981	5.25421	0.284900135113574	ENSG00000111181	SLC6A12	6539	1.79708	0.207663586900645	ENSG00000135622	SEMA4F	10505	24.3457	0.644424209765803	ENSG00000110536	PTPMT1	114971	11.4406	0.205277356710764	ENSG00000019582	CD74	972	53.6909	0.8433964922899	ENSG00000122756	CNTFR	1271	34.321	0.822886906335333	ENSG00000146232	NFKBIE	4794	10.6712	0.685500175369188	ENSG00000124772	CPNE5	57699	23.1847	0.841754154694098	ENSG00000135049	AGTPBP1	23287	55.1591	0.89732097586034
ENSG00000151876	FBXO4	26272	7.85756	0.857062701227916	ENSG00000101104	PABPC1L	80336	18.4008	0.544462583385753	ENSG00000111344	RASAL1	8437	45.4234	0.755217558184639	ENSG00000135740	SLC9A5	6553	4.64813	0.401861636624485	ENSG00000110660	SLC35F2	54733	51.687	0.878947555641799	ENSG00000042980	ADAM28	10863	58.0681	0.84280361763191	ENSG00000122778	KIAA1549	57670	10.3975	0.609030597317069	ENSG00000146233	CYP39A1	51302	13.1197	0.681201572641756	ENSG00000125170	DOK4	55715	7.41687	0.654512207717657	ENSG00000136237	RAPGEF5	9771	53.2617	0.885736792317414
ENSG00000152931	PART1	25859	0.438689	0.124932027571837	ENSG00000101222	SPEF1	25876	74.9976	0.824419367774885	ENSG00000111816	FRK	2444	41.1522	0.73440547340226	ENSG00000136367	ZFHX2	85446	43.7447	0.857083243597823	ENSG00000110887	DAO	1610	4.27245	0.465886536408372	ENSG00000103490	PYCARD	29108	46.1505	0.842719848297213	ENSG00000122986	HVCN1	84329	12.9611	0.656691879325564	ENSG00000146453	PNLDC1	154197	8.12142	0.691103428265837	ENSG00000125851	PCSK2	5126	23.3049	0.8377101549746	ENSG00000136541	ERMN	57471	77.7225	0.970678608383311
ENSG00000152977	ZIC1	7545	0.935618	0.0626907878355262	ENSG00000101333	PLCB4	5332	47.7548	0.759129730818936	ENSG00000112379	ARFGEF3	57221	110.798	0.899405236441252	ENSG00000136378	ADAMTS7	11173	10.0263	0.546411210904983	ENSG00000111052	LIN7A	8825	27.8977	0.767864285219353	ENSG00000100055	CYTH4	27128	44.2106	0.841472560049405	ENSG00000123453	SARDH	1757	2.85316	0.426246487620706	ENSG00000147174	GCNA	93953	10.3738	0.670310082168521	ENSG00000126583	PRKCG	5582	33.4659	0.907626141094799	ENSG00000136960	ENPP2	5168	74.4406	0.946070113267678
ENSG00000153157	SYCP2L	221711	1.18136	0.23413168933886	ENSG00000101928	MOSPD1	56180	12.6165	0.488491447263253	ENSG00000112877	CEP72	55722	11.1805	0.514671050150779	ENSG00000137070	IL11RA	3590	9.59932	0.565973330159557	ENSG00000111058	ACSS3	79611	55.6827	0.879816032914601	ENSG00000009790	TRAF3IP3	80342	50.1962	0.841030977799832	ENSG00000124491	F13A1	2162	4.87713	0.516257328134211	ENSG00000147443	DOK2	9046	24.3954	0.836816292364638	ENSG00000127152	BCL11B	64919	11.8469	0.707223611288285	ENSG00000137975	CLCA2	9635	20.9622	0.768501721665895
ENSG00000153574	RPIA	22934	6.67554	0.773854825045408	ENSG00000102007	PLP2	5355	29.002	0.652451039649456	ENSG00000113073	SLC4A9	83697	48.569	0.779539579292802	ENSG00000137700	SLC37A4	2542	11.8956	0.378759908134573	ENSG00000111341	MGP	4256	4.88371	0.491534239700511	ENSG00000242574	HLA-DMB	3109	50.4397	0.840058599310738	ENSG00000124749	COL21A1	81578	46.6463	0.884802672107022	ENSG00000149257	SERPINH1	871	38.7944	0.917734083104294	ENSG00000127561	SYNGR3	9143	21.8734	0.81460550709216	ENSG00000138152	BTBD16	118663	35.1952	0.832658289002844
ENSG00000154608			0.0861287	-0.390169103654716	ENSG00000102096	PIM2	11040	18.7372	0.619763859273607	ENSG00000113396	SLC27A6	28965	2.24208	0.29885536509988	ENSG00000137809	ITGA11	22801	7.00765	0.473321283938542	ENSG00000111371	SLC38A1	81539	54.4338	0.91898183823585	ENSG00000254087	LYN	4067	45.5221	0.838244974638426	ENSG00000124762	CDKN1A	1026	2.87502	0.385843232640748	ENSG00000150048	CLEC1A	51267	2.65538	0.472626409504826	ENSG00000127585	FBXL16	146330	36.182	0.906589193723663	ENSG00000139160	ETFBKMT	254013	15.7146	0.66196722936445
ENSG00000155393	HEATR3	55027	7.15532	0.839579756401397	ENSG00000102385	DRP2	1821	23.0378	0.645220381723234	ENSG00000114395	CYB561D2	11068	36.7418	0.679209147002288	ENSG00000138074	SLC5A6	8884	7.7086	0.436225612880722	ENSG00000111405	ENDOU	8909	4.52698	0.466005759819491	ENSG00000053918	KCNQ1	3784	41.6886	0.837927216633078	ENSG00000124942	AHNAK	79026	31.8473	0.812058608786398	ENSG00000150551	LYPD1	116372	2.22036	0.360215518610812	ENSG00000128203	ASPHD2	57168	2.11089	0.389867823561922	ENSG00000139433	GLTP	51228	56.8891	0.910468550037261
ENSG00000155666	KDM8	79831	8.78699	0.890082370290856	ENSG00000102904	TSNAXIP1	55815	71.6442	0.817337992154876	ENSG00000114541	FRMD4B	23150	141.638	0.946374325865255	ENSG00000138641	HERC3	8916	31.0571	0.737352123347636	ENSG00000111783	RFX4	5992	61.9763	0.87804751910537	ENSG00000161921	CXCL16	58191	49.6244	0.837007347948067	ENSG00000126368	NR1D1	9572	5.7034	0.511264968970306	ENSG00000150991	UBC	7316	10.342	0.574130552133488	ENSG00000129159	KCNC1	3746	13.8978	0.751221434660225	ENSG00000139737	SLAIN1	122060	70.8806	0.948741265711024
ENSG00000157613	CREB3L1	90993	1.30721	0.498560390806591	ENSG00000103021	CFAP263	29070	114.169	0.894244935234155	ENSG00000114993	RTKN	6242	141.084	0.9400443275035	ENSG00000139187	KLRG1	10219	8.16652	0.390277158710389	ENSG00000111799	COL12A1	1303	6.91259	0.542301884781852	ENSG00000105122	RASAL3	64926	48.1061	0.836333113269329	ENSG00000127249	ATP13A4	84239	28.038	0.828742152909596	ENSG00000151014	NOCT	25819	3.09535	0.442882216525739	ENSG00000129682	FGF13	2258	31.1682	0.866433992181685	ENSG00000140600	SH3GL3	6457	57.8468	0.906098252975003
ENSG00000158055	GRHL3	57822	0.486007	-0.0661722102938982	ENSG00000103257	SLC7A5	8140	37.8571	0.724140509057414	ENSG00000116299	ELAPOR1	57535	6.90576	0.469927449298135	ENSG00000140839	CLEC18B	497190	10.447	0.571336164362966	ENSG00000112186	CAP2	10486	28.5579	0.748510883713078	ENSG00000163131	CTSS	1520	52.8802	0.834986513896479	ENSG00000127399	LRRC61	65999	13.3489	0.678976247678323	ENSG00000151364	KCTD14	65987	8.40874	0.662014357745227	ENSG00000129990	SYT5	6861	19.6287	0.765836304731265	ENSG00000144229	THSD7B	80731	1.7151	0.406072790009554
ENSG00000158887	MPZ	4359	0.330028	-0.0203192361430945	ENSG00000103494	RPGRIP1L	23322	84.8207	0.854903071234713	ENSG00000116985	BMP8B	656	59.4706	0.805328392614247	ENSG00000142798	HSPG2	3339	8.47856	0.511876893002526	ENSG00000112304	ACOT13	55856	11.3151	0.162967382921807	ENSG00000226791	LINC02611	101927070	40.0045	0.834713921181423	ENSG00000127418	FGFRL1	53834	12.0769	0.624737935907076	ENSG00000151929	BAG3	9531	36.2885	0.907956639734864	ENSG00000130032	PRRG3	79057	21.8599	0.828476731049224	ENSG00000144283	PKP4	8502	35.2566	0.821270233382208
ENSG00000159167	STC1	6781	1.09474	-0.12123018607013	ENSG00000103599	IQCH	64799	117.747	0.899742026327114	ENSG00000117266	CDK18	5129	130.964	0.932774220514131	ENSG00000143127	ITGA10	8515	4.18815	0.308175575872768	ENSG00000112309	B3GAT2	135152	60.0869	0.889066169101792	ENSG00000104974	LILRA1	11024	44.6873	0.833826388414723	ENSG00000128262			4.48528	0.48515051823248	ENSG00000152433	ZNF547	284306	2.53772	0.361868790529925	ENSG00000130054	NALF2	27112	2.866	0.425452594997192	ENSG00000145708	CRHBP	1393	31.0229	0.817788705147888
ENSG00000159307	SCUBE1	80274	0.306601	-0.0519231727562116	ENSG00000103888	CEMIP	57214	13.7635	0.523149985774853	ENSG00000117399	CDC20	991	1.80052	0.150531925827367	ENSG00000143369	ECM1	1893	8.72942	0.533587343493463	ENSG00000112333	NR2E1	7101	64.8162	0.921144254232505	ENSG00000166927	MS4A7	58475	45.2948	0.832741574116216	ENSG00000128482	RNF112	7732	3.00216	0.395473409821227	ENSG00000155962	CLIC2	1193	13.0319	0.726879049734147	ENSG00000130477	UNC13A	23025	30.7263	0.892897281294769	ENSG00000145808	ADAMTS19	171019	29.9901	0.803323933021899
ENSG00000159761	C16orf86	388284	1.03348	0.129929501224908	ENSG00000104044	OCA2	4948	45.3383	0.724464025370556	ENSG00000117707	PROX1	5629	54.8494	0.773848487734377	ENSG00000143801	PSEN2	5664	5.98898	0.430013187701583	ENSG00000112394	SLC16A10	117247	3.47562	0.406603698237256	ENSG00000089639	GMIP	51291	44.9103	0.832071897928715	ENSG00000128573	FOXP2	93986	0.910581	0.255163732127324	ENSG00000156414	TDRD9	122402	1.35662	0.354230034718616	ENSG00000130643	CALY	50632	9.21137	0.661664543011484	ENSG00000146072	TNFRSF21	27242	17.9498	0.736868245676999
ENSG00000159905	ZNF221	7638	10.8932	0.888695284077125	ENSG00000104290	FZD3	7976	95.0167	0.861023960371497	ENSG00000118160	SLC8A2	6543	7.03338	0.457267986026309	ENSG00000144214	LYG1	129530	10.6446	0.568064361708712	ENSG00000112936	C7	730	4.36171	0.43726900471107	ENSG00000155465	SLC7A7	9056	50.5379	0.831672681859728	ENSG00000130055	GDPD2	54857	28.8892	0.789037113080497	ENSG00000158050	DUSP2	1844	14.5866	0.740708185629704	ENSG00000130822	PNCK	139728	2.95267	0.4778482254225	ENSG00000147383	NSDHL	50814	19.6933	0.713261165249693
ENSG00000160201	U2AF1	7307	0.24209	0.0618661169464601	ENSG00000104450	SPAG1	6674	88.3155	0.819840369775245	ENSG00000118322	ATP10B	23120	91.0751	0.840974925666988	ENSG00000145882	PCYOX1L	78991	4.87096	0.352866069333651	ENSG00000112972	HMGCS1	3157	3.05213	0.309402462190671	ENSG00000163694	RBM47	54502	48.4022	0.829967704738816	ENSG00000130508	PXDN	7837	7.63294	0.589309779418083	ENSG00000158201	ABHD3	171586	36.0568	0.926913254005247	ENSG00000132359	RAP1GAP2	23108	24.0142	0.832186770757509	ENSG00000147488	ST18	9705	66.4774	0.923636889334621
ENSG00000160221	GATD3	8209	0.40693	-0.0639004447196182	ENSG00000104518	GSDMD	79792	13.1166	0.563247337383628	ENSG00000118514	ALDH8A1	64577	31.5356	0.688254473695449	ENSG00000146215	CRIP3	401262	8.39828	0.542579884210747	ENSG00000113140	SPARC	6678	43.227	0.839166205349257	ENSG00000115956	PLEK	5341	50.0091	0.82995215955968	ENSG00000130649	CYP2E1	1571	4.30711	0.450593605643714	ENSG00000160408	ST6GALNAC6	30815	10.7809	0.717787487932227	ENSG00000132938	MTUS2	23281	23.5819	0.828238384548129	ENSG00000148123	PLPPR1	54886	27.6792	0.794895362845197
ENSG00000160813	PPP1R35	221908	3.41453	0.217455218554232	ENSG00000104723	TUSC3	7991	59.6066	0.80290691809923	ENSG00000118515	SGK1	6446	72.3787	0.858858311243286	ENSG00000147439	BIN3	55909	22.7347	0.692845628547291	ENSG00000113272	THG1L	54974	13.3463	0.336765527018226	ENSG00000186818	LILRB4	11006	56.0352	0.829894967184583	ENSG00000132000	PODNL1	79883	3.23223	0.394804055454491	ENSG00000160505	NLRP4	147945	1.7668	0.394479795675113	ENSG00000133107	TRPC4	7223	1.25027	0.352189202492643	ENSG00000148935	GAS2	2620	3.37466	0.494764542607019
ENSG00000163016			0.297659	-0.0833709690146486	ENSG00000104881	PPP1R13L	10848	23.2844	0.602841051529182	ENSG00000119121	TRPM6	140803	35.4231	0.674596074163122	ENSG00000148399	DPH7	92715	18.1314	0.616761335860579	ENSG00000113555	PCDH12	51294	2.27865	0.310765168642128	ENSG00000142512	SIGLEC10	89790	46.6367	0.828742702525206	ENSG00000132164	SLC6A11	6538	5.58758	0.50581455654979	ENSG00000160570	DEDD2	162989	37.8951	0.917023247207096	ENSG00000133116	KL	9365	5.14333	0.550276704847301	ENSG00000150201	FXYD4	53828	11.8253	0.686707464571908
ENSG00000163347	CLDN1	9076	0.92975	0.469975286092374	ENSG00000104998	IL27RA	9466	23.8734	0.634923766191165	ENSG00000120658	ENOX1	55068	101.577	0.887853882010091	ENSG00000148824	MTG1	92170	50.8137	0.887487456140768	ENSG00000113645	WWC1	23286	43.1831	0.821956458129298	ENSG00000116701	NCF2	4688	47.3691	0.828450986496336	ENSG00000132321	IQCA1	79781	31.0477	0.805827925074683	ENSG00000162616	DNAJB4	11080	32.6153	0.837144752936634	ENSG00000133816	MICAL2	9645	3.98765	0.530537652863665	ENSG00000150656	CNDP1	84735	63.6717	0.927582591641263
ENSG00000163749	CCDC158	339965	0.328483	0.160745562360849	ENSG00000105137	SYDE1	85360	35.0305	0.690942142309492	ENSG00000121101	TEX14	56155	28.3461	0.667191825051967	ENSG00000149150	SLC43A1	8501	8.39366	0.503576622942615	ENSG00000113657	DPYSL3	1809	67.2323	0.934157584123973	ENSG00000175567	UCP2	7351	39.7852	0.828020343309008	ENSG00000133519			12.0871	0.670201823507505	ENSG00000162772	ATF3	467	4.03092	0.50133266691236	ENSG00000134508	CABLES1	91768	5.07685	0.586013199744873	ENSG00000150867	PIP4K2A	5305	68.7607	0.929134361910392
ENSG00000164182	NDUFAF2	91942	9.49413	0.847943228197008	ENSG00000105479	ODAD1	93233	124.616	0.922934652791476	ENSG00000121690	DEPDC7	91614	61.3205	0.806051179065977	ENSG00000152292	SH2D6	284948	8.99728	0.586817438782134	ENSG00000114315	HES1	3280	4.73521	0.456613978129772	ENSG00000204257	HLA-DMA	3108	46.8789	0.827389328619463	ENSG00000133985	TTC9	23508	5.20489	0.495387259582184	ENSG00000162783	IER5	51278	18.3183	0.822788815715054	ENSG00000135116	HRK	8739	4.60449	0.546922332348776	ENSG00000151778	SERP2	387923	18.5662	0.688791887327392
ENSG00000164488	DACT2	168002	0.434867	-0.13799511558405	ENSG00000105519	CAPS	828	96.3529	0.864216091000425	ENSG00000121904	CSMD2	114784	48.5829	0.770454267661194	ENSG00000154358	OBSCN	84033	8.02182	0.508518394110834	ENSG00000114790	ARHGEF26	26084	64.5935	0.903959188154487	ENSG00000142185	TRPM2	7226	40.2353	0.826751747297666	ENSG00000134780	DAGLA	747	7.7085	0.562189214430006	ENSG00000162878	PKDCC	91461	11.1915	0.699365562791351	ENSG00000135324	MRAP2	112609	10.4281	0.686679077361675	ENSG00000152689	RASGRP3	25780	68.5292	0.944745326217289
ENSG00000165171	METTL27	155368	1.40569	0.405172983854434	ENSG00000105559	PLEKHA4	57664	8.13402	0.460210888769152	ENSG00000122367	LDB3	11155	67.9229	0.806475648033949	ENSG00000155066	PROM2	150696	37.9746	0.813144137725881	ENSG00000115226	FNDC4	64838	9.34607	0.557826169266851	ENSG00000204472	AIF1	199	52.6218	0.826437473091126	ENSG00000135919	SERPINE2	5270	25.5117	0.767137905854407	ENSG00000162951	LRRTM1	347730	0.867692	0.304012327090773	ENSG00000135439	AGAP2	116986	39.7168	0.928441953884272	ENSG00000153714	LURAP1L	286343	14.7719	0.688325746710927
ENSG00000166250	CLMP	79827	1.2392	0.47750157404061	ENSG00000105792	CFAP69	79846	140.366	0.941920503089472	ENSG00000123610	TNFAIP6	7130	9.82476	0.515570022840285	ENSG00000158286	RNF207	388591	6.83456	0.354112355689533	ENSG00000115461	IGFBP5	3488	34.8501	0.809587238932277	ENSG00000102445	RUBCNL	80183	42.5733	0.826129101157199	ENSG00000136160	EDNRB	1910	25.6736	0.745100008429892	ENSG00000163141	BNIPL	149428	6.83874	0.604446925647246	ENSG00000135454	B4GALNT1	2583	5.40522	0.570977517429839	ENSG00000154027	AK5	26289	60.1157	0.896679488612674
ENSG00000166292	TMEM100	55273	1.35801	0.420938026880737	ENSG00000105835	NAMPT	10135	4.26798	0.328279894857611	ENSG00000123700	KCNJ2	3759	72.8145	0.815704608092266	ENSG00000159588	CCDC17	149483	31.9697	0.797807990951664	ENSG00000115738	ID2	3398	38.9205	0.857450762396387	ENSG00000261795			37.4935	0.824725227767474	ENSG00000137261	KIAA0319	9856	19.0036	0.740096877237204	ENSG00000163472	TMEM79	84283	18.8197	0.798915927887608	ENSG00000135519	KCNH3	23416	31.7854	0.89107625610512	ENSG00000154639	CXADR	1525	47.804	0.888179866684371
ENSG00000166321	NUDT13	25961	4.32584	0.688520044035278	ENSG00000105852	PON3	5446	33.9373	0.690982967897606	ENSG00000124251	TP53TG5	27296	115.614	0.899306983047265	ENSG00000160193	WDR4	10785	29.9625	0.730320371382361	ENSG00000115841	RMDN2	151393	10.5601	0.302510377113525	ENSG00000173372	C1QA	712	40.3316	0.82436690247579	ENSG00000137331	IER3	8870	2.01689	0.374787615114475	ENSG00000163739	CXCL1	2919	4.76309	0.586037570256242	ENSG00000136153	LMO7	4008	10.1502	0.678128624988578	ENSG00000154642	C21orf91	54149	55.8406	0.913268384814268
ENSG00000166788	SAAL1	113174	10.7172	0.916634021082783	ENSG00000105877	DNAH11	8701	119.062	0.906173631793792	ENSG00000124920	MYRF	745	144.966	0.954619216581195	ENSG00000160229	ZNF66	7617	20.5377	0.642882674948786	ENSG00000116194	ANGPTL1	9068	15.4032	0.685851358096455	ENSG00000106952	TNFSF8	944	46.4034	0.823580951116431	ENSG00000137561	TTPA	7274	27.0959	0.758522702405825	ENSG00000163808	KIF15	56992	1.72257	0.388359164364753	ENSG00000136535	TBR1	10716	8.50713	0.627385781214861	ENSG00000154678	PDE1C	5137	66.9042	0.926377176852285
ENSG00000166866	MYO1A	4640	0.381146	0.130743765455333	ENSG00000105948	IFT56	79989	53.6679	0.749459785418761	ENSG00000125247	TMTC4	84899	61.5737	0.783416063110638	ENSG00000160298	C21orf58	54058	4.08017	0.403547299993787	ENSG00000116661	FBXO2	26232	39.8256	0.838748368051166	ENSG00000161929	SCIMP	388325	48.2808	0.822600420849703	ENSG00000137731	FXYD2	486	14.8142	0.712063802166629	ENSG00000163874	ZC3H12A	80149	16.3283	0.807598488315209	ENSG00000137843	PAK6	56924	12.7296	0.734683311810036	ENSG00000155542	SETD9	133383	3.21174	0.476408141359905
ENSG00000167037	SGSM1	129049	0.677801	-0.215620238029357	ENSG00000106538	RARRES2	5919	57.8924	0.749740115316444	ENSG00000125337	KIF25	3834	2.10772	0.283166304730063	ENSG00000160323	ADAMTS13	11093	7.23429	0.51464628405316	ENSG00000116729	WLS	79971	52.5979	0.868316408645809	ENSG00000104043	ATP8B4	79895	46.9496	0.820588125073315	ENSG00000137959	IFI44L	10964	2.46178	0.380530512623795	ENSG00000164070	HSPA4L	22824	36.7597	0.913106893721285	ENSG00000138378	STAT4	6775	2.62802	0.481237127015261	ENSG00000155754	C2CD6	151254	8.15913	0.617020840029244
ENSG00000168661	ZNF30	90075	1.89765	-0.0558430790371754	ENSG00000106571	GLI3	2737	107.935	0.869497849468502	ENSG00000125611	CHCHD5	84269	8.10375	0.434705888626578	ENSG00000160957	RECQL4	9401	6.18364	0.486242198851376	ENSG00000116745	RPE65	6121	14.9343	0.684708131558385	ENSG00000086730	LAT2	7462	44.6172	0.819473816615546	ENSG00000137968	SLC44A5	204962	8.72041	0.631358088277603	ENSG00000164430	CGAS	115004	25.7035	0.853861657895207	ENSG00000138759	FRAS1	80144	29.6891	0.884148093824398	ENSG00000157502	PWWP3B	139221	29.8902	0.807150151162385
ENSG00000168701	TMEM208	29100	1.65053	0.26261093339013	ENSG00000106624	AEBP1	165	70.8598	0.806634863405905	ENSG00000125657	TNFSF9	8744	22.8201	0.639242554015054	ENSG00000161328	LRRC56	115399	4.47341	0.350548172727835	ENSG00000116983	HPCAL4	51440	16.93	0.654401256319305	ENSG00000155659	VSIG4	11326	40.3403	0.81916467813496	ENSG00000138080	EMILIN1	11117	7.45465	0.507680136669962	ENSG00000164603	BMT2	154743	15.2303	0.725633551421506	ENSG00000138944	SHISAL1	85352	27.3341	0.86628266569756	ENSG00000157734	SNX22	79856	31.4483	0.825693406750511
ENSG00000168743	NPNT	255743	0.365352	0.0650593441095901	ENSG00000106686	SPATA6L	55064	80.6391	0.833027496236346	ENSG00000125746	EML2	24139	108.883	0.890146631778617	ENSG00000161647	MPP3	4356	31.7286	0.768653152418659	ENSG00000117525	F3	2152	20.8767	0.739295455612558	ENSG00000250742	LINC02381	400043	46.0945	0.816433722263619	ENSG00000138193	PLCE1	51196	42.1272	0.866332462747732	ENSG00000165806	CASP7	840	19.4376	0.802361116382106	ENSG00000139174	PRICKLE1	144165	2.29144	0.450983976546363	ENSG00000158315	RHBDL2	54933	61.0834	0.932241746287312
ENSG00000168843	FSTL5	56884	0.832711	0.399770053991562	ENSG00000106992	AK1	203	46.8144	0.750583099430908	ENSG00000127412	TRPV5	56302	22.2455	0.630954155340559	ENSG00000161912			32.0257	0.825608789916658	ENSG00000117594	HSD11B1	3290	5.84769	0.512873893281427	ENSG00000154237	LRRK1	79705	38.9462	0.815897826908085	ENSG00000138669	PRKG2	5593	4.30981	0.369682391730288	ENSG00000167280	ENGASE	64772	18.6569	0.809561067922983	ENSG00000139182	CLSTN3	9746	12.655	0.725923729438629	ENSG00000158560	DYNC1I1	1780	44.8161	0.88704432418423
ENSG00000169131	ZNF354A	6940	8.70237	0.82089573480746	ENSG00000107611	CUBN	8029	77.4984	0.841235072162491	ENSG00000128242	GAL3ST1	9514	100.064	0.886750832089998	ENSG00000161996	WDR90	197335	15.3463	0.613362489899707	ENSG00000119661	DNAL1	83544	44.6242	0.85600845425056	ENSG00000115165	CYTIP	9595	35.0455	0.815833438056722	ENSG00000138798	EGF	1950	30.3572	0.809527635018397	ENSG00000167711	SERPINF2	5345	4.38505	0.580407858512211	ENSG00000139200	PIANP	196500	15.3352	0.752259797067242	ENSG00000158859	ADAMTS4	9507	28.4536	0.770037955978842
ENSG00000169683	LRRC45	201255	0.717062	-0.157870359446572	ENSG00000108370	RGS9	8787	77.5539	0.803993608438553	ENSG00000128268	MGAT3	4248	18.2473	0.569668806401551	ENSG00000162063	CCNF	899	9.65304	0.577625596486979	ENSG00000119681	LTBP2	4053	5.85431	0.483335795705118	ENSG00000197471	SPN	6693	43.3841	0.815612186816058	ENSG00000139178	C1RL	51279	13.2994	0.67067880059945	ENSG00000168000	BSCL2	26580	3.43926	0.433809952592658	ENSG00000139767	SRRM4	84530	12.5054	0.705940078966492	ENSG00000159228	CBR1	873	45.1654	0.873367509908979
ENSG00000170160	CCDC144A	9720	2.07197	0.467693773908175	ENSG00000108515	ENO3	2027	8.61965	0.484459219387564	ENSG00000128645	HOXD1	3231	59.3285	0.791092344874461	ENSG00000162194	LBHD1	79081	19.2955	0.646152870850712	ENSG00000119900	OGFRL1	79627	48.0255	0.881527877554089	ENSG00000100092	SH3BP1	23616	41.7388	0.814793587230718	ENSG00000139364	TMEM132B	114795	6.7751	0.571794219189694	ENSG00000168003	SLC3A2	6520	18.1903	0.777795305372616	ENSG00000139973	SYT16	83851	20.2566	0.818280497558326	ENSG00000160307	S100B	6285	4.00298	0.476883720761905
ENSG00000170161	FAM88B	728673	1.03979	0.27435289567382	ENSG00000108602	ALDH3A1	218	29.1783	0.68904321319733	ENSG00000128805	ARHGAP22	58504	95.1141	0.903117359174884	ENSG00000162341	TPCN2	219931	36.5562	0.774274082280201	ENSG00000119917	IFIT3	3437	2.5985	0.365500238634985	ENSG00000115919	KYNU	8942	34.9597	0.814417422300761	ENSG00000139880	CDH24	64403	6.68953	0.548256086206524	ENSG00000168005	SPINDOC	144097	25.5905	0.86905602115214	ENSG00000139998	RAB15	376267	28.4767	0.881401957286447	ENSG00000160781	PAQR6	79957	8.59892	0.601555783777167
ENSG00000170379	TCAF2	285966	0.457746	-0.327202805222203	ENSG00000108821	COL1A1	1277	28.2507	0.644466056692022	ENSG00000129932	DOHH	83475	59.0808	0.783486519723867	ENSG00000162526	TSSK3	81629	8.2379	0.504791720835109	ENSG00000119938	PPP1R3C	5507	33.3462	0.831546732212985	ENSG00000146094	DOK3	79930	40.4584	0.812471717447201	ENSG00000140090	SLC24A4	123041	18.4351	0.765145965604601	ENSG00000168209	DDIT4	54541	4.48026	0.566475442744131	ENSG00000140323	DISP2	85455	5.50447	0.608960545045416	ENSG00000162444	RBP7	116362	36.5406	0.859329749022692
ENSG00000172014			0.34805	-0.0128457175987691	ENSG00000108947	EFNB3	1949	40.6062	0.710695139337892	ENSG00000130475	FCHO1	23149	139.238	0.958509480004847	ENSG00000162572	SCNN1D	6339	34.94	0.807839588167749	ENSG00000121005	CRISPLD1	83690	18.1006	0.667338048035952	ENSG00000100365	NCF4	4689	42.2219	0.811802709921469	ENSG00000141469	SLC14A1	6563	44.1572	0.894996682268772	ENSG00000168404	MLKL	197259	23.5581	0.852359538688584	ENSG00000140563	MCTP2	55784	2.98802	0.504996351745352	ENSG00000162545	CAMK2N1	55450	21.1828	0.713675584718888
ENSG00000172062	SMN1	6606	0.681843	0.390049714239965	ENSG00000109610	SOD3	6649	39.4397	0.741164316380327	ENSG00000131370	SH3BP5	9467	59.8059	0.779804214245172	ENSG00000163463	KRTCAP2	200185	21.984	0.69427546859815	ENSG00000121104	FAM117A	81558	9.28097	0.354097408387436	ENSG00000163219	ARHGAP25	9938	39.4483	0.811359284612302	ENSG00000141639	MAPK4	5596	16.9289	0.679386783307454	ENSG00000168439	STIP1	10963	34.6992	0.891233654075131	ENSG00000141622	ARK2C	494470	5.49698	0.576691028760694	ENSG00000162630	B3GALT2	8707	31.0318	0.817619710823802
ENSG00000172216	CEBPB	1051	0.613357	-0.266031779683105	ENSG00000109771	LRP2BP	55805	62.0812	0.787760923605271	ENSG00000131584	ACAP3	116983	59.8245	0.812511192167294	ENSG00000163703	CRELD1	78987	31.0911	0.796373218746823	ENSG00000121207	LRAT	9227	36.1342	0.822085475109802	ENSG00000173391	OLR1	4973	47.2697	0.811327171512233	ENSG00000141744	PNMT	5409	14.5184	0.702492247209351	ENSG00000169429	CXCL8	3576	5.98096	0.618595760883985	ENSG00000141750	STAC2	342667	4.17403	0.570548022646579	ENSG00000162639	HENMT1	113802	12.3722	0.685038870300167
ENSG00000172586	CHCHD1	118487	0.569489	0.146557418206882	ENSG00000109819	PPARGC1A	10891	90.7701	0.867740602429226	ENSG00000131781	FMO5	2330	8.02786	0.498599064369858	ENSG00000164663	USP49	25862	11.8072	0.528517659589781	ENSG00000121270	ABCC11	85320	9.71714	0.592219636630622	ENSG00000140968	IRF8	3394	44.4441	0.810378645092806	ENSG00000143603	KCNN3	3782	28.5986	0.773816756441999	ENSG00000169684	CHRNA5	1138	13.1594	0.696434514310707	ENSG00000141837	CACNA1A	773	3.05688	0.47598854411836	ENSG00000162728	KCNJ9	3765	28.5435	0.793021518634317
ENSG00000172673	THEMIS	387357	0.382184	0.12966008110424	ENSG00000109944	JHY	79864	130.752	0.9114526636232	ENSG00000131969	ABHD12B	145447	19.6245	0.633166017901317	ENSG00000164877	MICALL2	79778	20.2502	0.71763567634116	ENSG00000121361	KCNJ8	3764	11.8723	0.63721530257995	ENSG00000129450	SIGLEC9	27180	37.2008	0.810072372885236	ENSG00000143845	ETNK2	55224	7.30447	0.515770321155822	ENSG00000170315	UBB	7314	4.86285	0.410159484515363	ENSG00000142408	CACNG8	59283	12.1088	0.71616495556233	ENSG00000163235	TGFA	7039	58.5206	0.915238585167377
ENSG00000173198	CYSLTR1	10800	1.20704	0.514249715312941	ENSG00000110318	CEP126	57562	120.034	0.906411938106333	ENSG00000132199	ENOSF1	55556	84.691	0.867284237573225	ENSG00000166343	MSS51	118490	6.50234	0.472957118372903	ENSG00000121851	POLR3GL	84265	10.7423	0.203982593070098	ENSG00000153029	MR1	3140	35.1001	0.808952440642828	ENSG00000144649	GASK1A	729085	23.8737	0.816783996042633	ENSG00000170502	NUDT9	53343	20.7803	0.824115302313822	ENSG00000143552	NUP210L	91181	2.19608	0.4458810034532	ENSG00000163449	TMEM169	92691	11.1603	0.665489061698808
ENSG00000173261	PLAC8L1	153770	0.3557	0.262638649605027	ENSG00000110723	EXPH5	23086	112.234	0.878374768158344	ENSG00000132702	HAPLN2	60484	73.3924	0.802429649214534	ENSG00000166682	TMPRSS5	80975	3.69252	0.419110681995533	ENSG00000121858	TNFSF10	8743	3.06172	0.397675729155021	ENSG00000204287	HLA-DRA	3122	44.6281	0.806691990467467	ENSG00000144893	MED12L	116931	43.7952	0.872799416059301	ENSG00000171169	NAIF1	203245	1.90405	0.368047124072747	ENSG00000143847	PPFIA4	8497	21.4382	0.826246183851716	ENSG00000163536	SERPINI1	5274	38.7297	0.86926967538181
ENSG00000173641	HSPB7	27129	0.74682	0.2999976502419	ENSG00000110975	SYT10	341359	16.0121	0.564606359981541	ENSG00000133056	PIK3C2B	5287	51.2033	0.751965816154801	ENSG00000166851	PLK1	5347	15.0138	0.675906681975372	ENSG00000122432	SPATA1	100505741	7.26564	0.472203904424615	ENSG00000026297	RNASET2	8635	36.4626	0.806274717026032	ENSG00000144908	ALDH1L1	10840	27.9023	0.791357943517706	ENSG00000171497	PPID	5481	30.3434	0.871238519867995	ENSG00000143858	SYT2	127833	4.89208	0.527152242987185	ENSG00000163626	COX18	285521	21.0509	0.708204715308178
ENSG00000173894	CBX2	84733	0.980535	-0.06078965418544	ENSG00000111834	RSPH4A	345895	129.83	0.915698754331844	ENSG00000133069	TMCC2	9911	109.902	0.906921331253456	ENSG00000167173	C15orf39	56905	6.83857	0.477787647578455	ENSG00000122679	RAMP3	10268	13.8989	0.658195370909432	ENSG00000139278	GLIPR1	11010	52.2678	0.806136429875111	ENSG00000145088	EAF2	55840	7.40496	0.563683893631927	ENSG00000171823	FBXL14	144699	21.8892	0.821725015351699	ENSG00000144331	ZNF385B	151126	13.2889	0.755294460346326	ENSG00000164124	TMEM144	55314	76.3468	0.960342851700913
ENSG00000173918	C1QTNF1	114897	0.995408	-0.0848573389974457	ENSG00000111837	MAK	4117	108.899	0.880284975007412	ENSG00000133124	IRS4	8471	17.9506	0.605396923975415	ENSG00000167524	RSKR	124923	41.0115	0.862120110915475	ENSG00000123096	SSPN	8082	56.6047	0.924713656180832	ENSG00000023892	DEF6	50619	44.6827	0.805586437503506	ENSG00000145242	EPHA5	2044	13.9328	0.697133121553314	ENSG00000172123	SLFN12	55106	0.78934	0.23186301510417	ENSG00000144596	GRIP2	80852	5.77754	0.596955726727663	ENSG00000164176	EDIL3	10085	78.9294	0.961136245582989
ENSG00000173992	CCS	9973	6.45115	0.76931857906459	ENSG00000111913	RIPOR2	9750	29.4365	0.673711994381896	ENSG00000133216	EPHB2	2048	82.2073	0.824508575489886	ENSG00000167549	CORO6	84940	8.57429	0.464846682547779	ENSG00000123836	PFKFB2	5208	17.8802	0.710983672788198	ENSG00000140030	GPR65	8477	34.0418	0.805478843720977	ENSG00000145287	PLAC8	51316	5.60553	0.523174975224422	ENSG00000172250			20.5599	0.839299571988799	ENSG00000144619	CNTN4	152330	11.8185	0.732053072908591	ENSG00000164303	ENPP6	133121	54.8889	0.90824137154839
ENSG00000174276	ZNHIT2	741	1.14265	0.479300026447999	ENSG00000112139	MDGA1	266727	22.9646	0.601326503711508	ENSG00000133256	PDE6B	5158	73.0978	0.834111818902283	ENSG00000167578	RAB4B	53916	11.4462	0.612387254356658	ENSG00000124145	SDC4	6385	41.2737	0.839714039307575	ENSG00000179715	PCED1B	91523	39.8767	0.803778338041272	ENSG00000145832	SLC25A48	153328	3.80402	0.465806028121036	ENSG00000172602	RND1	27289	2.58226	0.384494541483478	ENSG00000145632	PLK2	10769	5.22173	0.554388779038397	ENSG00000166091	CMTM5	116173	29.8828	0.82276687729145
ENSG00000174442	ZWILCH	55055	5.93143	0.772034490079225	ENSG00000112183	RBM24	221662	88.6928	0.863502488119427	ENSG00000134716	CYP2J2	1573	116.051	0.905114993915015	ENSG00000167615	LENG8	114823	39.8731	0.83410515872621	ENSG00000124205	EDN3	1908	5.48937	0.497447944469698	ENSG00000204252	HLA-DOA	3111	43.0596	0.802232910890996	ENSG00000146001			4.95777	0.380698626853862	ENSG00000173110	HSPA6	3310	32.0824	0.886349694967913	ENSG00000145920	CPLX2	10814	38.1358	0.92042359756916	ENSG00000166347	CYB5A	1528	2.20937	0.363848877235171
ENSG00000174498	IGDCC3	9543	1.34023	0.315034555909405	ENSG00000112303	VNN2	8875	3.38263	0.329452238305655	ENSG00000134851	TMEM165	55858	113.299	0.923330652960845	ENSG00000167968	DNASE1L2	1775	15.8733	0.685532853197238	ENSG00000124212	PTGIS	5740	6.63275	0.529914306357823	ENSG00000175489	LRRC25	126364	33.3744	0.801661236476647	ENSG00000146648	EGFR	1956	33.239	0.858635258988137	ENSG00000173209			17.4818	0.791124408473767	ENSG00000145934	TENM2	57451	13.475	0.718437708257278	ENSG00000166394	CYB5R2	51700	53.5829	0.908780758753307
ENSG00000174640	SLCO2A1	6578	0.635838	0.351717746720194	ENSG00000112319	EYA4	2070	6.59319	0.355044805690513	ENSG00000134917	ADAMTS8	11095	10.7574	0.521997099435697	ENSG00000168010	ATG16L2	89849	22.056	0.757925307446833	ENSG00000125144	MT1G	4495	2.11982	0.316143783536531	ENSG00000187474	FPR3	2359	36.532	0.801652387408246	ENSG00000147234	FRMPD3	84443	23.481	0.783535073649579	ENSG00000173530	TNFRSF10D	8793	7.19119	0.589748141171327	ENSG00000148082	SHC3	53358	12.8448	0.700911838474197	ENSG00000167588	GPD1	2819	7.11754	0.581519106603887
ENSG00000174721	FGFBP3	143282	3.19855	0.677871027897355	ENSG00000112378	PERP	64065	21.8637	0.613650603592854	ENSG00000135074	ADAM19	8728	59.4315	0.804429026458333	ENSG00000168237	GLYCTK	132158	4.00639	0.401391007263192	ENSG00000125148	MT2A	4502	2.85315	0.364823885096472	ENSG00000167600	CYP2S1	29785	36.942	0.800689459993331	ENSG00000147255	IGSF1	3547	4.35608	0.432247460295109	ENSG00000175147	TMEM51-AS1	200197	5.22684	0.577438793025245	ENSG00000148408	CACNA1B	774	15.8093	0.752682294695675	ENSG00000167641	PPP1R14A	94274	67.503	0.950451674896576
ENSG00000174963	ZIC4	84107	0.564243	0.199507640149772	ENSG00000112414	ADGRG6	57211	19.8965	0.614282458836943	ENSG00000135636	DYSF	8291	26.8493	0.630668257941234	ENSG00000168970	JMJD7-PLA2G4B	8681	17.0884	0.647791453557792	ENSG00000125398	SOX9	6662	42.4194	0.802402751255876	ENSG00000140379	BCL2A1	597	36.8863	0.798008038789678	ENSG00000147642	SYBU	55638	16.9539	0.707065065535532	ENSG00000175820	CCDC168	643677	5.07273	0.591467660566785	ENSG00000149295	DRD2	1813	3.20145	0.461072927650788	ENSG00000167755	KLK6	5653	57.7633	0.905569036782132
ENSG00000175164	ABO	28	0.557612	-0.30221252942385	ENSG00000112530	PACRG	135138	109.713	0.897001383851241	ENSG00000135643	KCNMB4	27345	72.1149	0.822919341182133	ENSG00000169203	NPIPB12	440353	11.5629	0.570089505881211	ENSG00000125869	LAMP5	24141	3.97572	0.437322889144689	ENSG00000133246	PRAM1	84106	36.8889	0.797483755719085	ENSG00000148053	NTRK2	4915	41.9071	0.868713939807796	ENSG00000176974	SHMT1	6470	11.407	0.720129151820705	ENSG00000149575	SCN2B	6327	10.1669	0.696455669867487	ENSG00000168314	MOBP	4336	65.9058	0.942046382699107
ENSG00000175536	LIPT2	387787	1.27819	0.346988541744968	ENSG00000112539	C6orf118	168090	126.578	0.917884229932703	ENSG00000135750	KCNK1	3775	81.9495	0.848525886386233	ENSG00000169246	NPIPB3	23117	13.9013	0.580226568587115	ENSG00000126016	AMOT	154796	53.0477	0.896542949832171	ENSG00000204103	MAFB	9935	34.9149	0.797355630537067	ENSG00000148604	RGR	5995	10.2858	0.665320296947614	ENSG00000177076	ACER2	340485	7.22929	0.630284357948193	ENSG00000149926	TLCD3B	83723	9.58913	0.676969935663212	ENSG00000168484	SFTPC	6440	40.8885	0.858229084397983
ENSG00000176124	DLEU1	10301	3.17115	0.637864173362374	ENSG00000112655	PTK7	5754	102.876	0.893381120373519	ENSG00000135905	DOCK10	55619	119.136	0.906450007356882	ENSG00000169635	HIC2	23119	18.7383	0.676574829637693	ENSG00000127083	OMD	4958	13.0738	0.663303929907929	ENSG00000150337	FCGR1A	2209	35.5703	0.797339452997244	ENSG00000149090	PAMR1	25891	36.0381	0.821068630395774	ENSG00000177234	LINC01561	404216	3.72318	0.509358718203676	ENSG00000150594	ADRA2A	150	2.21875	0.463655573157042	ENSG00000168754	FAM178B	51252	38.8853	0.854671093374731
ENSG00000176371	ZSCAN2	54993	3.38782	0.484393500777529	ENSG00000112837	TBX18	9096	8.33396	0.456260562339401	ENSG00000136014	USP44	84101	24.898	0.649565061903857	ENSG00000171044	XKR6	286046	6.3304	0.480522473068599	ENSG00000127241	MASP1	5648	65.1941	0.905944213496427	ENSG00000203747	FCGR3A	2214	34.8294	0.797272042731137	ENSG00000149654	CDH22	64405	11.0394	0.684550687946414	ENSG00000177721	ANXA2R	389289	2.79152	0.470927734681287	ENSG00000151468	CCDC3	83643	2.54049	0.451036319418608	ENSG00000169562	GJB1	2705	72.437	0.961186286164212
ENSG00000176401	EID2B	126272	2.11227	0.544130751896386	ENSG00000112981	NME5	8382	64.4932	0.780883069984522	ENSG00000136274	NACAD	23148	99.2111	0.880725092058982	ENSG00000171121	KCNMB3	27094	19.4142	0.564994083497199	ENSG00000128578	STRIP2	57464	13.2756	0.666878873676045	ENSG00000137841	PLCB2	5330	43.3071	0.796683525670344	ENSG00000149970	CNKSR2	22866	40.1113	0.881874308495536	ENSG00000178381	ZFAND2A	90637	27.5869	0.808322268589456	ENSG00000151789	ZNF385D	79750	16.5212	0.780629989058202	ENSG00000169836	TACR3	6870	34.0755	0.830959320238745
ENSG00000176681	LRRC37A	9884	0.255034	-0.282862426026535	ENSG00000113083	LOX	4015	78.2644	0.824328205610725	ENSG00000136717	BIN1	274	109.109	0.900655481021623	ENSG00000172803	SNX32	254122	11.1628	0.5518698225203	ENSG00000129009	ISLR	3671	7.23512	0.52078436444149	ENSG00000185477	GPRIN3	285513	31.6217	0.796192801295963	ENSG00000151079	KCNA6	3742	29.5326	0.784351266720745	ENSG00000178623	GPR35	2859	6.09535	0.558038218271438	ENSG00000152822	GRM1	2911	3.07764	0.488999099633053	ENSG00000169891	REPS2	9185	50.7411	0.89388151361945
ENSG00000176907	TCIM	56892	1.08853	0.0663365005719159	ENSG00000113494	PRLR	5618	12.1798	0.518012293583447	ENSG00000136859	ANGPTL2	23452	46.4255	0.747299045144519	ENSG00000173638	SLC19A1	6573	12.4723	0.593367126870249	ENSG00000129116	PALLD	23022	17.6199	0.624092790986786	ENSG00000113532	ST8SIA4	7903	36.0739	0.794736268147973	ENSG00000152049	KCNE4	23704	3.49107	0.363453315662105	ENSG00000178852	EFCAB13	124989	3.5574	0.525959538030333	ENSG00000154118	JPH3	57338	36.9775	0.912014080262872	ENSG00000170017	ALCAM	214	62.7109	0.924842471154187
ENSG00000176956	LY6H	4062	0.46249	-0.0905585853847668	ENSG00000113721	PDGFRB	5159	27.8781	0.630948593784271	ENSG00000136867	SLC31A2	1318	107.053	0.878068618970643	ENSG00000173991	TCAP	8557	12.1472	0.627852185729851	ENSG00000129151	BBOX1	8424	58.6615	0.919780809042022	ENSG00000043462	LCP2	3937	39.4557	0.794597423563387	ENSG00000152661	GJA1	2697	40.2612	0.834436938984861	ENSG00000179331	RAB39A	54734	16.3813	0.755531331844818	ENSG00000154556	SORBS2	8470	13.1949	0.729327018957099	ENSG00000170745	KCNS3	3790	0.483429	0.107006053726292
ENSG00000177427	MIEF2	125170	4.39111	0.744613726015206	ENSG00000114656	CFAP92	57501	117.664	0.915557550497477	ENSG00000137266	SLC22A23	63027	83.878	0.857695509385671	ENSG00000175564	UCP3	7352	12.8854	0.592947611664789	ENSG00000129194	SOX15	6665	9.06279	0.569935510172851	ENSG00000165168	CYBB	1536	37.3524	0.794543101760117	ENSG00000153234	NR4A2	4929	2.378	0.400788500879028	ENSG00000180139	ACTA2-AS1	100132116	1.96564	0.360527288774527	ENSG00000155980	KIF5A	3798	17.7121	0.75579865348689	ENSG00000170775	GPR37	2861	66.5121	0.929882382259658
ENSG00000177692	DNAJC28	54943	3.11618	0.613875692130118	ENSG00000114670	NEK11	79858	118.276	0.890661325284983	ENSG00000137857	DUOX1	53905	25.2683	0.676717651343796	ENSG00000176945	MUC20	200958	11.5174	0.618836700435552	ENSG00000129244	ATP1B2	482	37.2027	0.810182678589517	ENSG00000145569	OTULINL	54491	43.9799	0.794162931563703	ENSG00000153930	ANKFN1	162282	40.1577	0.832617229724623	ENSG00000180447	GAS1	2619	2.86271	0.464162546567676	ENSG00000156959	LHFPL4	375323	3.54907	0.503886834964472	ENSG00000171840	NINJ2	4815	64.3323	0.929663942597574
ENSG00000178222	RNF212	285498	1.42497	0.465962503390745	ENSG00000114805	PLCH1	23007	88.3251	0.831627875040798	ENSG00000137941	TTLL7	79739	88.0275	0.854383141572595	ENSG00000177335	LY6S-AS1	286122	9.96972	0.464695647968764	ENSG00000129596	CDO1	1036	19.1527	0.728225975905852	ENSG00000095970	TREM2	54209	45.5246	0.793909613872489	ENSG00000154175	ABI3BP	25890	41.6792	0.862536789070918	ENSG00000180509	KCNE1	3753	6.92134	0.63957408257611	ENSG00000157005	SST	6750	4.67278	0.558412413269981	ENSG00000172005	MAL	4118	65.8479	0.935928569054676
ENSG00000178301	AQP11	282679	2.00761	0.562526573518865	ENSG00000115257	PCSK4	54760	68.9847	0.811393151530878	ENSG00000138111	MFSD13A	79847	33.9232	0.643917784491112	ENSG00000177595	PIDD1	55367	16.5636	0.645300008740663	ENSG00000130287	NCAN	1463	2.88587	0.382754324683291	ENSG00000167642	SPINT2	10653	31.7873	0.793862124114755	ENSG00000154529	CNTNAP3B	728577	9.86277	0.629878261142637	ENSG00000180611	MB21D2	151963	2.2361	0.309169236695738	ENSG00000157064	NMNAT2	23057	31.2189	0.894172230527313	ENSG00000172348	RCAN2	10231	35.8911	0.859312394179042
ENSG00000178401	DNAJC22	79962	3.1281	0.664919716860495	ENSG00000115361	ACADL	33	83.4151	0.832548222380608	ENSG00000138311	ZNF365	22891	72.117	0.808279843484348	ENSG00000177943	MAMDC4	158056	25.2013	0.756798723483487	ENSG00000130772	MED18	54797	4.9211	0.253191071456652	ENSG00000076944	STXBP2	6813	32.0341	0.78870445516214	ENSG00000154764	WNT7A	7476	4.37623	0.480426831510413	ENSG00000181016	LSMEM1	286006	14.7134	0.784233296719504	ENSG00000157087	ATP2B2	491	24.5855	0.83470094739959	ENSG00000173786	CNP	1267	77.3272	0.958219187645064
ENSG00000178896	EXOSC4	54512	4.68515	0.654796140993908	ENSG00000115423	DNAH6	1768	111.161	0.891948035677768	ENSG00000138316	ADAMTS14	140766	39.0895	0.750262481047411	ENSG00000178127	NDUFV2	4729	31.9472	0.78990431410988	ENSG00000131378	RFTN1	23180	9.94987	0.527331953118864	ENSG00000110876	SELPLG	6404	38.6045	0.788303183418256	ENSG00000154928	EPHB1	2047	4.62387	0.445551216156096	ENSG00000182240	BACE2	25825	1.85911	0.403591851038574	ENSG00000157152	SYN2	6854	34.3991	0.895522498583813	ENSG00000173811	CCDC13-AS1	100874114	24.851	0.789242698280413
ENSG00000179399	GPC5	2262	0.390869	0.0525945119661764	ENSG00000115457	IGFBP2	3485	28.2989	0.670125922102397	ENSG00000138411	HECW2	57520	94.2511	0.887077334206123	ENSG00000178404	CEP295NL	100653515	47.7712	0.888682718979497	ENSG00000131771	PPP1R1B	84152	51.9237	0.884865985299356	ENSG00000270164	LINC01480	101927931	30.273	0.787633653546479	ENSG00000155324	GRAMD2B	65983	44.1251	0.854475664748456	ENSG00000182308	DCAF4L1	285429	9.78171	0.719600879107063	ENSG00000157193	LRP8	7804	5.72727	0.607096216495064	ENSG00000174599	TRAM1L1	133022	22.4754	0.768194449504012
ENSG00000179855	GIPC3	126326	0.264006	-0.00128125180049371	ENSG00000115474	KCNJ13	3769	66.9724	0.805676045007758	ENSG00000138623	SEMA7A	8482	95.9509	0.864464441655191	ENSG00000178814	OPLAH	26873	11.2065	0.383880767894319	ENSG00000132329	RAMP1	10267	24.7623	0.79052177582679	ENSG00000163823	CCR1	1230	33.5374	0.787435532507729	ENSG00000155760	FZD7	8324	37.9272	0.857349229922157	ENSG00000183054	RGPD6	729540	0.898209	0.24567740626626	ENSG00000158008	EXTL1	2134	10.6494	0.701614474143614	ENSG00000174607	UGT8	7368	65.2484	0.927484250244222
ENSG00000179922	ZNF784	147808	3.1373	0.159154169271685	ENSG00000115507	OTX1	5013	87.6657	0.852067678042562	ENSG00000139292	LGR5	8549	136.603	0.932544611007483	ENSG00000178917	ZNF852	285346	26.3268	0.684016813982832	ENSG00000132744	ACY3	91703	5.27829	0.467282983612571	ENSG00000087253	LPCAT2	54947	45.6703	0.786696648432135	ENSG00000155897	ADCY8	114	45.6105	0.890794612432604	ENSG00000183199	HSP90AB3P	3327	2.86979	0.379547907430396	ENSG00000158220	ESYT3	83850	11.1622	0.718166320822248	ENSG00000174939	ASPHD1	253982	7.06182	0.552683501389853
ENSG00000181026	AEN	64782	1.41762	0.132449603830043	ENSG00000115641	FHL2	2274	17.2347	0.568029793453428	ENSG00000139438	FAM222A	84915	116.303	0.92460190368836	ENSG00000179066	LOC124904701	124904701	8.91202	0.493466381500209	ENSG00000132837	DMGDH	29958	18.8987	0.733106851831078	ENSG00000204482	LST1	7940	44.0103	0.786686659692025	ENSG00000155974	GRIP1	23426	14.2726	0.722048933700892	ENSG00000183569	SERHL2	253190	0.94633	0.296242655184837	ENSG00000158292	GPR153	387509	4.87575	0.571402625813087	ENSG00000175161	CADM2	253559	8.78134	0.623425261250469
ENSG00000181908	LINC02724	100996455	0.349226	0.0401706849876414	ENSG00000115687	PASK	23178	26.4017	0.610005634727627	ENSG00000139629	GALNT6	11226	71.6302	0.837059012031976	ENSG00000179094	PER1	5187	4.8141	0.415069080385895	ENSG00000132840	BHMT2	23743	13.1693	0.668140719203242	ENSG00000224307			31.1304	0.786181131810624	ENSG00000156076	WIF1	11197	6.67918	0.595074832757793	ENSG00000183615	FAM167B	84734	4.96522	0.560680766991235	ENSG00000158445	KCNB1	3745	14.1664	0.736700821390088	ENSG00000175305	CCNE2	9134	63.1421	0.938374552037701
ENSG00000182378	PLCXD1	55344	0.490564	0.248083353281473	ENSG00000115963	RND3	390	5.1362	0.347351711105234	ENSG00000140254	DUOXA1	90527	7.7527	0.47217723852426	ENSG00000179698	WDR97	340390	16.2012	0.617161760934866	ENSG00000133083	DCLK1	9201	49.0339	0.859074123921649	ENSG00000163563	MNDA	4332	34.3718	0.786146834364666	ENSG00000157214	STEAP2	261729	42.3488	0.882802779406553	ENSG00000183655	KLHL25	64410	18.9676	0.802082903114264	ENSG00000158856	DMTN	2039	10.5271	0.687765440783299	ENSG00000176658	MYO1D	4642	66.9004	0.930067432537061
ENSG00000182732	RGS6	9628	0.160248	-0.190751353469359	ENSG00000116106	EPHA4	2043	14.3242	0.543599824487661	ENSG00000140479	PCSK6	5046	124.111	0.912499008896426	ENSG00000180113	TDRD6	221400	19.127	0.689965291629472	ENSG00000133134	BEX2	84707	4.38375	0.381341264666457	ENSG00000119535	CSF3R	1441	35.6325	0.785256903917741	ENSG00000157653	C9orf43	257169	2.10446	0.375775708599726	ENSG00000184378	ACTRT3	84517	24.5979	0.851345062651393	ENSG00000159259	CHAF1B	8208	0.249794	0.144808232559738	ENSG00000176912			35.5596	0.838542050285397
ENSG00000183186	C2CD4C	126567	0.68935	-0.038740737725294	ENSG00000116151	MORN1	79906	48.4834	0.746906994778226	ENSG00000141314	RHBDL3	162494	8.18493	0.415586790113999	ENSG00000180385			21.0618	0.68844578634918	ENSG00000133800	LYVE1	10894	5.89858	0.490861176351741	ENSG00000185862	EVI2B	2124	40.0304	0.784245582903435	ENSG00000158966	CACHD1	57685	41.8214	0.852885497248739	ENSG00000184786	DYNLT2	6991	3.78955	0.501295807632665	ENSG00000159409	CELF3	11189	31.9109	0.876756505351709	ENSG00000178826	TMEM139	135932	13.5243	0.690419775930686
ENSG00000183250	LINC01547	84536	1.67756	0.532769016412408	ENSG00000116396	KCNC4	3749	13.0836	0.478569257162613	ENSG00000141338	ABCA8	10351	96.0221	0.869019870916512	ENSG00000180902	D2HGDH	728294	28.8772	0.790040401359278	ENSG00000134020	PEBP4	157310	8.58454	0.589662612505175	ENSG00000120280	TASL	80231	31.0403	0.783447167455836	ENSG00000160200	CBS	875	1.66331	0.345235198827083	ENSG00000185507	IRF7	3665	4.83472	0.555845182350882	ENSG00000159753	CARMIL2	146206	6.06358	0.601826235343575	ENSG00000179178	TMEM125	128218	67.5915	0.950291663332158
ENSG00000183307	TMEM121B	27439	1.0844	0.358621022867183	ENSG00000116885	OSCP1	127700	96.4034	0.877192578196456	ENSG00000141449	GREB1L	80000	9.24839	0.477222350299021	ENSG00000180953	ST20	400410	4.69719	0.457016304563214	ENSG00000134042	MRO	83876	48.9569	0.865975699727742	ENSG00000182578	CSF1R	1436	44.0871	0.781784492531049	ENSG00000161682	FAM171A2	284069	1.79257	0.288009458080298	ENSG00000185838	GNB1L	54584	2.21932	0.389620968289786	ENSG00000159915	ZNF233	353355	1.89685	0.402129192032464	ENSG00000180287	PLD5	200150	35.8495	0.839769189693082
ENSG00000183647	ZNF530	348327	0.792026	0.36258412198368	ENSG00000116962	NID1	4811	15.079	0.564731570116884	ENSG00000141524	TMC6	11322	74.4363	0.847145384400025	ENSG00000181638	ZFP41	286128	25.402	0.691541008277691	ENSG00000134201	GSTM5	2949	30.8852	0.792076199105133	ENSG00000148908	RGS10	6001	47.9796	0.781474896322136	ENSG00000162437	RAVER2	55225	44.2303	0.858898160126775	ENSG00000185955	SPACDR	402573	4.91768	0.556726867271922	ENSG00000160716	CHRNB2	1141	26.988	0.859396869098184	ENSG00000180332	KCTD4	386618	17.9718	0.725155297676308
ENSG00000183780	SLC35F3	148641	0.556923	0.266065167791033	ENSG00000117069	ST6GALNAC5	81849	35.6843	0.69213919010873	ENSG00000141540	TTYH2	94015	148.439	0.96459284581617	ENSG00000182310	SPACA6	147650	17.5318	0.592611833177176	ENSG00000134202	GSTM3	2947	23.3855	0.760121774844877	ENSG00000064763	FAR2	55711	30.4973	0.779820250646098	ENSG00000162576	MXRA8	54587	26.783	0.777194994389112	ENSG00000186352	ANKRD37	353322	17.2669	0.772755788497256	ENSG00000161082	CELF5	60680	25.568	0.840952843675664	ENSG00000180776	ZDHHC20	253832	50.9875	0.896461902807669
ENSG00000184068			0.937282	0.42823421024139	ENSG00000117228	GBP1	2633	32.4003	0.662749368058639	ENSG00000141542	RAB40B	10966	93.1292	0.868006117523078	ENSG00000182325	FBXL6	26233	2.08683	0.253716909986004	ENSG00000134531	EMP1	2012	15.134	0.627615408000017	ENSG00000140678	ITGAX	3687	38.4671	0.778727692569368	ENSG00000162631	NTNG1	22854	15.6827	0.7304641810762	ENSG00000186416	NKRF	55922	30.0367	0.873785444677048	ENSG00000161681	SHANK1	50944	26.8917	0.841633506729234	ENSG00000180828	BHLHE22	27319	0.761085	0.185581113246759
ENSG00000184110	EIF3C	8663	0.306483	0.171938974298426	ENSG00000117245	KIF17	57576	25.4906	0.621220144693552	ENSG00000141934	PLPP2	8612	115.508	0.895784179699618	ENSG00000182685	BRICD5	283870	5.40811	0.445508017491462	ENSG00000134548	SPX	80763	44.4923	0.873900567948938	ENSG00000105366	SIGLEC8	27181	41.1271	0.776097201882552	ENSG00000162706	CADM3	57863	20.2704	0.765189425978132	ENSG00000186615	KTN1-AS1	100129075	2.97497	0.405632178886156	ENSG00000162105	SHANK2	22941	17.9899	0.784001765144998	ENSG00000181458	TMEM45A	55076	4.75253	0.511141243224567
ENSG00000184162	NR2C2AP	126382	5.95241	0.728463783249619	ENSG00000117318	ID3	3399	35.474	0.669902898132768	ENSG00000142544	CTU1	90353	10.8283	0.458404456341213	ENSG00000182841			16.6017	0.634012890534796	ENSG00000134817	APLNR	187	15.8564	0.655605674952896	ENSG00000171608	PIK3CD	5293	29.2496	0.775659502997329	ENSG00000162989	KCNJ3	3760	36.3084	0.81796519527603	ENSG00000187753	C9orf153	389766	6.06468	0.601464497278194	ENSG00000162747	FCGR3B	2215	2.45541	0.445901616942433	ENSG00000181544	FANCB	2187	44.1135	0.850597911283716
ENSG00000184357	H1-5	3009	0.969913	0.379795775085196	ENSG00000117425	PTCH2	8643	27.1819	0.608172028570157	ENSG00000142675	CNKSR1	10256	12.4934	0.509794621722818	ENSG00000183426	NPIPA1	9284	4.73563	0.471351435464166	ENSG00000134864	GGACT	87769	1.59858	0.241904888508709	ENSG00000006747	SCIN	85477	32.5114	0.775316171207782	ENSG00000163288	GABRB1	2560	34.7032	0.863883632498174	ENSG00000188092	GPR89B	51463	11.0439	0.681748744898929	ENSG00000162817	C1orf115	79762	4.85291	0.565364108503085	ENSG00000182195	LDOC1	23641	24.8839	0.745254924972832
ENSG00000184454	NCMAP	400746	1.28223	0.449938809372322	ENSG00000117477	CCDC181	57821	40.3442	0.668982593720245	ENSG00000142700	DMRTA2	63950	23.9969	0.676407214620729	ENSG00000183458	PKD1P3	339039	26.745	0.742962119091829	ENSG00000134873	CLDN10	9071	13.8772	0.653188466331476	ENSG00000134602	STK26	51765	29.4777	0.774593339574537	ENSG00000163346	PBXIP1	57326	34.8827	0.801502654004224	ENSG00000188603	CLN3	1201	8.8957	0.661406855680971	ENSG00000162975	KCNF1	3754	8.18906	0.655163149975799	ENSG00000182916	TCEAL7	56849	26.9382	0.813193442969087
ENSG00000184515	BEX5	340542	0.252804	-0.197358042411277	ENSG00000117595	IRF6	3664	21.5672	0.606285970372847	ENSG00000143375	CGN	57530	69.5592	0.822032467715806	ENSG00000183496	MEX3B	84206	11.1198	0.48697605199957	ENSG00000135094	SDS	10993	2.98379	0.386785490686687	ENSG00000171659	GPR34	2857	45.4849	0.774427148363435	ENSG00000163362	INAVA	55765	2.01216	0.346329844646391	ENSG00000188848	BEND4	389206	5.93456	0.620653151785928	ENSG00000162981	LRATD1	151354	3.30902	0.516665442523768	ENSG00000183077	AFMID	125061	66.984	0.932437465454812
ENSG00000184984	CHRM5	1133	0.290484	0.0381140528912004	ENSG00000117724	CENPF	1063	14.8143	0.565689562908704	ENSG00000144230	GPR17	2840	23.9271	0.621706175945527	ENSG00000183604			3.93204	0.453787787704061	ENSG00000135097	MSI1	4440	45.9558	0.826376259994509	ENSG00000018280	SLC11A1	6556	33.031	0.773888936532001	ENSG00000164199	ADGRV1	84059	31.8596	0.831321813200234	ENSG00000189134	NKAPL	222698	1.22055	0.373802267593288	ENSG00000163013	FBXO41	150726	32.2696	0.887995794914107	ENSG00000183230	CTNNA3	29119	75.0335	0.96464813562673
ENSG00000185090	MANEAL	149175	7.38013	0.853280711149629	ENSG00000118271	TTR	7276	7.05257	0.410465463257912	ENSG00000144339	TMEFF2	23671	122.143	0.904236281520151	ENSG00000183889	NPIPA6	131675794	14.3283	0.615908201858946	ENSG00000135447	PPP1R1A	5502	15.9609	0.692822311999192	ENSG00000028277	POU2F2	5452	30.3557	0.772689606569515	ENSG00000164385	LINC01600	154386	14.4286	0.694341388426292	ENSG00000189223	PAX8-AS1	654433	2.3518	0.468020282320246	ENSG00000163221	S100A12	6283	1.83275	0.418532941762337	ENSG00000184254	ALDH1A3	220	10.008	0.644865607034614
ENSG00000185710	SMG1P4	100507526	0.123166	-0.353461600682821	ENSG00000118307	DNAI7	55259	120.547	0.894691798864602	ENSG00000144395	CCDC150	284992	66.7149	0.803744497656774	ENSG00000183963	SMTN	6525	12.6047	0.569028278214353	ENSG00000135469	COQ10A	93058	6.00198	0.507263699104508	ENSG00000095303	PTGS1	5742	33.343	0.772667143877254	ENSG00000164398	ACSL6	23305	31.383	0.84211597010463	ENSG00000189376	C8orf76	84933	3.85962	0.447872877366901	ENSG00000163873	GRIK3	2899	8.01346	0.651568582547763	ENSG00000185053	SGCZ	137868	1.79433	0.389645441057945
ENSG00000185745	IFIT1	3434	0.265962	0.0918948804362763	ENSG00000118407	FILIP1	27145	70.0305	0.812288312245112	ENSG00000145147	SLIT2	9353	2.21206	0.249880184911663	ENSG00000184047	DIABLO	56616	19.3877	0.580813362874176	ENSG00000135744	AGT	183	52.8955	0.870765904509914	ENSG00000175538	KCNE3	10008	34.0667	0.772164635481109	ENSG00000164484	TMEM200A	114801	14.2634	0.714635919987562	ENSG00000196388	INCA1	388324	3.65163	0.48588193012604	ENSG00000164061	BSN	8927	28.5989	0.877768945392757	ENSG00000185272	RBM11	54033	5.3328	0.492022858385465
ENSG00000185885	IFITM1	8519	0.421385	-0.347984289873099	ENSG00000118492	ADGB	79747	106.153	0.873821302626766	ENSG00000145416	MARCHF1	55016	50.5453	0.731635172536948	ENSG00000184441			13.1275	0.620749001316865	ENSG00000136159	NUDT15	55270	10.1589	0.39051106988986	ENSG00000106066	CPVL	54504	35.4256	0.770912271833088	ENSG00000164796	CSMD3	114788	5.65817	0.503305130594145	ENSG00000197019	SERTAD1	29950	2.27641	0.408348255859414	ENSG00000164076	CAMKV	79012	27.8058	0.866329493817139	ENSG00000185519	FAM131C	348487	1.32366	0.245933092339488
ENSG00000185904	LINC00839	84856	1.90023	0.540985886101319	ENSG00000118523	CCN2	1490	10.1176	0.492576202203543	ENSG00000145908	ZNF300	91975	46.8452	0.74339628733983	ENSG00000185031			8.88083	0.525750688453705	ENSG00000136267	DGKB	1607	7.00909	0.558224594641884	ENSG00000143851	PTPN7	5778	28.4425	0.770316249211878	ENSG00000164946	FREM1	158326	27.5189	0.794775997640473	ENSG00000197580	BCO2	83875	17.471	0.796244007986292	ENSG00000164128	NPY1R	4886	8.27359	0.6766573754452	ENSG00000185774	KCNIP4	80333	2.26553	0.409446168447786
ENSG00000186480	INSIG1	3638	1.10619	0.438874774161147	ENSG00000118690	ARMC2	84071	111.227	0.883651525513212	ENSG00000146006	LRRTM2	26045	29.64	0.64319750340254	ENSG00000185864	NPIPB4	440345	10.2171	0.498599709258499	ENSG00000136297	MMD2	221938	3.00631	0.366644493737983	ENSG00000110057	UNC93B1	81622	33.2022	0.767979874076202	ENSG00000165186	PTCHD1	139411	30.369	0.824654761043252	ENSG00000198130	HIBCH	26275	28.1004	0.876676882817932	ENSG00000164236	ANKRD33B	651746	13.7505	0.755747520842098	ENSG00000186318	BACE1	23621	69.037	0.951702995103362
ENSG00000186792	HYAL3	8372	0.642036	0.183642985013315	ENSG00000118898	PPL	5493	35.6961	0.693048517558898	ENSG00000146090	RASGEF1C	255426	43.1922	0.748716263669231	ENSG00000186301			10.0878	0.572391865663817	ENSG00000137033	IL33	90865	51.2863	0.914483191754904	ENSG00000167083	GNGT2	2793	29.5998	0.767576587296611	ENSG00000165194	PCDH19	57526	4.52369	0.497721029384481	ENSG00000198331	HYLS1	219844	0.982947	0.197760826464238	ENSG00000164620	RELL2	285613	7.03725	0.639306676519239	ENSG00000186417	GLDN	342035	36.6031	0.853817777696593
ENSG00000187193	MT1X	4501	0.817422	-0.261184566455363	ENSG00000118997	DNAH7	56171	146.916	0.940333961418069	ENSG00000146205	ANO7	50636	21.9508	0.598677877879205	ENSG00000186399	GOLGA8R	101059918	2.04774	0.311492211593463	ENSG00000137198	GMPR	2766	38.851	0.793539828881697	ENSG00000183160	TMEM119	338773	42.0354	0.765267393473658	ENSG00000165300	SLITRK5	26050	22.6084	0.816783181934636	ENSG00000198743	SLC5A3	6526	30.5773	0.920898017614075	ENSG00000164638	SLC29A4	222962	7.54787	0.653134606638429	ENSG00000186446	ZNF501	115560	0.790148	0.292137664897124
ENSG00000187479	C11orf96	387763	0.371363	-0.194326268231158	ENSG00000119147	ECRG4	84417	18.0213	0.578394244453666	ENSG00000146859	TMEM140	55281	25.667	0.644295556439812	ENSG00000186567	CEACAM19	56971	6.29631	0.534938498446111	ENSG00000137571	SLCO5A1	81796	16.6639	0.712205447453895	ENSG00000144843	ADPRH	141	26.9974	0.765045939473895	ENSG00000165323	FAT3	120114	8.10784	0.590561486393375	ENSG00000198848	CES1	1066	1.99978	0.391435925856766	ENSG00000164742	ADCY1	107	17.4038	0.78105580872447	ENSG00000187164	SHTN1	57698	67.9158	0.932922387342671
ENSG00000187513	GJA4	2701	0.665331	-0.0292611431310791	ENSG00000119508	NR4A3	8013	21.8702	0.625755943334335	ENSG00000147082	CCNB3	85417	7.44359	0.430872039523066	ENSG00000187531	SIRT7	51547	25.6499	0.748355944231287	ENSG00000137573	SULF1	23213	36.0662	0.788581100209419	ENSG00000131042	LILRB2	10288	29.5695	0.764822344598755	ENSG00000165379	LRFN5	145581	6.91208	0.50779220612964	ENSG00000200170			6.30204	0.578268093744029	ENSG00000165995	CACNB2	783	5.05877	0.586440473653082	ENSG00000187546	AGMO	392636	7.62702	0.607552545221916
ENSG00000187595	ZNF385C	201181	0.377282	0.274182506287902	ENSG00000119636	BBOF1	80127	117.474	0.885311897712725	ENSG00000147459	DOCK5	80005	148.15	0.974525404145329	ENSG00000187961	KLHL17	339451	5.19211	0.417398970499471	ENSG00000137693	YAP1	10413	61.4725	0.869335593512182	ENSG00000167208	SNX20	124460	27.6315	0.764399513962071	ENSG00000165449	SLC16A9	220963	50.8533	0.876344115165961	ENSG00000200879	SNORD14E	85391	12.467	0.716352925142441	ENSG00000166257	SCN3B	55800	30.0555	0.87593815593565	ENSG00000187764	SEMA4D	10507	48.2987	0.868788323770288
ENSG00000187773	DIPK1C	125704	0.372841	0.0623958083225141	ENSG00000119703	ZC2HC1C	79696	69.5684	0.82834617322963	ENSG00000147536	GINS4	84296	25.9728	0.653225728185708	ENSG00000188394	GPR21	2844	7.8	0.555460589909817	ENSG00000138131	LOXL4	84171	9.62387	0.602274826828889	ENSG00000158517	NCF1	653361	28.3488	0.76393449809339	ENSG00000165548	TMEM63C	57156	5.58921	0.512047850867101	ENSG00000203965	EFCAB7	84455	26.0435	0.810617242208846	ENSG00000166448	TMEM130	222865	32.8436	0.879083434736683	ENSG00000187775	DNAH17	8632	57.84	0.912752022342958
ENSG00000187801	ZFP69B	65243	0.830901	0.331800514069928	ENSG00000120051	CFAP58	159686	102.882	0.891505178449728	ENSG00000147852	VLDLR	7436	107.846	0.892431299735514	ENSG00000188599	NPIPP1	100874381	36.6973	0.772801558952656	ENSG00000138696	BMPR1B	658	55.6472	0.873776621762355	ENSG00000121933	TMIGD3	57413	32.7236	0.763199849567207	ENSG00000165899	OTOGL	283310	7.91879	0.55654069209149	ENSG00000204241	LINC02731	100128239	7.97901	0.617907101410731	ENSG00000167281	RBFOX3	146713	29.7888	0.875258893833456	ENSG00000187908	DMBT1	1755	9.92823	0.64862787927669
ENSG00000187955	COL14A1	7373	0.956923	0.341858632904145	ENSG00000120129	DUSP1	1843	15.7419	0.557299298713953	ENSG00000148444	COMMD3	23412	41.9828	0.690332142881181	ENSG00000188687	SLC4A5	57835	10.274	0.565189983808217	ENSG00000138738	PRDM5	11107	48.3353	0.902716194659397	ENSG00000121895	TMEM156	80008	34.7152	0.763188604530754	ENSG00000166073	GPR176	11245	6.28376	0.538394139900496	ENSG00000204388	HSPA1B	3304	27.9894	0.826551296231335	ENSG00000167535	CACNB3	784	12.3642	0.722835632157624	ENSG00000188580	NKAIN2	154215	78.1372	0.967585494352059
ENSG00000188295	ZNF669	79862	0.751874	0.142409755010857	ENSG00000120262	CCDC170	80129	120.133	0.893202656860518	ENSG00000148541	FAM13C	220965	88.8753	0.852896783585826	ENSG00000188735	TMEM120B	144404	11.7951	0.572992002748724	ENSG00000138755	CXCL9	4283	5.03699	0.498007628141893	ENSG00000143110	C1orf162	128346	30.6951	0.762150598945912	ENSG00000166473	PKD1L2	114780	1.10217	0.279459198469653	ENSG00000204389	HSPA1A	3303	27.5131	0.82973115987362	ENSG00000167680	SEMA6B	10501	8.8205	0.660435386807904	ENSG00000189058	APOD	347	25.6812	0.788505802446877
ENSG00000188312	CENPP	401541	0.806129	0.37730053963974	ENSG00000120708	TGFBI	7045	6.32701	0.405931206999397	ENSG00000148704	VAX1	11023	52.0788	0.80199052223561	ENSG00000188766	SPRED3	399473	13.3299	0.613030640543429	ENSG00000138823	MTTP	4547	48.3741	0.904722443572228	ENSG00000146192	FGD2	221472	30.1343	0.761714095862891	ENSG00000166535	A2ML1	144568	42.0405	0.875945590212308	ENSG00000204390	HSPA1L	3305	26.8928	0.871376781508256	ENSG00000167733	HSD11B1L	374875	4.96188	0.572690609547988	ENSG00000196071	OR2L13	284521	9.92574	0.660840086564554
ENSG00000188613	NANOS1	340719	0.381598	-0.158815316032671	ENSG00000121039	RDH10	157506	26.5062	0.646222648479342	ENSG00000148826	NKX6-2	84504	92.6208	0.857472714498312	ENSG00000188818	ZDHHC11	79844	12.8107	0.622025763756616	ENSG00000139155	SLCO1C1	53919	32.3167	0.784764347083193	ENSG00000231389	HLA-DPA1	3113	36.494	0.76069565160895	ENSG00000166676	TVP23A	780776	13.7581	0.726252043500355	ENSG00000204516	MICB	4277	12.4753	0.730714282411946	ENSG00000167971	CASKIN1	57524	19.7176	0.810586190333239	ENSG00000196104	SPOCK3	50859	71.0385	0.947960839811734
ENSG00000188662			1.72552	0.509368144678182	ENSG00000121310	ECHDC2	55268	57.4496	0.755335598133485	ENSG00000149243	KLHL35	283212	6.35821	0.450905588268118	ENSG00000196421	C20orf204	284739	5.14775	0.448706783283678	ENSG00000139211	AMIGO2	347902	14.9493	0.660564418102744	ENSG00000006534	ALDH3B1	221	25.6331	0.76040684817614	ENSG00000166707	ZCCHC18	644353	5.71129	0.515646035696296	ENSG00000204852	TCTN1	79600	16.5323	0.77889643922408	ENSG00000168243	GNG4	2786	6.03971	0.618356049036634	ENSG00000197728	RPS26	6231	5.42582	0.569098926953609
ENSG00000188681			0.388776	0.119621690276984	ENSG00000121440	PDZRN3	23024	44.1309	0.735409474201188	ENSG00000149527	PLCH2	9651	62.9989	0.794152928599392	ENSG00000196436	NPIPB15	440348	0.975574	0.216568425390655	ENSG00000139329	LUM	4060	13.7668	0.659715338761968	ENSG00000118640	VAMP8	8673	29.2886	0.75829474686362	ENSG00000166813	KIF7	374654	21.1975	0.797789047064873	ENSG00000205710	C17orf107	100130311	3.15774	0.4780511098005	ENSG00000168490	PHYHIP	9796	32.7987	0.89154752194088	ENSG00000197971	MBP	4155	57.223	0.918730148543025
ENSG00000188760	TMEM198	130612	0.392202	-0.144134195715205	ENSG00000122012	SV2C	22987	5.95027	0.410949296899273	ENSG00000149571	KIRREL3	84623	122.344	0.916677334739958	ENSG00000196584	XRCC2	7516	9.51221	0.506362053229036	ENSG00000139352	ASCL1	429	5.39128	0.524470341811668	ENSG00000151490	PTPRO	5800	31.7155	0.757857597396497	ENSG00000166819	PLIN1	5346	13.6014	0.628965746963825	ENSG00000205763			25.6431	0.837353337136285	ENSG00000168539	CHRM1	1128	18.7034	0.79367944193455	ENSG00000198121	LPAR1	1902	54.7504	0.893575477479635
ENSG00000188803	SHISA6	388336	0.724594	0.140437615888441	ENSG00000122176	FMOD	2331	32.7344	0.673082521883797	ENSG00000150394	CDH8	1006	83.5912	0.837320564051713	ENSG00000196696	PDXDC2P-NPIPB14P	283970	32.9952	0.821924118318339	ENSG00000139899	CBLN3	643866	11.0718	0.615743852330174	ENSG00000095585	BLNK	29760	41.7244	0.757755689574248	ENSG00000166839	ANKDD1A	348094	15.4536	0.693796688664302	ENSG00000206573	THUMPD3-AS1	440944	26.7539	0.888706471854108	ENSG00000168993	CPLX1	10815	20.0787	0.816115499479216	ENSG00000198835	GJC2	57165	45.1146	0.881099344920634
ENSG00000188933			1.95146	0.406570149687338	ENSG00000122735	DNAI1	27019	104.511	0.882138071579666	ENSG00000150510	FAM124A	220108	112.155	0.909654942548768	ENSG00000197182	MIRLET7BHG	400931	23.2328	0.694687403156668	ENSG00000140022	STON2	85439	39.4706	0.817007785269735	ENSG00000118308	IRAG2	4033	27.8337	0.757278901775871	ENSG00000167676	PLIN4	729359	8.43638	0.596983002239708	ENSG00000212371			24.9305	0.874324339722045	ENSG00000169116	PARM1	25849	7.65994	0.631861864515631	ENSG00000203706			9.25378	0.639551203919744
ENSG00000189056	RELN	5649	0.648833	0.290642596483626	ENSG00000122870	BICC1	80114	56.2697	0.784424095676023	ENSG00000150672	DLG2	1740	130.417	0.932252483389594	ENSG00000197558	SSPOP	23145	10.4002	0.589758275025374	ENSG00000140067	FAM181A	90050	20.9184	0.698955945598828	ENSG00000090382	LYZ	4069	26.5469	0.755915003103111	ENSG00000167772	ANGPTL4	51129	2.72674	0.354102065450621	ENSG00000213411			9.95853	0.689780318303895	ENSG00000169220	RGS14	10636	5.75528	0.588443646279826	ENSG00000204446	LINC02872	401535	12.1334	0.674725861449441
ENSG00000196449	YRDC	79693	4.5321	0.706729071360889	ENSG00000123191	ATP7B	540	23.5251	0.621862146685476	ENSG00000151150	ANK3	288	114.738	0.912336299487143	ENSG00000197816	CCDC180	100499483	27.4292	0.706522252698261	ENSG00000140450	ARRDC4	91947	21.9369	0.719952028696487	ENSG00000198019			31.1632	0.754749971055593	ENSG00000167889	MGAT5B	146664	11.1255	0.636946268382456	ENSG00000213700	RPL17P50	729046	14.7609	0.760842522635928	ENSG00000169258	GPRIN1	114787	3.77907	0.477711734795497	ENSG00000204655	MOG	4340	83.1997	0.97851871614004
ENSG00000197054	ZNF763	284390	4.04647	0.717460592339138	ENSG00000123243	ITIH5	80760	27.9857	0.663960013677742	ENSG00000151552	QDPR	5860	86.9926	0.84753624956335	ENSG00000198064	NPIPB13	613037	5.75026	0.406279161018328	ENSG00000140459	CYP11A1	1583	20.3946	0.713809870842317	ENSG00000255197	SLC39A13-AS1	127138868	30.4505	0.75470975437673	ENSG00000168016	TRANK1	9881	7.17178	0.572345734280973	ENSG00000213859	KCTD11	147040	3.96193	0.544347050536578	ENSG00000169933	FRMPD4	9758	15.4781	0.744121131277066	ENSG00000204764	RANBP17	64901	19.1739	0.737844286613023
ENSG00000197181	PIWIL2	55124	3.01027	0.649688127601021	ENSG00000123358	NR4A1	3164	15.0062	0.554994349842046	ENSG00000151572	ANO4	121601	61.4595	0.783673828328466	ENSG00000198590	APRG1	339883	16.4318	0.64398994779867	ENSG00000140876	NUDT7	283927	9.25073	0.275733172634701	ENSG00000188060	RAB42	115273	27.4634	0.754497723225701	ENSG00000168306	ACOX2	8309	37.2917	0.8281795461044	ENSG00000214189			8.14825	0.658140807656934	ENSG00000170074	FAM153A	285596	5.49291	0.583259126644354	ENSG00000205116	TMEM88B	643965	75.9804	0.962808749765064
ENSG00000197417	SHPK	23729	0.40391	-0.0680182061291249	ENSG00000123496	IL13RA2	3598	42.5202	0.73354724692113	ENSG00000151773	CCDC122	160857	19.0797	0.619448499021346	ENSG00000199562	RNU6-37P	106478920	10.894	0.564117437117933	ENSG00000141337	ARSG	22901	5.13054	0.465261159417504	ENSG00000186047	DLEU7	220107	30.7214	0.749992564263397	ENSG00000169006	NTSR2	23620	8.59723	0.572132707725913	ENSG00000214226	C17orf67	339210	5.42208	0.577462388355807	ENSG00000171004	HS6ST2	90161	4.38637	0.539067683322775	ENSG00000207955	MIR219A2HG	123464509	34.4807	0.83400326327765
ENSG00000197483	ZNF628	89887	1.01923	0.0365394039941431	ENSG00000123810	B9D2	80776	21.8472	0.610798110102046	ENSG00000152154	TMEM178A	130733	17.0988	0.586319031744907	ENSG00000203709			25.1644	0.755368696372964	ENSG00000141404	GNAL	2774	8.60145	0.575517658489542	ENSG00000245848	CEBPA	1050	38.398	0.749341786947924	ENSG00000169083	AR	367	41.3433	0.865530591650705	ENSG00000214922	HLA-F-AS1	285830	7.41741	0.644223239877031	ENSG00000171246	NPTX1	4884	22.7054	0.806487128655401	ENSG00000211448	DIO2	1734	1.01923	0.279224231806554
ENSG00000198225	FKBP1C	642489	0.29082	-0.0839918792218531	ENSG00000123977	DAW1	164781	113.952	0.901439334552461	ENSG00000152377	SPOCK1	6695	59.8506	0.80075747977475	ENSG00000203801	LINC00222	387111	14.9484	0.678096478819583	ENSG00000141655	TNFRSF11A	8792	2.91384	0.302222627060864	ENSG00000266094	RASSF5	83593	25.8898	0.748232862742093	ENSG00000169184	MN1	4330	4.45343	0.493940882170539	ENSG00000215022	LOC100130357	100130357	5.62631	0.533169771278795	ENSG00000171435	KSR2	283455	20.6546	0.812183649234377	ENSG00000213186	TRIM59	286827	55.2983	0.880586793712865
ENSG00000198237			0.213331	0.122833420293701	ENSG00000124019	FAM124B	79843	7.14721	0.445411645384865	ENSG00000152578	GRIA4	2893	55.3801	0.736992122418586	ENSG00000203872	C6orf163	206412	21.1443	0.74046997771445	ENSG00000142227	EMP3	2014	6.97062	0.489970340733061	ENSG00000124813	RUNX2	860	27.2812	0.747923738150967	ENSG00000169385	RNASE2	6036	4.29362	0.476269573569578	ENSG00000217527			9.77471	0.693390393304521	ENSG00000171450	CDK5R2	8941	27.7236	0.859663506458713	ENSG00000218305	CDC14C	168448	9.42442	0.634664128649913
ENSG00000198298	ZNF485	220992	2.31697	0.62375153526041	ENSG00000124171	PARD6B	84612	23.2895	0.618639827500579	ENSG00000152910	CNTNAP4	85445	100.316	0.852859325084593	ENSG00000203877	RIPPLY2	134701	10.8075	0.584668767122546	ENSG00000143036	SLC44A3	126969	27.0726	0.734405557238704	ENSG00000196209	SIRPB2	284759	27.7228	0.747529273579636	ENSG00000169397	RNASE3	6037	2.58103	0.398690429214513	ENSG00000218510	LINC00339	29092	1.8964	0.366633879199104	ENSG00000171617	ENC1	8507	23.2883	0.821962138722258	ENSG00000218672			25.2711	0.786928602217903
ENSG00000198324	PHETA1	144717	1.12163	0.127151628687945	ENSG00000124191	TOX2	84969	9.36458	0.498884479278802	ENSG00000153002	CPB1	1360	16.313	0.594016319433681	ENSG00000204149	AGAP6	414189	29.0532	0.74635770989244	ENSG00000143318	CASQ1	844	10.5007	0.620502293905376	ENSG00000137462	TLR2	7097	29.8656	0.746921915289367	ENSG00000169972	PUSL1	126789	3.0932	0.291391008690041	ENSG00000219665	ZNF433-AS1	101928464	3.75241	0.48660813753325	ENSG00000171992	SYNPO	11346	8.84077	0.672477979343104	ENSG00000219392			28.8274	0.819319357608978
ENSG00000198695	ND6	4541	0.307168	-0.500112979345293	ENSG00000124243	BCAS4	55653	32.2198	0.687383065551215	ENSG00000153707	PTPRD	5789	114.083	0.900330076515758	ENSG00000204172	AGAP9	642517	12.9045	0.684663399942053	ENSG00000143416	SELENBP1	8991	38.1029	0.802743671719351	ENSG00000156869	FRRS1	391059	25.4802	0.746228232312413	ENSG00000170075	GPR37L1	9283	6.4228	0.530348489627146	ENSG00000220323	H2BC19P	337874	9.61048	0.692756176483226	ENSG00000172247	C1QTNF4	114900	11.0142	0.694982092273134	ENSG00000221882	OR3A2	4995	0.526316	0.236651034380478
ENSG00000204428	LY6G5C	80741	0.353607	-0.162383585591215	ENSG00000124440	HIF3A	64344	25.2253	0.591960079194091	ENSG00000154040	CABYR	26256	63.9072	0.794586710478887	ENSG00000204316	MRPL38	64978	17.4577	0.573194736143396	ENSG00000144191	CNGA3	1261	23.3937	0.766987753184727	ENSG00000167895	TMC8	147138	28.8522	0.746016859647765	ENSG00000170961	HAS2	3037	2.66325	0.4136810147156	ENSG00000221955	SLC12A8	84561	2.22545	0.414580166853774	ENSG00000172575	RASGRP1	10125	8.85337	0.65340661019771	ENSG00000221887	HMSD	284293	11.1584	0.654770490751061
ENSG00000204540	PSORS1C1	170679	0.628483	0.233475697640334	ENSG00000125378	BMP4	652	32.1299	0.67523968906441	ENSG00000154258	ABCA9	10350	5.63544	0.406130189288187	ENSG00000204584			25.2896	0.761482739375795	ENSG00000144354	CDCA7	83879	31.3081	0.806185494605608	ENSG00000185669	SNAI3	333929	31.1064	0.745797323145546	ENSG00000171094	ALK	238	7.08961	0.585063781473105	ENSG00000223834			4.45249	0.537383436646154	ENSG00000174791	RIN1	9610	2.13404	0.431179875409883	ENSG00000224043			4.99485	0.522660721372711
ENSG00000204923	FBXO48	554251	8.65424	0.849616155990356	ENSG00000125637	PSD4	23550	13.4719	0.526485210776653	ENSG00000154262	ABCA6	23460	40.6094	0.753448066400936	ENSG00000204869	IGFL4	444882	17.5396	0.676469623636402	ENSG00000144476	ACKR3	57007	30.2367	0.783823397362469	ENSG00000134955	SLC37A2	219855	34.6666	0.745707149636923	ENSG00000171189	GRIK1	2897	3.44372	0.462767348992503	ENSG00000224388			13.9313	0.770474109559235	ENSG00000174871	CNIH2	254263	14.3484	0.730009059034653	ENSG00000224189	HAGLR	401022	66.108	0.93841592923385
ENSG00000204936	CD177	57126	0.366536	-0.252296159474032	ENSG00000125740	FOSB	2354	7.05448	0.401262326809797	ENSG00000154493	C10orf90	118611	139.058	0.933672343453898	ENSG00000204956	PCDHGA1	56114	19.0216	0.711411359669899	ENSG00000144485	HES6	55502	1.35866	0.27436224732015	ENSG00000213654	GPSM3	63940	27.2292	0.745097518420774	ENSG00000171502	COL24A1	255631	7.85227	0.569087044813857	ENSG00000224411			7.39254	0.54249496764274	ENSG00000175229	GAL3ST3	89792	7.62034	0.620957721697975	ENSG00000225446			6.72755	0.595759438321263
ENSG00000204959			0.788043	0.206692850067743	ENSG00000125804	FAM182A	284800	23.1179	0.64058977844308	ENSG00000154864	PIEZO2	63895	127.855	0.917300099075091	ENSG00000204961	PCDHA9	9752	23.4848	0.739169819713027	ENSG00000144821	MYH15	22989	8.43597	0.542791762143808	ENSG00000246082			25.8709	0.743746506870024	ENSG00000172201	ID4	3400	37.5826	0.82110586936747	ENSG00000225008			23.4839	0.86111995568594	ENSG00000175264	CHST1	8534	4.13426	0.556149469280158	ENSG00000225556	C2CD4D	100191040	16.8457	0.726876225946374
ENSG00000204970	PCDHA1	56147	0.487856	0.269433981303701	ENSG00000125968	ID1	3397	15.7428	0.560032614794333	ENSG00000154898			45.4613	0.743988940162964	ENSG00000204962	PCDHA8	56140	12.143	0.593936312475729	ENSG00000145087	STXBP5L	9515	15.9545	0.69974327974241	ENSG00000265531	FCGR1CP	100132417	25.9964	0.743159869458982	ENSG00000172292	CERS6	253782	23.4129	0.715526457386944	ENSG00000225014			5.36103	0.598883411984913	ENSG00000175471	MCTP1	79772	10.43	0.693180247646637	ENSG00000226496	LINC00323	284835	5.05298	0.546359581742424
ENSG00000205364	MT1M	4499	0.455675	-0.406515832055784	ENSG00000126603	GLIS2	84662	27.344	0.647586669570816	ENSG00000155849	ELMO1	9844	137.084	0.947635145309644	ENSG00000204965	PCDHA5	56143	11.981	0.661975497908045	ENSG00000145358	DDIT4L	115265	40.1784	0.856212563776693	ENSG00000173083	HPSE	10855	33.2889	0.742787407037156	ENSG00000172296	SPTLC3	55304	8.66944	0.618383781443651	ENSG00000225096	LOC101927293	101927293	2.0875	0.389650090077851	ENSG00000175874	CREG2	200407	3.36355	0.466856834437147	ENSG00000227088			29.2359	0.809449567487411
ENSG00000205571	SMN1	6606	0.795811	0.400754619347193	ENSG00000126838	PZP	5858	31.1324	0.666394303099188	ENSG00000155886	SLC24A2	25769	131.307	0.931386405343989	ENSG00000205041			27.0279	0.738446047523033	ENSG00000145365	TIFA	92610	4.98816	0.472674817400675	ENSG00000171777	RASGRP4	115727	25.3942	0.742314724239708	ENSG00000172318	B3GALT1	8708	9.82551	0.596748260167937	ENSG00000225215	SMARCE1P1	100271884	11.2287	0.724121005008108	ENSG00000176490	DIRAS1	148252	8.70315	0.661308858877672	ENSG00000227544	LINC03013	100506725	32.3937	0.831742658838688
ENSG00000205572	SERF1A	8293	0.209856	0.0690974136317636	ENSG00000127863	TNFRSF19	55504	16.5505	0.567910007209764	ENSG00000156966	B3GNT7	93010	7.31655	0.468183978681317	ENSG00000205085	GARIN1A	346653	19.5209	0.721511441585656	ENSG00000145721	LIX1	167410	49.252	0.874693703814084	ENSG00000182487			23.5857	0.741381906078335	ENSG00000172476	RAB40A	142684	3.43261	0.455588413223639	ENSG00000225231	LINC02470	100506159	1.51399	0.437336841165868	ENSG00000176749	CDK5R1	8851	21.4809	0.823788247957873	ENSG00000229891	LINC01315	102723775	5.50713	0.538157306732214
ENSG00000205583			0.244889	-0.339531996439538	ENSG00000127920	GNG11	2791	17.0558	0.578443308655672	ENSG00000157306			25.9513	0.665147672777801	ENSG00000205485			25.5972	0.678011613249773	ENSG00000145824	CXCL14	9547	5.00885	0.518639126493613	ENSG00000166145	SPINT1	6692	25.7151	0.740950605382635	ENSG00000173114	LRRN3	54674	5.51124	0.475815745347234	ENSG00000226029	LINC01772	107984921	2.50109	0.428480795292766	ENSG00000176884	GRIN1	2902	33.1295	0.879096196700858	ENSG00000230314	ELOVL2-AS1	100506409	0.946378	0.195717229967872
ENSG00000205632	LINC01310	100128946	1.47875	0.481228392233116	ENSG00000128016	ZFP36	7538	6.72076	0.421996383338913	ENSG00000157851	DPYSL5	56896	99.3522	0.863340417028362	ENSG00000205517	RGL3	57139	12.8114	0.625655839435966	ENSG00000146005	PSD2	84249	30.0801	0.779863104908852	ENSG00000164342	TLR3	7098	28.0401	0.738863803241408	ENSG00000173227	SYT12	91683	4.03155	0.441351503973648	ENSG00000226318	RPS3AP38	100271594	7.15007	0.558069527418939	ENSG00000177098	SCN4B	6330	11.7225	0.7180597335258	ENSG00000230461	PROX1-AS1	100505832	13.8512	0.665586086247085
ENSG00000210082			0.756768	-0.15630108521862	ENSG00000128052	KDR	3791	5.47963	0.387974265432615	ENSG00000157978	LDLRAP1	26119	63.8768	0.807998283486526	ENSG00000205740			25.0861	0.77080230630762	ENSG00000146151	HMGCLL1	54511	16.271	0.678932551376157	ENSG00000171812	COL8A2	1296	22.3682	0.737477986432839	ENSG00000173926	MARCHF3	115123	11.8493	0.606516976450089	ENSG00000226864			1.43696	0.34321284774847	ENSG00000177181	RIMKLA	284716	4.76359	0.578834982493145	ENSG00000231533			24.0648	0.781161694645204
ENSG00000210195			0.557286	-0.376529385936608	ENSG00000128408	RIBC2	26150	71.5398	0.818991215403374	ENSG00000157985	AGAP1	116987	50.5353	0.749104004915496	ENSG00000205746	PKD1P4	353512	4.44598	0.387238140695694	ENSG00000147027	TMEM47	83604	59.0269	0.870746761293541	ENSG00000257258			22.2301	0.735713907542746	ENSG00000174460	ZCCHC12	170261	11.2297	0.645484839194413	ENSG00000229043	ZFAND2A-DT	101927021	17.2531	0.758830361396645	ENSG00000177542	SLC25A22	79751	18.3016	0.817287165264671	ENSG00000232560			13.8005	0.692231175707838
ENSG00000211459			0.798742	-0.0773906710994085	ENSG00000128536	CDHR3	222256	84.6829	0.843954807562532	ENSG00000158079	PTPDC1	138639	88.1291	0.878552943178864	ENSG00000206127	GOLGA8O	728047	4.53886	0.436626102593683	ENSG00000147036	LANCL3	347404	9.14601	0.585384090207028	ENSG00000168995	SIGLEC7	27036	27.6301	0.735200014649492	ENSG00000174611	KY	339855	26.3838	0.784665759375768	ENSG00000229743	LINC01159	102682016	5.33202	0.52452679061246	ENSG00000177679	SRRM3	222183	26.9237	0.857889441998869	ENSG00000233223	MPDU1-AS1	100996842	0.499981	0.222893667998578
ENSG00000214401	KANSL1-AS1	644246	0.521023	0.204569236395027	ENSG00000128581	IFT22	64792	51.305	0.707447376499882	ENSG00000158296	SLC13A3	64849	83.9168	0.874738785917421	ENSG00000206344	HCG27	253018	5.62327	0.506521830546123	ENSG00000147145	LPAR4	2846	52.4922	0.879017999376576	ENSG00000277587			24.7266	0.735196099072495	ENSG00000174669	SLC29A2	3177	11.2879	0.661084039810942	ENSG00000230825	LINC03016	101927354	7.78884	0.61463224418691	ENSG00000177990	DPY19L2	283417	4.86552	0.520432742266015	ENSG00000234028	EIF2AK3-DT	101928403	4.3931	0.51902680917344
ENSG00000215146			0.766471	-0.0650612745042463	ENSG00000128602	SMO	6608	48.9188	0.739987383418768	ENSG00000158352	SHROOM4	57477	56.1708	0.752963323810885	ENSG00000206561	COLQ	8292	15.7933	0.629740438435376	ENSG00000147509	RGS20	8601	14.0664	0.64155256988857	ENSG00000231131	LNCAROD	101928687	26.7205	0.734880974003421	ENSG00000174680			4.93176	0.449604441177432	ENSG00000231305			2.01644	0.446393274798812	ENSG00000178171	AMER3	205147	30.1584	0.852364595960895	ENSG00000234224	TMEM229A	730130	13.8856	0.675094357743302
ENSG00000215252	GOLGA8B	440270	0.374891	0.0836165787802627	ENSG00000128833	MYO5C	55930	85.3822	0.859807732802918	ENSG00000158516	CPA2	1358	17.6235	0.598250666876243	ENSG00000206769	RNU6-116P	106480553	27.5537	0.724184589117963	ENSG00000147588	PMP2	5375	13.1986	0.656751240782394	ENSG00000101916	TLR8	51311	21.6356	0.734138239304168	ENSG00000175175	PPM1E	22843	7.98498	0.597732271009625	ENSG00000231449	RPS16P4	100271068	9.08455	0.66737983917169	ENSG00000178233	TMEM151B	441151	7.60246	0.626987135841764	ENSG00000235292			7.35859	0.602259383101327
ENSG00000215302			0.415299	0.198082456918113	ENSG00000129295	DNAAF11	23639	82.8294	0.816353019532923	ENSG00000158555	GDPD5	81544	24.0153	0.650088767430708	ENSG00000207650	MIR570	693155	16.4648	0.703823004271717	ENSG00000147697	GSDMC	56169	7.80619	0.580482894636275	ENSG00000197249	SERPINA1	5265	28.0274	0.733859850091155	ENSG00000175600	SUGCT	79783	11.2352	0.645839862832369	ENSG00000232489			11.2794	0.73516555097318	ENSG00000178531	CTXN1	404217	12.4672	0.725035543448986	ENSG00000235314			15.4899	0.708495019477432
ENSG00000215375	MYL5	4636	5.80764	0.795474296522578	ENSG00000129474	AJUBA	84962	37.1162	0.723142486684508	ENSG00000158715	SLC45A3	85414	99.4313	0.87870907550822	ENSG00000212125	TAS2R15P	266657	20.2483	0.636318578217702	ENSG00000148482	SLC39A12	221074	33.0388	0.760375556234573	ENSG00000136732	GYPC	2995	29.108	0.732959894965014	ENSG00000175866	BAIAP2	10458	9.32961	0.595519609273315	ENSG00000233030	LOC124904411	124904411	2.03038	0.417785025079203	ENSG00000178965	ERICH3	127254	5.99142	0.574914570593038	ENSG00000235453	SMIM27	100129250	13.2741	0.659973808461816
ENSG00000219891			2.65869	0.675045996446317	ENSG00000129654	FOXJ1	2302	95.9001	0.874778909242386	ENSG00000158813	EDA	1896	17.3198	0.5834446062046	ENSG00000212127	TAS2R14	50840	13.7283	0.606198628259468	ENSG00000148671	ADIRF	10974	23.2762	0.777777301771565	ENSG00000162777	DENND2D	79961	29.7663	0.732935002678116	ENSG00000176204	LRRTM4	80059	4.69898	0.381885790022638	ENSG00000234127	TRIM26	7726	26.5783	0.820496758060248	ENSG00000179388	EGR3	1960	8.21276	0.668092540512244	ENSG00000235597	LINC01102	150568	34.5212	0.850991801681752
ENSG00000220008	LINGO3	645191	0.98639	0.462708256963537	ENSG00000129993	CBFA2T3	863	14.52	0.566369506965678	ENSG00000158865	SLC5A11	115584	115.377	0.904586291042617	ENSG00000212128	TAS2R13	50838	13.4671	0.485885447207543	ENSG00000149050	ZNF214	7761	31.4074	0.826047905441058	ENSG00000111846	GCNT2	2651	32.374	0.732559710484772	ENSG00000177025	C19orf18	147685	4.29567	0.488075159210878	ENSG00000234584			5.30608	0.587342071241229	ENSG00000180347	ITPRID1	223075	3.86297	0.566906000012518	ENSG00000236404	VLDLR-AS1	401491	9.09658	0.619696289199973
ENSG00000221869	CEBPD	1052	1.02203	-0.243213119884259	ENSG00000130035	GALNT8	26290	62.6435	0.789778733025953	ENSG00000159784	FAM131B	9715	94.2477	0.873679302456008	ENSG00000212482	RNU6-530P	106479801	24.0281	0.732496981579393	ENSG00000149596	JPH2	57158	4.93705	0.516567371438167	ENSG00000130208	APOC1	341	31.2331	0.732309508223751	ENSG00000177283	FZD8	8325	2.44125	0.330452218914264	ENSG00000234740			7.75134	0.63137050880442	ENSG00000180616	SSTR2	6752	4.11	0.562463432483777	ENSG00000236466			4.11052	0.501251395681798
ENSG00000221944	TIGD1	200765	8.44845	0.872136210990113	ENSG00000130037	KCNA5	3741	50.1348	0.751459982447689	ENSG00000160179	ABCG1	9619	7.74336	0.426474021866137	ENSG00000213090	SCYL2P1	100420110	19.9021	0.628864253099189	ENSG00000149972	CNTN5	53942	16.1658	0.684328094764057	ENSG00000120756	PLS1	5357	25.6293	0.730391640884955	ENSG00000177301	KCNA2	3737	11.5946	0.646264274015682	ENSG00000235012	JCADP1	729056	15.5515	0.797989015911967	ENSG00000181215	C4orf50	389197	30.1276	0.878655383252025	ENSG00000237190	CDKN2AIPNL	91368	28.4111	0.779388171660855
ENSG00000221990			0.50055	-0.0628847275953071	ENSG00000130164	LDLR	3949	4.95509	0.381097608708436	ENSG00000160223	ICOSLG	23308	1.27516	0.213971921388703	ENSG00000213139	CRYGS	1427	3.50575	0.425432472400323	ENSG00000150054	MPP7	143098	6.15638	0.504365858566866	ENSG00000104951	IL4I1	259307	20.4902	0.728931308777113	ENSG00000178031	ADAMTSL1	92949	13.765	0.703688922691435	ENSG00000235560	ZNF747-DT	107984875	3.26221	0.509814797339507	ENSG00000181418	DDN	23109	27.1289	0.864326795378568	ENSG00000237949	LOC102724768	102724768	5.36884	0.540819734517812
ENSG00000223345			7.09388	0.780396541169622	ENSG00000130413	STK33	65975	114.129	0.89436854748691	ENSG00000160271	RALGDS	5900	39.2278	0.716139592052019	ENSG00000213199	ASIC3	9311	16.0143	0.656354010275011	ENSG00000150281	CTF1	1489	8.88206	0.452268133048272	ENSG00000188001	TPRG1	285386	23.5836	0.727108525886865	ENSG00000178075	GRAMD1C	54762	23.6686	0.7917170275489	ENSG00000235609			4.60185	0.528231764545864	ENSG00000181790	ADGRB1	575	10.5009	0.690773210058532	ENSG00000238057	ZEB2-AS1	100303491	4.1639	0.512966920887213
ENSG00000223779			0.224133	0.0129912003415321	ENSG00000130433	CACNG6	59285	30.1389	0.697422198877755	ENSG00000160282	FTCD	10841	4.13849	0.363591875279195	ENSG00000213347	MXD3	83463	32.9461	0.818205924692897	ENSG00000150625	GPM6A	2823	39.9933	0.842590502503164	ENSG00000162711	NLRP3	114548	23.8533	0.726558132758675	ENSG00000179242	CDH4	1002	16.0283	0.726029811059184	ENSG00000235808			19.0544	0.814752360460517	ENSG00000182255	KCNA4	3739	12.7378	0.748530833011058	ENSG00000238194	PHACTR3-AS1	100506384	11.146	0.639984024475987
ENSG00000223804			0.337679	-0.0766904300241818	ENSG00000130635	COL5A1	1289	43.5965	0.747091499921615	ENSG00000160321	ZNF208	7757	5.4951	0.41094416109928	ENSG00000213420	GPC2	221914	5.46396	0.354756349733521	ENSG00000150722	PPP1R1C	151242	14.0275	0.605125596820436	ENSG00000152953	STK32B	55351	29.4053	0.726331158365163	ENSG00000179869	ABCA13	154664	3.73222	0.469594567758698	ENSG00000238098			2.62636	0.428153276362542	ENSG00000182601	HS3ST4	9951	0.876399	0.280131648379942	ENSG00000238217	LINC01877	101927641	44.5934	0.875183077716517
ENSG00000224272	LOC124905349	124905349	0.579492	0.109428665829315	ENSG00000130940	CASZ1	54897	16.1034	0.561982037980802	ENSG00000161896	IP6K3	117283	18.4571	0.618152842098818	ENSG00000213782	DDX47	51202	22.4708	0.698039534890424	ENSG00000151012	SLC7A11	23657	55.5345	0.889844535935617	ENSG00000060558	GNA15	2769	25.0672	0.725086134664873	ENSG00000179909	ZNF154	7710	30.6042	0.852363248828832	ENSG00000239445			12.0889	0.748890285084184	ENSG00000183092	BEGAIN	57596	11.7795	0.72966354304444	ENSG00000241345	LOC105375483	105375483	15.1696	0.706547297923442
ENSG00000224318	CHL1-AS2	101927174	0.351542	-0.212886748657894	ENSG00000131016	AKAP12	9590	9.5645	0.501359318267049	ENSG00000162073	PAQR4	124222	77.6354	0.825022828381289	ENSG00000213928	IRF9	10379	23.394	0.757240233101597	ENSG00000151164	RAD9B	144715	8.59478	0.582563768074287	ENSG00000280560	LINC01374	105378425	24.7152	0.724534737422837	ENSG00000180592	SKIDA1	387640	2.68421	0.402438192518335	ENSG00000241163	LINC00877	285286	4.92142	0.559772706023909	ENSG00000183379	SYNDIG1L	646658	5.89433	0.552425471016067	ENSG00000242808	SOX2-OT	347689	64.4711	0.929803488091381
ENSG00000224424	PRKAR2A-AS1	100506637	0.752411	-0.0654735961521977	ENSG00000131018	SYNE1	23345	91.2318	0.877380816699332	ENSG00000162396	PARS2	25973	32.2036	0.673141161310952	ENSG00000213930	GALT	2592	6.99904	0.531683661836207	ENSG00000151366	NDUFC2	4718	11.8134	0.17296728788929	ENSG00000100368	CSF2RB	1439	24.0917	0.723321585370858	ENSG00000180801	ARSJ	79642	30.861	0.801504040217898	ENSG00000241217	RN7SL809P	106479516	25.1632	0.862004842919878	ENSG00000184347	SLIT3	6586	5.9398	0.607591787285102	ENSG00000244274	DBNDD2	55861	58.4117	0.908954527072907
ENSG00000224897	POT1-AS1	401398	9.50743	0.884501477509029	ENSG00000131044	TTLL9	164395	31.766	0.651360925190719	ENSG00000162729	IGSF8	93185	113.728	0.903515226929856	ENSG00000213988	ZNF90	7643	12.0497	0.636522993334025	ENSG00000151632	AKR1C2	1646	2.84817	0.396423144890632	ENSG00000118785	SPP1	6696	24.7749	0.722487838202399	ENSG00000181291	TMEM132E	124842	7.2339	0.53689128351182	ENSG00000241322	FBXW10B	374286	1.71605	0.408863831399568	ENSG00000184545	DUSP8	1850	17.8146	0.776090992202726	ENSG00000245293	CYP2U1-AS1	101929595	66.7778	0.943587073522407
ENSG00000224957	LINC01266	101927215	1.00295	0.496234677128837	ENSG00000131188	PRR7	80758	3.91746	0.333612292598379	ENSG00000162949	CAPN13	92291	78.0464	0.825575422145752	ENSG00000214021	TTLL3	26140	21.905	0.688043527119564	ENSG00000151655	ITIH2	3698	12.8751	0.642010802273151	ENSG00000165685	TMEM52B	120939	25.6741	0.721012258238104	ENSG00000181585	TMIE	259236	10.6166	0.615704482211473	ENSG00000241990			8.97423	0.616812271863122	ENSG00000185274	GALNT17	64409	26.0113	0.871596786675938	ENSG00000245975	MINDY2-DT	101928725	6.73296	0.58647765535131
ENSG00000225973	PIGBOS1	101928527	2.75322	0.374917226187168	ENSG00000131435	PDLIM4	8572	25.3617	0.633515495897123	ENSG00000163126	ANKRD23	200539	10.8876	0.509483093174012	ENSG00000214176			44.2918	0.872085594088153	ENSG00000151834	GABRA2	2555	56.7238	0.902194318065253	ENSG00000127084	FGD3	89846	23.6175	0.719173034742573	ENSG00000181656	GPR88	54112	6.4345	0.565829861000787	ENSG00000242028	HYPK	25764	12.0217	0.698799651531084	ENSG00000185386	MAPK11	5600	7.95394	0.658923949920192	ENSG00000246089	MCPH1-DT	100287015	0.118014	0.0292783152487837
ENSG00000226210	WASH8P	100288778	0.751993	0.205637239462622	ENSG00000131459	GFPT2	9945	46.8473	0.746449354062031	ENSG00000163377	TAFA4	151647	79.9042	0.82239875042707	ENSG00000214193	SH3D21	79729	13.1607	0.623491750466121	ENSG00000151892	GFRA1	2674	3.18618	0.409979724022881	ENSG00000132170	PPARG	5468	20.4744	0.717160489306671	ENSG00000182218	HHIPL1	84439	6.64662	0.524995370000033	ENSG00000243927	MRPS6	64968	32.8578	0.905548002890215	ENSG00000185742	C11orf87	399947	15.6094	0.739120074650699	ENSG00000250722	SELENOP	6414	34.6323	0.83040612267191
ENSG00000226721	EEF1DP2	442429	0.366346	-0.185096218276882	ENSG00000131730	CKMT2	1160	3.6296	0.332784693871313	ENSG00000163462	TRIM46	80128	43.6675	0.761488487324877	ENSG00000214402	LCNL1	401562	33.6807	0.826524757950771	ENSG00000152137	HSPB8	26353	57.5001	0.871993520000497	ENSG00000087245	MMP2	4313	33.5051	0.715339402955411	ENSG00000182580	EPHB3	2049	11.3906	0.687065060395461	ENSG00000245552	LOC100129203	100129203	7.06787	0.611847281592763	ENSG00000186642	PDE2A	5138	21.3812	0.824774282403278	ENSG00000251410			5.39133	0.524024781470827
ENSG00000226752			1.15792	0.241839253663081	ENSG00000131759	RARA	5914	12.0883	0.482380458220188	ENSG00000163531	NFASC	23114	82.8258	0.869414486187834	ENSG00000214425			1.95375	0.326932527383085	ENSG00000152969	JAKMIP1	152789	30.3353	0.81278222475277	ENSG00000234232			20.981	0.713736377337667	ENSG00000182752	PAPPA	5069	5.649	0.538768048429971	ENSG00000246560			15.621	0.770163989879228	ENSG00000187486	KCNJ11	3767	1.73344	0.409496802387961	ENSG00000251634			2.93264	0.46180556043195
ENSG00000227191	TRGC2	6967	0.341402	-0.269211842932497	ENSG00000131848	ZSCAN5A	79149	35.2933	0.691972570263415	ENSG00000164161	HHIP	64399	80.5751	0.834893814109283	ENSG00000214783	POLR2J4	84820	6.29897	0.553613877060545	ENSG00000152990	ADGRA3	166647	58.3382	0.86205484262524	ENSG00000223552	CCR5AS	102724297	25.7025	0.713287548313911	ENSG00000182836	PLCXD3	345557	22.7628	0.720944888842185	ENSG00000249825	THBS4-AS1	101929215	7.176	0.638007373295107	ENSG00000188211	NCR3LG1	374383	5.77377	0.591941617512747	ENSG00000253333			1.11692	0.306353286003801
ENSG00000227533	SLC2A1-DT	440584	1.24537	0.350884637633997	ENSG00000131941	RHPN2	85415	20.8557	0.609183136220264	ENSG00000164933	SLC25A32	81034	9.10108	0.423208514607516	ENSG00000214900	LINC01599	196913	8.60868	0.518325202903526	ENSG00000153266	FEZF2	55079	13.0884	0.601037732753532	ENSG00000198246	SLC29A3	55315	25.5231	0.712362536439268	ENSG00000182902	SLC25A18	83733	21.6489	0.699736697006962	ENSG00000251102	CTBP2P4	642909	2.68361	0.488512866327852	ENSG00000188322	SBK1	388228	3.3298	0.4758808691934	ENSG00000253807			39.0704	0.86419585841964
ENSG00000227582	ADGRF5P1	389740	0.820755	0.145057297004904	ENSG00000131951	LRRC9	341883	124.973	0.902360311347297	ENSG00000165124	SVEP1	79987	2.10759	0.270762263245283	ENSG00000214954	LRRC69	100130742	22.9288	0.681130893042218	ENSG00000153446	C16orf89	146556	17.3755	0.707114169763069	ENSG00000160791	CCR5	1234	19.0127	0.711676630329206	ENSG00000183010	PYCR1	5831	5.34125	0.52269713837921	ENSG00000252690			4.85939	0.525381833510663	ENSG00000188517	COL25A1	84570	8.9637	0.676525435557749	ENSG00000254180			10.4093	0.622827802930623
ENSG00000227733	LOC101927468	101927468	2.0005	0.566709520954585	ENSG00000132004	FBXW9	84261	51.4023	0.762790748680305	ENSG00000165125	TRPV6	55503	39.6446	0.7495871571815	ENSG00000214967	NPIPA7	101059938	7.06527	0.462974629608977	ENSG00000153904	DDAH1	23576	62.7722	0.925050087448578	ENSG00000185614	INKA1	389119	23.8852	0.711194691043698	ENSG00000183066	WBP2NL	164684	3.09521	0.310428263304062	ENSG00000252757	RN7SKP96	106479137	7.89008	0.661052431887456	ENSG00000188859	FAM78B	149297	0.994802	0.250914683256834	ENSG00000255135	EMSY-DT	124902718	13.7125	0.677269349637468
ENSG00000227855			2.18066	0.168003104985607	ENSG00000132259	CNGA4	1262	43.2339	0.741454318042123	ENSG00000165244	ZNF367	195828	16.989	0.572231890820806	ENSG00000215154			12.9465	0.474664117445207	ENSG00000153993	SEMA3D	223117	60.901	0.917110270166055	ENSG00000168421	RHOH	399	21.8403	0.709924922192725	ENSG00000183067	IGSF5	150084	12.0735	0.654898328328173	ENSG00000253372			7.57689	0.62522006693904	ENSG00000189420	ZFP92	139735	0.855773	0.20142883483938	ENSG00000256269	HMBS	3145	6.35332	0.581878457657273
ENSG00000227888			0.529493	0.334093072329035	ENSG00000132470	ITGB4	3691	29.9334	0.61599671531814	ENSG00000165509	MAGEC3	139081	51.6148	0.780449104125223	ENSG00000215241	LINC02449	101927905	14.996	0.59291611172249	ENSG00000154079	SDHAF4	135154	1.82347	0.256554398659303	ENSG00000100504	PYGL	5836	25.6191	0.707642122706954	ENSG00000183091	NEB	4703	6.79963	0.561367969318664	ENSG00000254535	PABPC4L	132430	5.60869	0.579840828825368	ENSG00000196189	SEMA4A	64218	7.19014	0.653254645912717	ENSG00000256427			6.44586	0.584618982689719
ENSG00000228203	GRASLND	386597	0.701339	0.394299850135842	ENSG00000132554	RGS22	26166	124.583	0.900952987282531	ENSG00000165566	AMER2	219287	138.551	0.947188990219094	ENSG00000215424	MCM3AP-AS1	114044	24.2869	0.664369328971279	ENSG00000154080	CHST9	83539	13.4279	0.669215448266951	ENSG00000110079	MS4A4A	51338	21.1822	0.707343477794108	ENSG00000183114	FAM43B	163933	5.52451	0.508721777049361	ENSG00000254726	MEX3A	92312	2.24419	0.464040638971602	ENSG00000196549	MME	4311	6.74156	0.600171190304225	ENSG00000257365	FNTB	2342	17.1576	0.715927488409933
ENSG00000228232			0.15541	-0.0363127199878258	ENSG00000132623	ANKEF1	63926	34.331	0.697722335847632	ENSG00000165959	CLMN	79789	95.1979	0.881772603920347	ENSG00000215769	ARHGAP27P1-BPTFP1-KPNA2P3	109286553	34.0527	0.815818083547348	ENSG00000154188	ANGPT1	284	53.5791	0.894152127105418	ENSG00000244509	APOBEC3C	27350	21.0572	0.70672473808924	ENSG00000183150	GPR19	2842	3.8608	0.372257134784041	ENSG00000255389			1.25763	0.345102590566102	ENSG00000196557	CACNA1H	8912	7.52727	0.633266315373785	ENSG00000257657			5.11189	0.537945074541908
ENSG00000228340	MIR646HG	284757	0.348913	0.0323562877486396	ENSG00000132661	NXT1	29107	2.59596	0.288475453907013	ENSG00000165996	HACD1	9200	21.016	0.62369034001505	ENSG00000217930	PAM16	51025	14.3792	0.653982672509003	ENSG00000154274	C4orf19	55286	17.2064	0.70134742151089	ENSG00000198286	CARD11	84433	28.3616	0.704807924947456	ENSG00000183171	LOC643015	643015	21.6617	0.78940016758481	ENSG00000256030			16.4018	0.787513304062292	ENSG00000196872	CRACDL	343990	5.10911	0.575711067153936	ENSG00000258405	ZNF578	147660	12.5808	0.673926163841012
ENSG00000228408			0.355193	-0.0627611995156303	ENSG00000132681	ATP1A4	480	36.2263	0.66637352893047	ENSG00000166016	ABTB2	25841	38.8089	0.731334963703249	ENSG00000221988	PPT2	9374	28.9081	0.727069357263004	ENSG00000154319	FAM167A	83648	47.7947	0.857311371089686	ENSG00000171051	FPR1	2357	24.6325	0.703530540004689	ENSG00000183837	PNMA3	29944	3.24865	0.43334500126321	ENSG00000258667	HIF1A-AS3	105370526	3.67253	0.482909777588875	ENSG00000196876	SCN8A	6334	18.5874	0.788368456415232	ENSG00000258708	SLC25A21-AS1	100129794	16.9317	0.721991449583894
ENSG00000228459			1.54702	0.461800568316135	ENSG00000132688	NES	10763	31.9253	0.682277217667873	ENSG00000166173	LARP6	55323	85.3485	0.831536585220644	ENSG00000222445	RN7SKP56	106481807	14.6592	0.628198122953315	ENSG00000154548	SRSF12	135295	12.4444	0.65921328011268	ENSG00000248905	FMN1	342184	24.4815	0.703453186714859	ENSG00000184349	EFNA5	1946	29.8141	0.827633102778225	ENSG00000258839	MC1R	4157	5.59825	0.575646215585074	ENSG00000196972	SMIM10L2B	644596	6.51206	0.621844386618362	ENSG00000259120	SMIM6	100130933	22.5562	0.775322658339799
ENSG00000228463	RPL23AP21	728481	0.276562	-0.122167251764536	ENSG00000132793	LPIN3	64900	10.5145	0.469673303545379	ENSG00000166793	YPEL4	219539	55.9847	0.770780929237494	ENSG00000223599			17.8724	0.692076134979248	ENSG00000154553	PDLIM3	27295	41.0424	0.828229577838392	ENSG00000108405	P2RX1	5023	22.3737	0.703315069961023	ENSG00000184408	KCND2	3751	8.44146	0.581716870249518	ENSG00000260368			11.0631	0.723611906369773	ENSG00000196990	FAM163B	642968	20.1513	0.797192466323735	ENSG00000259943			10.671	0.611652481116387
ENSG00000228696	ARL17A	51326	0.322311	-0.0585940812204442	ENSG00000133067	LGR6	59352	11.1715	0.511827617480813	ENSG00000166923	GREM1	26585	57.0601	0.770189827354029	ENSG00000223704			21.9195	0.722754963975606	ENSG00000154736	ADAMTS5	11096	10.5573	0.606836009523846	ENSG00000075884	ARHGAP15	55843	23.222	0.702566269654926	ENSG00000185052	SLC24A3	57419	9.17262	0.622429055413887	ENSG00000260392			11.3331	0.717933429899996	ENSG00000197106	SLC6A17	388662	18.1117	0.795428908260625	ENSG00000261377			0.332718	0.174822402786712
ENSG00000229807	XIST	7503	0.450109	0.212288363935341	ENSG00000133101	CCNA1	8900	87.2237	0.864177623360561	ENSG00000167123	CERCAM	51148	119.796	0.928610262870253	ENSG00000223855	PDGFA-DT	441307	13.1856	0.634319135110453	ENSG00000155265	GOLGA7B	401647	11.736	0.621831470837981	ENSG00000152229	PSTPIP2	9050	19.5296	0.701217469841999	ENSG00000185070	FLRT2	23768	24.4446	0.78914773500697	ENSG00000260912			8.16987	0.636303246201846	ENSG00000197177	ADGRA1	84435	4.42187	0.511454388935813	ENSG00000261455	LINC01003	100128822	10.3498	0.63986752339275
ENSG00000229921	KIF25-AS1	100505879	0.148478	-0.0198269275240183	ENSG00000133115	STOML3	161003	68.8586	0.771760066122683	ENSG00000167861	HID1	283987	77.0238	0.858752845751024	ENSG00000224083	MTCO1P11	107075264	10.0652	0.602332061445083	ENSG00000155893	PXYLP1	92370	25.0178	0.788947755380912	ENSG00000136490	LIMD2	80774	29.7574	0.698742131577597	ENSG00000185149	NPY2R	4887	1.26155	0.323043480204511	ENSG00000260971			6.43913	0.554545660016814	ENSG00000198010	DLGAP2	9228	23.9289	0.807360156762274	ENSG00000263874	LASP1NB	100505576	21.8264	0.771422712616961
ENSG00000229980	TOB1-AS1	400604	0.419609	0.210980524883159	ENSG00000133636	NTS	4922	32.5016	0.660854562989476	ENSG00000168297	PXK	54899	137.052	0.949123402423046	ENSG00000224660	SH3BP5-AS1	100505696	37.9325	0.851047152025872	ENSG00000156140	ADAMTS3	9508	6.13872	0.454477384394039	ENSG00000118508	RAB32	10981	23.4722	0.697599182972155	ENSG00000185650	ZFP36L1	677	28.1712	0.798607658848291	ENSG00000261441			3.91874	0.522276739310721	ENSG00000198155			3.39797	0.510333617166226	ENSG00000266844			19.2097	0.739404155865789
ENSG00000230409			0.12584	-0.0466680067711234	ENSG00000133640	LRRIQ1	84125	135.396	0.908157838500812	ENSG00000168453	HR	55806	38.7357	0.711556396332545	ENSG00000224769			5.58516	0.440071792324122	ENSG00000156219	ART3	419	6.36497	0.240214537388013	ENSG00000171729	TMEM51	55092	25.7107	0.695326773497934	ENSG00000185737	NRG3	10718	44.9164	0.891261444993112	ENSG00000261616	TTC23-AS1	128193289	4.7905	0.534108859326242	ENSG00000198216	CACNA1E	777	33.1002	0.891842531642877	ENSG00000267628			5.282	0.538920970924474
ENSG00000230513	THAP7-AS1	439931	2.30874	0.650450542581838	ENSG00000133665	DYDC2	84332	91.9397	0.843146548391513	ENSG00000168481	LGI3	203190	128.165	0.925756983182615	ENSG00000224945			7.20542	0.553084203677374	ENSG00000156253	RWDD2B	10069	9.14868	0.410910277164812	ENSG00000239961	LILRA4	23547	26.8491	0.694468380058412	ENSG00000186523	FAM86B1	85002	8.06884	0.591849788578316	ENSG00000261716	H2BC20P	337873	9.17146	0.681393975994022	ENSG00000198598	MMP17	4326	6.72702	0.621295787640545	ENSG00000268996	MAN1B1-DT	100289341	3.94934	0.491000073714249
ENSG00000230530			2.85713	0.608140134088783	ENSG00000133863	TEX15	56154	100.25	0.856255013885093	ENSG00000168496	FEN1	2237	17.8386	0.570588080896504	ENSG00000224986	PPP1R8P1	5512	34.9321	0.794848776581364	ENSG00000156535	CD109	135228	45.2968	0.845661580335536	ENSG00000129465	RIPK3	11035	18.4139	0.692215640556215	ENSG00000186648	CARMIL3	90668	3.00757	0.357130647650273	ENSG00000262097			1.38391	0.347657864839141	ENSG00000198712	COX2	4513	5.74549	0.403673573111122	ENSG00000271474			53.9217	0.906183313317544
ENSG00000230658			2.05197	0.526647398866783	ENSG00000134198	TSPAN2	10100	12.2325	0.522433943736514	ENSG00000168621	GDNF	2668	15.7404	0.57977931749747	ENSG00000225032	LOC102723566	102723566	34.8389	0.783808078546719	ENSG00000158483	FAM86C1P	55199	1.11421	0.234769173929605	ENSG00000105639	JAK3	3718	21.3488	0.691860165228152	ENSG00000186960	LINC01551	387978	28.0209	0.81211472047422	ENSG00000263412	NFE2L1-DT	116435298	2.64129	0.374603283569817	ENSG00000198727	CYTB	4519	4.84336	0.395782657127996	ENSG00000271826	PLS3-AS1	101927352	8.68723	0.618362328323195
ENSG00000231113			0.72432	-0.0156624354841506	ENSG00000134317	GRHL1	29841	22.4827	0.607706689035257	ENSG00000169169	CPT1C	126129	52.6394	0.802132296338933	ENSG00000225138			28.7087	0.770247329895434	ENSG00000159208	CIART	148523	5.44011	0.459437833930295	ENSG00000060982	BCAT1	586	19.9544	0.690749862015232	ENSG00000187091	PLCD1	5333	19.5913	0.719465248451596	ENSG00000264589			2.34602	0.342591456250743	ENSG00000198763	ND2	4536	4.56502	0.36028860525924	ENSG00000272686	WASL-DT	116435299	5.94567	0.55412206005368
ENSG00000231304	SGO1-AS1	100874028	0.550475	0.305914262570671	ENSG00000134321	RSAD2	91543	4.21845	0.348165527803676	ENSG00000169242	EFNA1	1942	7.63655	0.410948406208747	ENSG00000225697	SLC26A6	65010	24.9028	0.743766321197188	ENSG00000159231	CBR3	874	9.23982	0.618298708496571	ENSG00000140749	IGSF6	10261	26.4559	0.690457069322325	ENSG00000187266	EPOR	2057	2.3099	0.360825936405513	ENSG00000265750			8.46321	0.661984193539174	ENSG00000198797	BRINP2	57795	8.36439	0.646488386804516	ENSG00000273117			1.78423	0.391966300564795
ENSG00000231327	LINC01816	100133985	1.91998	0.484053107324956	ENSG00000134376	CRB1	23418	100.985	0.880390514946298	ENSG00000169247	SH3TC2	79628	143.528	0.962845008970957	ENSG00000225880			23.0024	0.736283505062959	ENSG00000159958	TNFRSF13C	115650	4.08046	0.408480201199233	ENSG00000096996	IL12RB1	3594	17.3647	0.686774294008139	ENSG00000187527	ATP13A5	344905	6.81183	0.512107990044511	ENSG00000266053	NDUFV2-AS1	101927275	14.3896	0.772034223916237	ENSG00000198804	COX1	4512	5.64991	0.433235964878374	ENSG00000275765	LOC100652758	100652758	2.55129	0.438030746038857
ENSG00000232004	CAP1P2	399748	0.39885	-0.139802593511077	ENSG00000134533	RERG	85004	24.4629	0.666903475689044	ENSG00000169306	IL1RAPL1	11141	131.343	0.925810890563901	ENSG00000226180	LOC100129215	100129215	9.21313	0.559530067627487	ENSG00000160172			6.8438	0.5193188172758	ENSG00000226015	CCT8P1	644131	17.3968	0.685887012747099	ENSG00000187889	FYB2	199920	8.88776	0.611547434053045	ENSG00000267064	UXT-AS1	100133957	10.452	0.714094261805757	ENSG00000198888	ND1	4535	5.51701	0.39170925474025	ENSG00000276116			7.14003	0.60099423513044
ENSG00000232352			0.637528	0.18741406438613	ENSG00000134775	FHOD3	80206	57.9092	0.763733572114147	ENSG00000169330	MINAR1	23251	2.67352	0.312256010152343	ENSG00000226310			9.01519	0.537187629321956	ENSG00000160808	MYL3	4634	17.554	0.708187275028315	ENSG00000028137	TNFRSF1B	7133	21.9259	0.685785715132765	ENSG00000187912	CLEC17A	388512	10.253	0.654523476352143	ENSG00000267107	PCAT19	100505495	4.97452	0.55572325525026	ENSG00000198910	L1CAM	3897	12.3426	0.748947638935752	ENSG00000276600	RAB7B	338382	4.4447	0.532559297615174
ENSG00000232442	MHENCR	100505771	0.417426	-0.243935641096618	ENSG00000135046	ANXA1	301	31.1429	0.639984973770878	ENSG00000169783	LINGO1	84894	5.37787	0.31399860014531	ENSG00000226314	ZKSCAN8P1	651302	8.65967	0.586833021078993	ENSG00000161714	PLCD3	113026	33.1349	0.768022719988614	ENSG00000204397	CARD16	114769	19.6183	0.685464334170121	ENSG00000188130	MAPK12	6300	5.98955	0.497777868940996	ENSG00000267270	PARD6G-AS1	100130522	17.0649	0.779223373976275	ENSG00000198938	COX3	4514	6.03094	0.444199598798893	ENSG00000277215	SPANXA2-OT1	619455	39.9453	0.864518395976549
ENSG00000232485			1.73615	0.213676517478408	ENSG00000135063	ENTREP1	9413	57.07	0.748766501266515	ENSG00000169918	OTUD7A	161725	67.4654	0.817132162896518	ENSG00000226380			29.6675	0.806900147932924	ENSG00000162490	DRAXIN	374946	6.15837	0.525354703315656	ENSG00000226953	NCKAP5-AS2	101928161	17.3902	0.685084866476129	ENSG00000188488	SERPINA5	5104	3.02163	0.450198883360399	ENSG00000269019			4.34934	0.532906045016863	ENSG00000203685	STUM	375057	18.2848	0.792153179936493	ENSG00000277494	GPIHBP1	338328	36.9882	0.847332162608321
ENSG00000232653	GOLGA8N	643699	4.59303	0.7079226122711	ENSG00000135083	CCNJL	79616	26.3152	0.657522100651884	ENSG00000169964	TMEM42	131616	6.73283	0.348777534271638	ENSG00000226419	SLC16A1-AS1	100506392	28.5177	0.731507209920558	ENSG00000162520	SYNC	81493	55.9717	0.894416595081414	ENSG00000275278			20.0777	0.684602993958902	ENSG00000188501	LCTL	197021	6.27919	0.521797178863916	ENSG00000269068			8.47445	0.67578660327884	ENSG00000203772	SPRN	503542	7.3485	0.632381016914443	ENSG00000279419			65.5361	0.930365879638977
ENSG00000232656	IDI2-AS1	55853	2.01809	0.532457353647393	ENSG00000135144	DTX1	1840	32.3793	0.666221670831899	ENSG00000170537	TMC7	79905	123.131	0.912155622663766	ENSG00000226761	TAS2R46	259292	12.5241	0.558616898872761	ENSG00000162551	ALPL	249	3.63428	0.431445374615137	ENSG00000129667	RHBDF2	79651	21.8004	0.683892756260013	ENSG00000188626	GOLGA8M	653720	11.3947	0.614526073635349	ENSG00000269151			9.92849	0.68507825836995	ENSG00000204677	FAM153CP	653316	17.5507	0.771699577401486	ENSG00000280870	MIR325HG	101928469	8.04444	0.631574767719278
ENSG00000233325			1.33809	0.05985023179758	ENSG00000135205	CCDC146	57639	93.8878	0.849022591733919	ENSG00000170681	CAVIN4	347273	38.0446	0.72568347577758	ENSG00000226763	SRRM5	100170229	16.9043	0.684319182837922	ENSG00000162620	LRRIQ3	127255	7.00931	0.455618763202214	ENSG00000228058	LINC01736	101927532	27.2378	0.679050193286142	ENSG00000188738	FSIP2	401024	2.38648	0.371692478533515	ENSG00000269313	MAGIX	79917	4.18674	0.516969800610055	ENSG00000210117			1.37265	0.372629346318079	ENSG00000283462	LOC101930276	101930276	53.5562	0.910262391567442
ENSG00000233621	LITATS1	728431	3.68116	0.667590603711017	ENSG00000135218	CD36	948	36.9904	0.670766793888378	ENSG00000171357	LURAP1	541468	66.4838	0.822522699507481	ENSG00000226891	LINC01359	101927084	3.66223	0.367395006869985	ENSG00000162654	GBP4	115361	7.26142	0.561152466171421	ENSG00000276980			18.3117	0.678828466238811	ENSG00000196136	SERPINA3	12	6.30613	0.481601651839778	ENSG00000269439	PGLS-DT	100507551	7.64183	0.621556861007155	ENSG00000210194			2.64142	0.399186247557018	ENSG00000284377	LOC105373347	105373347	25.3244	0.791233988259907
ENSG00000233622			0.564306	0.209200321962156	ENSG00000135272	MDFIC	29969	77.9291	0.812362917090214	ENSG00000171368	TPPP	11076	67.4176	0.813189243900761	ENSG00000227486			6.51013	0.471959956432863	ENSG00000162669	HFM1	164045	5.14294	0.517288137879296	ENSG00000159399	HK2	3099	20.7138	0.678783187575348	ENSG00000196482	ESRRG	2104	8.83592	0.605086995243817	ENSG00000269653			4.94433	0.579187397786377	ENSG00000210196			3.71089	0.501103235503327	ENSG00000285769			1.68694	0.352858828251262
ENSG00000233913	RPL10P9	389342	0.154551	-0.17762463872611	ENSG00000135373	EHF	26298	8.84737	0.449335577183161	ENSG00000171621	SPSB1	80176	28.2306	0.672362669701681	ENSG00000227827	PKD1P2	283955	10.9947	0.607287004405475	ENSG00000162692	VCAM1	7412	25.4068	0.78314092720552	ENSG00000135047	CTSL	1514	24.3023	0.678151925964854	ENSG00000196668	LINC00173	100287569	19.417	0.758349787560084	ENSG00000269720	CCDC194	110806280	19.8162	0.846878145034386	ENSG00000213023	SYT3	84258	6.99948	0.629811598496219	ENSG00000285868			11.8903	0.678790585735311
ENSG00000233927	RPS28	6234	0.183078	-0.0452927763335401	ENSG00000135736	CCDC102A	92922	9.32213	0.477898060214587	ENSG00000172183	ISG20	3669	13.6321	0.542141841718507	ENSG00000227896	WAPL-DT	122152326	18.1309	0.644023426250467	ENSG00000162733	DDR2	4921	48.5302	0.848186575817117	ENSG00000118557	PMFBP1	83449	16.3628	0.676310381239423	ENSG00000197410	DCHS2	54798	30.9686	0.835182211905431	ENSG00000270361			14.2189	0.717996549106591	ENSG00000214357	NEURL1B	54492	2.82762	0.425037839418073	ENSG00000286159			37.9502	0.845432198660181
ENSG00000234147			0.359203	-0.0141453823000156	ENSG00000135862	LAMC1	3915	60.9514	0.804622312605028	ENSG00000172508	CARNS1	57571	104.929	0.871982855506146	ENSG00000227911			13.7379	0.649383867874872	ENSG00000163285	GABRG1	2565	65.1254	0.909957464040418	ENSG00000269514			17.5368	0.674662687126797	ENSG00000197479	PCDHB11	56125	8.93099	0.590487184772407	ENSG00000271653			9.02271	0.67291830460454	ENSG00000214548	MEG3	55384	23.8048	0.828644426959972	ENSG00000286438			1.9155	0.416765317884652
ENSG00000234665			1.01798	0.0476826765541724	ENSG00000136048	DRAM1	55332	23.8473	0.649708986303608	ENSG00000172548	NIPAL4	348938	96.1912	0.857950534025025	ENSG00000228043			13.6834	0.565679661851937	ENSG00000163584	RPL22L1	200916	2.37398	0.269770800737898	ENSG00000163106	HPGDS	27306	22.9656	0.674194546436667	ENSG00000197496	SLC2A10	81031	34.057	0.837064350128664	ENSG00000272341			1.91951	0.396598476208648	ENSG00000215196	BASP1-AS1	285696	5.8343	0.58646862069856	ENSG00000286658	LOC124901632	124901632	7.80154	0.610161120761604
ENSG00000234719	NPIPB2	729978	0.168667	-0.117687876454236	ENSG00000136449	MYCBPAP	84073	60.847	0.805330120675106	ENSG00000172824	CES4A	283848	90.8005	0.885489769999515	ENSG00000228049	POLR2J2	246721	2.35358	0.272516998712603	ENSG00000163735	CXCL5	6374	8.96153	0.603619868013196	ENSG00000180340	FZD2	2535	16.06	0.673109436267881	ENSG00000197565	COL4A6	1288	28.4928	0.800504571098078	ENSG00000272345			1.31448	0.381742806567798	ENSG00000215218	UBE2QL1	134111	21.3584	0.792589060644532	ENSG00000286755			19.7855	0.76195369251891
ENSG00000235109	ZSCAN31	64288	0.263478	0.0346875781237545	ENSG00000136918	WDR38	401551	115.798	0.895738550667046	ENSG00000172893	DHCR7	1717	23.1875	0.630853935193075	ENSG00000228166	MTND1P11	100873212	19.319	0.718851125664625	ENSG00000163817	SLC6A20	54716	3.93628	0.44360462314787	ENSG00000172243	CLEC7A	64581	18.6937	0.670995928642837	ENSG00000197614	MFAP5	8076	8.512	0.616313708768353	ENSG00000272533	SNORA28	677811	4.8916	0.562830982333475	ENSG00000218336	TENM3	55714	5.52379	0.572830434450163	ENSG00000286758			24.4684	0.783913079555318
ENSG00000235374			1.86882	-0.00511497988372208	ENSG00000137098	SPAG8	26206	100.466	0.88998047797558	ENSG00000173175	ADCY5	111	40.2039	0.733056634620407	ENSG00000228242			8.88658	0.555735748398324	ENSG00000163827	LRRC2	79442	4.3496	0.440078840386199	ENSG00000166278	C2	717	18.0894	0.670547158464851	ENSG00000198633	ZNF534	147658	4.88911	0.459558792592667	ENSG00000272604	EFCAB10-AS1	127138863	0.649817	0.24504730851569	ENSG00000221866	PLXNA4	91584	8.86159	0.663024702884454	ENSG00000286870			14.3914	0.69317315573328
ENSG00000235527	HIPK1-AS1	101928846	4.06461	0.706939541549323	ENSG00000137434	C6orf52	347744	6.48651	0.403265925139791	ENSG00000173253	DMRT2	10655	100.703	0.892301292340327	ENSG00000228434			21.6912	0.715564164742538	ENSG00000163923	RPL39L	116832	17.7904	0.747453401352146	ENSG00000102524	TNFSF13B	10673	17.588	0.669699684534614	ENSG00000198734	F5	2153	22.2942	0.767302917312549	ENSG00000273302			7.29731	0.64656139555558	ENSG00000225465			12.5784	0.700868940853651	ENSG00000286970			40.673	0.868712029684103
ENSG00000235558			0.146666	-0.117055169403117	ENSG00000137473	TTC29	83894	76.1052	0.816575652860371	ENSG00000173988	LRRC63	220416	42.2807	0.752642256623113	ENSG00000228544	CCDC183-AS1	100131193	13.3682	0.609032987877075	ENSG00000164089	ETNPPL	64850	28.6135	0.781312776646197	ENSG00000108950	FAM20A	54757	16.3037	0.667814926108597	ENSG00000198838	RYR3	6263	25.8039	0.82264171001289	ENSG00000273340			11.9628	0.737466796946528	ENSG00000225630	MTND2P28	100652939	3.52848	0.400070641891586	ENSG00000287104			1.64811	0.391909156779905
ENSG00000235750	KIAA0040	9674	0.736547	-0.15744644597317	ENSG00000137494	ANKRD42	338699	37.0271	0.698275589850075	ENSG00000174137	FAM53A	152877	25.5781	0.6494457262315	ENSG00000228817			17.234	0.680610169766096	ENSG00000164109	MAD2L1	4085	5.03134	0.48669523524947	ENSG00000263528	IKBKE	9641	17.5309	0.667483713630652	ENSG00000198963	RORB	6096	7.15962	0.546373812453588	ENSG00000273492	APP-DT	118568803	7.59711	0.651831635534038	ENSG00000225783	MIAT	440823	11.9249	0.722637348247573	ENSG00000287538			5.29257	0.491203878085373
ENSG00000235888			0.744221	-0.248149529656096	ENSG00000137672	TRPC6	7225	38.5239	0.707283347139649	ENSG00000174469	CNTNAP2	26047	29.015	0.676609555343375	ENSG00000228828	TLK2P2	553121	4.95309	0.397921668547435	ENSG00000164116	GUCY1A1	2982	17.6329	0.716350691775352	ENSG00000264707	L3MBTL4-AS1	101927150	18.2433	0.666182267687512	ENSG00000203876	ADD3-AS1	100505933	12.791	0.682076848984346	ENSG00000275672			1.95906	0.354603188406952	ENSG00000226149			3.68794	0.501013026070481	ENSG00000287825			6.66861	0.583736905052091
ENSG00000236438			0.490835	-0.192286616344184	ENSG00000137691	CFAP300	85016	118.635	0.90105208438273	ENSG00000174502	SLC26A9	115019	70.2948	0.835594369472675	ENSG00000229036			23.0322	0.731446602996406	ENSG00000164125	GASK1B	51313	59.0795	0.930261662050792	ENSG00000099337	KCNK6	9424	16.3822	0.665738167126673	ENSG00000204179	PTPN20	26095	2.65092	0.386816505963638	ENSG00000277007			6.95467	0.567305603649355	ENSG00000230316	FEZF1-AS1	154860	2.06886	0.38970494013905	ENSG00000288002			1.04735	0.337441072586851
ENSG00000236494	LOC124901612	124901612	0.830522	0.267489100803586	ENSG00000137801	THBS1	7057	11.1143	0.505160968279856	ENSG00000174514	MFSD4A	148808	12.1732	0.56270340770009	ENSG00000229422			1.9986	0.281734008310029	ENSG00000164188	RANBP3L	202151	43.0045	0.829805057332062	ENSG00000091106	NLRC4	58484	20.2108	0.665711191143973	ENSG00000204311	PJVK	494513	4.99669	0.35733090369747	ENSG00000277151			1.84487	0.377132643519937	ENSG00000233723	LINC01122	400955	1.12761	0.281589515998658	ENSG00000288982			8.59359	0.623701234614639
ENSG00000236682	MAP3K2-DT	100506922	0.618327	0.150683749133583	ENSG00000138061	CYP1B1	1545	4.97847	0.357914606411869	ENSG00000174672	BRSK2	9024	64.7495	0.816335358302959	ENSG00000229816			16.0843	0.632443566334177	ENSG00000164237	CMBL	134147	52.8783	0.912931196723513	ENSG00000167850	CD300C	10871	13.1078	0.66566775307235	ENSG00000204410	MSH5	4439	4.608	0.416982509294567	ENSG00000278000			18.3568	0.826794816031245	ENSG00000240409	MTATP8P1	106480795	2.37268	0.421247761991998	ENSG00000289058			16.2472	0.722303200385146
ENSG00000236975	LINC02815	105373158	0.634444	0.329486938134771	ENSG00000138083	SIX3	6496	6.29621	0.439703351908002	ENSG00000174938	SEZ6L2	26470	26.1945	0.678077329211931	ENSG00000229931			4.06591	0.406826153466814	ENSG00000164241	C5orf63	401207	46.5041	0.871593588909182	ENSG00000196154	S100A4	6275	13.7592	0.665144463885891	ENSG00000204624	DISP3	57540	16.2381	0.717482318089468	ENSG00000279145			4.07647	0.544465127469879	ENSG00000243319	FGF14-IT1	283480	5.32991	0.54836630188058	ENSG00000289591			36.3079	0.82468467640948
ENSG00000237310	LINC03011	100289098	3.38299	0.678973423322406	ENSG00000138162	TACC2	10579	26.7351	0.626391442235181	ENSG00000175785	PRIMA1	145270	60.231	0.815970088815155	ENSG00000229992			8.69643	0.519193900747727	ENSG00000164434	FABP7	2173	16.6551	0.726028236895417	ENSG00000142583	SLC2A5	6518	22.7119	0.663692529749834	ENSG00000204682	MIR1915HG	399726	27.8644	0.778497003547561	ENSG00000279311			8.37828	0.646765961315556	ENSG00000248527	MTATP6P1	106480796	5.69623	0.447721486465314
ENSG00000237356			0.687501	0.0644658638836954	ENSG00000138379	MSTN	2660	11.3441	0.488983075968079	ENSG00000176022	B3GALT6	126792	8.7056	0.458907620341176	ENSG00000230454			5.31057	0.362668874188496	ENSG00000164440	TXLNB	167838	22.7475	0.750522920067385	ENSG00000258227	CLEC5A	23601	14.2559	0.66341238880432	ENSG00000204740	MALRD1	340895	7.84778	0.582526763788728	ENSG00000279317			19.0388	0.811435156239903	ENSG00000250366	TUNAR	100507043	14.5983	0.754391266711142
ENSG00000237506	RPSAP15	220885	0.828523	0.106594907447399	ENSG00000138400	MDH1B	130752	68.8149	0.800847984718765	ENSG00000176058	TPRN	286262	103.857	0.8897967349272	ENSG00000230457			4.17256	0.411735608962431	ENSG00000164530	PI16	221476	3.90961	0.407583937988455	ENSG00000104903	LYL1	4066	17.4568	0.662429437945078	ENSG00000204929	LOC124906016	124906016	12.2057	0.657325067803234	ENSG00000279656			0.885698	0.31484921819099	ENSG00000250986			2.85211	0.454520065431788
ENSG00000237541	HLA-DQA1	3117	0.233717	0.0782781608004079	ENSG00000138587	MNS1	55329	87.9231	0.838564423222501	ENSG00000176381	PRR18	285800	65.7437	0.79772119658835	ENSG00000230701	FBXW4P1	26226	23.9766	0.747939016547374	ENSG00000164588	HCN1	348980	21.9814	0.735530743854045	ENSG00000170006	TMEM154	201799	17.5825	0.662391174657639	ENSG00000206120			4.77926	0.447940643479486	ENSG00000280047			8.88327	0.64294678869893	ENSG00000251322	SHANK3	85358	5.08036	0.565061978521818
ENSG00000237550			0.185979	-0.111364692962928	ENSG00000138722	MMRN1	22915	11.6735	0.518033980646686	ENSG00000176720	BOK	666	101.111	0.870223176047166	ENSG00000230715			46.9054	0.865137092292509	ENSG00000164687	FABP5	2171	13.6423	0.654298983478166	ENSG00000165140	FBP1	2203	20.5547	0.661820323550566	ENSG00000206417			6.07596	0.550010453794672	ENSG00000280205			12.4141	0.752461591664181	ENSG00000253230	MIR124-1HG	157627	22.6103	0.836971952066805
ENSG00000240057	NEPRO-AS1	102723430	1.81435	0.114059523649147	ENSG00000138771	SHROOM3	57619	54.0374	0.772189553636	ENSG00000176890	TYMS	7298	55.244	0.759913975506683	ENSG00000230724			2.60899	0.330363404024563	ENSG00000164708	PGAM2	5224	20.4804	0.729984058724181	ENSG00000250125	LINC02232	401134	17.5191	0.660941214189217	ENSG00000206432	TMEM200C	645369	7.03667	0.551109218013036	ENSG00000280367			9.11185	0.68973998547868	ENSG00000253553			3.25203	0.493582744634071
ENSG00000240356			1.84027	0.533171807899324	ENSG00000138792	ENPEP	2028	21.4896	0.609139678084326	ENSG00000177103	DSCAML1	57453	92.2425	0.881027879293446	ENSG00000230847			4.68601	0.490551215110816	ENSG00000164749	HNF4G	3174	8.59697	0.580496802422088	ENSG00000118495	PLAGL1	5325	17.7329	0.660576826953837	ENSG00000212743			12.241	0.643141718705719	ENSG00000282851	BISPR	105221694	9.68117	0.697364847173057	ENSG00000254634	SMG1P6	100422558	0.823222	0.262039097683178
ENSG00000241231			1.98858	0.572385457536907	ENSG00000139304	PTPRQ	374462	113.076	0.904322101511804	ENSG00000177551	NHLH2	4808	35.1242	0.714665181995935	ENSG00000230910			18.4612	0.627832667833101	ENSG00000164764	SBSPON	157869	13.1405	0.646708770684563	ENSG00000244482	LILRA6	79168	17.4555	0.660221688503252	ENSG00000213062			9.92904	0.650988225736742	ENSG00000282855			28.8951	0.88899782785436	ENSG00000260230	FRRS1L	23732	12.8343	0.73491846153403
ENSG00000241741	RPL7AP30	441034	0.359145	-0.138695044979078	ENSG00000139537	CCDC65	85478	67.6095	0.79687419046459	ENSG00000178093	TSSK6	83983	2.75179	0.329212386182455	ENSG00000231050	GNB1-DT	105378949	8.74939	0.47950974903898	ENSG00000164823	OSGIN2	734	44.3402	0.880870115433093	ENSG00000143333	RGS16	6004	16.1761	0.659872097701823	ENSG00000213397	HAUS7	55559	11.9328	0.632901982634464	ENSG00000284747			7.16174	0.63454857469217	ENSG00000261553			7.38536	0.621751493028381
ENSG00000241743			0.295793	0.159002515153859	ENSG00000139714	MORN3	283385	53.2962	0.773952177153747	ENSG00000178235	SLITRK1	114798	103.118	0.907770112834628	ENSG00000231154			6.24164	0.518384992121787	ENSG00000164841	TMEM74	157753	34.2301	0.814564980966523	ENSG00000112299	VNN1	8876	18.204	0.659429699309313	ENSG00000214353	VAC14-AS1	100130894	26.9414	0.769476999960014	ENSG00000286044			9.07786	0.709446764719965	ENSG00000261678	SCRT1	83482	19.9822	0.82654644375543
ENSG00000241859			3.09877	0.690005017041954	ENSG00000139734	DIAPH3	81624	51.6486	0.732127595421424	ENSG00000178722	LINC03122	285668	42.3159	0.738820741107686	ENSG00000231401			9.02308	0.479127510224547	ENSG00000164949	GEM	2669	47.5341	0.861053886697487	ENSG00000232807			20.1156	0.658047447718506	ENSG00000214456	PLIN5	440503	16.8056	0.752446761895598	ENSG00000286327			10.9234	0.669835144760674	ENSG00000270885	RASL10B	91608	7.17634	0.609683411457775
ENSG00000241945	PWP2	5822	0.410269	-0.111974896331995	ENSG00000139800	ZIC5	85416	80.2997	0.825650840903103	ENSG00000179292	TMEM151A	256472	136.203	0.937260150083078	ENSG00000231697			29.5835	0.77136096584154	ENSG00000165091	TMC1	117531	49.63	0.906748535307402	ENSG00000166130	IKBIP	121457	15.7901	0.65780221177737	ENSG00000215244	LINC02649	399715	15.1949	0.697133087321198	ENSG00000286511			5.87869	0.605976921624354	ENSG00000272031	ANKRD34A	284615	10.6794	0.691578970352403
ENSG00000242593			1.08268	0.466437388756757	ENSG00000139865	TTC6	319089	46.8752	0.683257971728296	ENSG00000179403	VWA1	64856	65.4337	0.796764228371064	ENSG00000232082	RPS6KA2-IT1	100874353	18.0349	0.677568599954752	ENSG00000165092	ALDH1A1	216	1.38692	0.260616079342359	ENSG00000136634	IL10	3586	15.4934	0.657161528173467	ENSG00000218350			32.5709	0.830268418213267	ENSG00000286817			4.11478	0.513594273852784	ENSG00000272636	DOC2B	8447	22.4364	0.849210225359252
ENSG00000242612	DECR2	26063	0.21632	-0.173405315612374	ENSG00000139926	FRMD6	122786	74.6606	0.830583488279908	ENSG00000179420			37.8996	0.740397420695529	ENSG00000232373	MTCYBP3	100873204	6.73899	0.520267828953306	ENSG00000165349	SLC7A3	84889	8.21447	0.577267087603264	ENSG00000171631	P2RY6	5031	14.7976	0.657065729656559	ENSG00000219669			30.8558	0.842712048158776	ENSG00000287676			5.63101	0.595093743566308	ENSG00000273032	DGCR5	26220	25.0226	0.853929950495172
ENSG00000242689	CNTF	1270	1.7714	0.586854006672096	ENSG00000140057	AK7	122481	84.7078	0.835321530996279	ENSG00000179455	MKRN3	7681	90.4218	0.867332184887174	ENSG00000232474			21.999	0.684198378866116	ENSG00000165511	ZNF22-AS1	220979	11.8552	0.675865193153155	ENSG00000174370	KCNJ5-AS1	219833	16.7419	0.656124364500269	ENSG00000221843	SPATA31H1	84226	8.4544	0.576417075923692	ENSG00000287707			3.42478	0.480030347117842	ENSG00000273274	ZBTB8B	728116	1.03162	0.288255405909827
ENSG00000243224	TWF2-DT	101929054	0.273896	-0.100919779024808	ENSG00000140092	FBLN5	10516	45.783	0.748694011011538	ENSG00000179468	OR9A2	135924	70.8778	0.849280594339188	ENSG00000232587	EEF1A1P3	100421865	30.0021	0.788854977422955	ENSG00000165568	AKR1E2	83592	2.24153	0.357202051540739	ENSG00000175857	GAPT	202309	19.467	0.655897668473244	ENSG00000224081			9.45015	0.57438755879986	ENSG00000287819	LOC105375709	105375709	21.1806	0.827510566477956	ENSG00000276644	DACH1	1602	5.84383	0.571116508504822
ENSG00000243279	PRAF2	11230	2.03236	0.558446131201373	ENSG00000140104	CLBA1	122616	72.7765	0.833624327228607	ENSG00000179564	LSMEM2	132228	59.3141	0.824051941988123	ENSG00000232611			30.988	0.776586441218545	ENSG00000165730	STOX1	219736	31.744	0.778280811347191	ENSG00000129084	PSMA1	5682	25.3053	0.653522561184775	ENSG00000224281	SLC25A5-AS1	100303728	3.39732	0.438740856652239	ENSG00000288025			6.1243	0.560566603984386	ENSG00000277200	CCDC92B	101928991	8.67937	0.65791335567822
ENSG00000243477	NAA80	24142	1.33992	0.365745586550571	ENSG00000140481	CCDC33	80125	87.5487	0.822069076460755	ENSG00000179598	PLD6	201164	5.03742	0.358625993983649	ENSG00000232626	LOC100420423	100420423	35.5665	0.798087055722951	ENSG00000165929	TC2N	123036	3.98826	0.437183320904671	ENSG00000174004	NRROS	375387	14.6504	0.653064405931554	ENSG00000224389	C4B	721	10.9107	0.656120635265117	ENSG00000288852			28.4027	0.861188506809239	ENSG00000278817			1.03018	0.353986530249139
ENSG00000243915			1.73375	0.539410984162211	ENSG00000140527	WDR93	56964	115.73	0.900492337111324	ENSG00000179611	DGKZP1	400126	2.85804	0.242235167921241	ENSG00000233008	LOC101927560	101927560	9.24888	0.585012149564598	ENSG00000165966	PDZRN4	29951	6.1155	0.514957670499396	ENSG00000130775	THEMIS2	9473	21.0422	0.651628677651273	ENSG00000224812	TMEM72-AS1	220980	10.9344	0.654657020978599	ENSG00000288944	CHAER1	105377667	3.52097	0.548866848959903	ENSG00000279561	LOC100132249	100132249	2.92911	0.392693935505524
ENSG00000244026	FAM86DP	692099	2.97798	0.155094601808638	ENSG00000140795	MYLK3	91807	54.8142	0.737272595432878	ENSG00000179630	LACC1	144811	76.4104	0.815761673003875	ENSG00000233327			8.31971	0.579334339945534	ENSG00000165983	PTER	9317	9.89968	0.586681588819288	ENSG00000175445	LPL	4023	16.778	0.650994609494711	ENSG00000224822			9.22643	0.570726336556762	ENSG00000289092			2.71078	0.497433939584816	ENSG00000280234			11.0425	0.699599342796752
ENSG00000245146	LOC124900193	124900193	2.9341	0.59943078386101	ENSG00000141198	TOM1L1	10040	23.6137	0.631848009761277	ENSG00000180035	ZNF48	197407	7.43915	0.386327215115999	ENSG00000233602	ERI3-IT1	100874278	15.2466	0.666027319931751	ENSG00000166171	DPCD	25911	15.2196	0.666154945634559	ENSG00000125538	IL1B	3553	13.469	0.649607225492102	ENSG00000224940	PRRT4	401399	5.30913	0.526507903921332	ENSG00000289094			3.35736	0.541291835382706	ENSG00000280650	KCNIP4-IT1	359822	7.37899	0.614854938913019
ENSG00000245281	ASAH1-AS1	101929066	1.00127	0.299614112570009	ENSG00000141294	LRRC46	90506	79.1387	0.82083798382675	ENSG00000180071	ANKRD18A	253650	75.1065	0.84627672451945	ENSG00000233695			10.7948	0.510126941573363	ENSG00000166482	MFAP4	4239	22.2784	0.749349916139078	ENSG00000267121	FMNL1-DT	339192	15.8419	0.647968688597338	ENSG00000225174	OSTM1-AS1	100287366	6.9327	0.539443769915872	ENSG00000289152			27.69	0.865310537712593	ENSG00000283183	LOC105374338	105374338	10.0259	0.674651790673217
ENSG00000245322			0.385213	0.101727565203388	ENSG00000141295	SCRN2	90507	20.6103	0.620230908917031	ENSG00000180423	HARBI1	283254	45.8603	0.771247000109971	ENSG00000233799			26.843	0.752439977959483	ENSG00000166592	RRAD	6236	9.37991	0.584980340276364	ENSG00000116774	OLFML3	56944	20.7149	0.647180814898425	ENSG00000225472	NFIB-AS1	123706550	4.80572	0.501627163115079	ENSG00000289210			1.8578	0.415662208873296	ENSG00000285517			1.41651	0.385514203231208
ENSG00000245468			1.63419	0.544013391094518	ENSG00000141519	CCDC40	55036	102.98	0.887820768238037	ENSG00000180525	DIP2C-AS1	414235	23.0033	0.627883884570812	ENSG00000234072			22.6991	0.696321848573804	ENSG00000167100	SAMD14	201191	17.1416	0.666819339168747	ENSG00000163803	PLB1	151056	14.4941	0.646953965606838	ENSG00000226476	LINC01748	105378763	35.3356	0.871174474393358	ENSG00000289306			3.28646	0.481716988036369	ENSG00000286945			2.02672	0.436737949713095
ENSG00000245685	FRG1-DT	728339	1.21945	0.0972184668901695	ENSG00000141665	FBXO15	201456	43.6889	0.736695577588575	ENSG00000180539	LINC02908	401563	38.5253	0.749772196393046	ENSG00000234585			23.8521	0.692104028655058	ENSG00000167912	TOX-DT	100505501	2.76265	0.374781895396019	ENSG00000258168			15.3033	0.644260818957664	ENSG00000226530			26.4148	0.83207058635983	ENSG00000289457			10.6949	0.673108365614056
ENSG00000246339	EXTL3-AS1	101929402	2.21812	0.59404966485342	ENSG00000141736	ERBB2	2064	59.3114	0.761784270415977	ENSG00000180730	SHISA2	387914	61.5494	0.774160713070955	ENSG00000234771			41.8945	0.833911760345626	ENSG00000168004	PLAAT5	117245	11.7446	0.650515403346883	ENSG00000165457	FOLR2	2350	16.6683	0.643092623921662	ENSG00000226913	BSN-DT	100132677	4.13085	0.492959763407652	ENSG00000289486			22.2931	0.798075566596121
ENSG00000247095	MIR210HG	100506211	1.079	0.0287603158730085	ENSG00000141753	IGFBP4	3487	6.51901	0.411567999804534	ENSG00000180739	S1PR5	53637	118.448	0.89872137432841	ENSG00000235100			5.92786	0.465665694237992	ENSG00000168140	VASN	114990	22.1382	0.712288976300429	ENSG00000102854	MSLN	10232	15.6131	0.641034805162979	ENSG00000227165	WDR11-DT	283089	10.1762	0.620641513727308	ENSG00000289499			2.11833	0.341152967006587
ENSG00000247735			1.40795	0.17847533799947	ENSG00000142102	PGGHG	80162	15.0508	0.496423875383946	ENSG00000180834	MAP6D1	79929	50.8448	0.738015816898206	ENSG00000235272	RAMACL	353267	32.0127	0.790093127001869	ENSG00000168356	SCN11A	11280	12.0384	0.675619686169255	ENSG00000106868	SUSD1	64420	15.4404	0.640105907493331	ENSG00000227388			9.2021	0.604967367626979	ENSG00000289504			5.01753	0.528078984568255
ENSG00000248477	NAIPP3	643784	0.123852	-0.10113487271924	ENSG00000142156	COL6A1	1291	64.9725	0.804748478540558	ENSG00000180929	GPR62	118442	110.536	0.895204122762901	ENSG00000235316			40.0947	0.835383147708364	ENSG00000168542	COL3A1	1281	8.01799	0.545662014442331	ENSG00000274536	MIR223HG	115891964	18.0433	0.638946290263651	ENSG00000228113			6.52284	0.550240412635611	ENSG00000289562			28.1254	0.846474815918562
ENSG00000248671			0.989347	0.248061153924948	ENSG00000142173	COL6A2	1292	59.8107	0.776979946367138	ENSG00000181409	AATK	9625	131.5	0.937413420604948	ENSG00000235381			15.086	0.583941013982423	ENSG00000168913	ENHO	375704	28.4861	0.752949154461167	ENSG00000086300	SNX10	29887	12.8098	0.633640713878512	ENSG00000228252			6.16889	0.528819125983906	ENSG00000289637			16.6713	0.736508132116599
ENSG00000249167	SEMA6A-AS2	105379132	0.218916	-0.0490634589753457	ENSG00000142233	NTN5	126147	6.87723	0.414680385324639	ENSG00000182168	UNC5C	8633	145.034	0.947446520232039	ENSG00000235530	TMEM11-DT	107984969	32.2816	0.779287398913004	ENSG00000168917	SLC35G2	80723	28.5703	0.747232656177379	ENSG00000255491	LOC105375743	105375743	16.1989	0.63321036351987	ENSG00000228274			4.50382	0.382585212735894
ENSG00000250208	FZD10-AS1	440119	0.12577	-0.197987222251436	ENSG00000142279	WTIP	126374	5.08516	0.378082105921259	ENSG00000182871	COL18A1	80781	18.9482	0.595633297150156	ENSG00000235703	EOLA2-DT	100272228	46.6831	0.897815112819423	ENSG00000169245	CXCL10	3627	1.77176	0.304416331257084	ENSG00000157303	SUSD3	203328	21.2551	0.633049010449168	ENSG00000228382	ITPKB-IT1	100506443	7.87991	0.565931531086239
ENSG00000251372	LINC00499	100874047	0.326698	-0.0567299152778881	ENSG00000142303	ADAMTS10	81794	20.4833	0.548620176106155	ENSG00000183111	ARHGEF37	389337	79.145	0.843113953078065	ENSG00000236194			6.66023	0.48592751341539	ENSG00000169439	SDC2	6383	47.8827	0.840585539822752	ENSG00000196126	HLA-DRB1	3123	15.3019	0.632051072728933	ENSG00000228649	SNHG26	109729180	6.23128	0.521829446716075
ENSG00000251867			4.16226	0.625828147184817	ENSG00000142606	MMEL1	79258	14.8382	0.572916347877746	ENSG00000183166	CALN1	83698	16.2167	0.584163552136265	ENSG00000236255			18.8801	0.551850415371838	ENSG00000169604	ANTXR1	84168	62.443	0.910760575214029	ENSG00000167077	MEI1	150365	11.2677	0.631719488639871	ENSG00000228789	HCG22	285834	8.97327	0.597871043138346
ENSG00000253106			1.73543	0.00385353811798676	ENSG00000142609	CFAP74	85452	85.2005	0.837050163523921	ENSG00000183208	GDPGP1	390637	2.88234	0.243548717861337	ENSG00000236397			3.29553	0.384284677695498	ENSG00000169715	MT1E	4493	8.17908	0.579683623740401	ENSG00000151062	CACNA2D4	93589	12.3514	0.629938137371449	ENSG00000228824	MIR4500HG	642345	6.58268	0.543064175921816
ENSG00000253250	C8orf88	100127983	2.11912	0.356497343678774	ENSG00000142611	PRDM16	63976	52.1649	0.730700672352523	ENSG00000183281	PLGLB1	5343	11.6144	0.507077326829489	ENSG00000236829	RPL23AP5	729480	5.76776	0.418701776227831	ENSG00000169857	AVEN	57099	2.70727	0.322133238124026	ENSG00000151117	TMEM86A	144110	14.5772	0.629809784271398	ENSG00000229794	MTCYBP32	107075231	4.41843	0.481701680421698
ENSG00000253251	SHLD3	112441434	2.87038	0.593800940132285	ENSG00000142621	FHAD1	114827	73.8782	0.829651136819435	ENSG00000183317	EPHA10	284656	28.6477	0.682104959615048	ENSG00000236977	ANKRD44-IT1	101927547	40.0947	0.86811422551179	ENSG00000170370	EMX2	2018	51.4634	0.868072264752448	ENSG00000130592	LSP1	4046	13.3742	0.628705097447239	ENSG00000230001			25.9613	0.807758753792096
ENSG00000253540			3.87128	0.697428399196847	ENSG00000142871	CCN1	3491	23.2124	0.622833451696431	ENSG00000183397	TEKTIP1	100128569	2.83823	0.302626391771406	ENSG00000237037	NDUFA6-DT	100132273	17.9328	0.636601757423806	ENSG00000170390	DCLK2	166614	53.8944	0.862556436421593	ENSG00000154589	LY96	23643	14.2493	0.628700418885876	ENSG00000230417	LINC00595	414243	26.821	0.790867998930101
ENSG00000253948	VPS13B-DT	105375666	2.13679	0.182678992674323	ENSG00000143061	IGSF3	3321	94.7677	0.883990843563784	ENSG00000183682	BMP8A	353500	52.2866	0.766117610561793	ENSG00000237491	LINC01409	105378580	17.2833	0.701384274677747	ENSG00000170417	TMEM182	130827	2.06996	0.107357183934741	ENSG00000127325	BEST3	144453	14.2863	0.628306385882133	ENSG00000230521			3.10975	0.431486667025673
ENSG00000254027			3.60005	0.621179022885057	ENSG00000143107	FNDC7	163479	22.2476	0.620108690279973	ENSG00000183760	ACP7	390928	20.989	0.660487844110039	ENSG00000237887			18.3358	0.680754346093073	ENSG00000170439	TMT1B	196410	14.4803	0.685018937004478	ENSG00000268758			14.629	0.627666640603408	ENSG00000231170			9.91721	0.632306281656399
ENSG00000255150	EID3	493861	0.572437	0.279160312501926	ENSG00000143194	MAEL	84944	48.0693	0.757231152287294	ENSG00000183783	KCTD8	386617	11.889	0.51256659506878	ENSG00000237950			13.4462	0.629294065037426	ENSG00000170571	EMB	133418	5.74794	0.502814825180759	ENSG00000205413	SAMD9	54809	16.2026	0.627283596417395	ENSG00000231246	LINC02884	105378909	4.55794	0.468432772698785
ENSG00000255737	AGAP2-AS1	100130776	0.325723	-0.271111662548313	ENSG00000143355	LHX9	56956	25.5002	0.62443027187286	ENSG00000183876	ARSI	340075	10.7043	0.527936576027386	ENSG00000238228	OR7E7P	392752	15.6668	0.594993376207397	ENSG00000171084			9.60233	0.596398762945447	ENSG00000187796	CARD9	64170	13.2913	0.626966078320042	ENSG00000231252	LOC101926964	101926964	36.5236	0.882003846012015
ENSG00000256533	LOC100422382	100422382	1.71276	0.200804035510602	ENSG00000143365	RORC	6097	73.9827	0.841238283276458	ENSG00000183960	KCNH8	131096	122.838	0.920684060460256	ENSG00000239291	RPS2P47	644388	26.3737	0.755823338387795	ENSG00000171160	MORN4	118812	10.7751	0.587352390968279	ENSG00000134755	DSC2	1824	13.5424	0.626681329699991	ENSG00000231551			19.7666	0.732413207815813
ENSG00000256628	ZBTB11-AS1	100009676	0.420944	0.151298665589919	ENSG00000143382	ADAMTSL4	54507	43.6348	0.739877010895035	ENSG00000184144	CNTN2	6900	140.377	0.934590400033063	ENSG00000239389	PCDHA13	56136	3.42272	0.383764176109476	ENSG00000171224	FAM241B	219738	18.7765	0.746691825337431	ENSG00000105609	LILRB5	10990	12.436	0.62635869658225	ENSG00000231615	LOC646870	646870	9.18758	0.574878975706686
ENSG00000256894			5.69833	0.78172698257365	ENSG00000143479	DYRK3	8444	52.3768	0.765977140593582	ENSG00000184221	OLIG1	116448	31.1108	0.671636931000478	ENSG00000239653	PSMD6-AS2	100507062	32.0037	0.827754643370723	ENSG00000171388	APLN	8862	7.05092	0.497401258677719	ENSG00000159216	RUNX1	861	18.4964	0.626330132305401	ENSG00000231646	FSIP2-AS1	107985781	2.29913	0.308890213008745
ENSG00000257135			0.74993	0.202376451222906	ENSG00000143554	SLC27A3	11000	11.7555	0.516818569676118	ENSG00000184261	KCNK12	56660	28.7819	0.704918226825567	ENSG00000239763			16.2805	0.661417764652712	ENSG00000171476	HOPX	84525	3.00927	0.365073707076836	ENSG00000168476	REEP4	80346	17.3597	0.625913893083376	ENSG00000231728			4.49887	0.460084715255314
ENSG00000257176	LOC100506606	100506606	4.02329	0.725011382982675	ENSG00000144031	ANKRD53	79998	51.3211	0.7758961196737	ENSG00000184343	SRPK3	26576	57.0022	0.814083010158633	ENSG00000239857	GET4	51608	38.4428	0.852360687005851	ENSG00000171657	GPR82	27197	2.97317	0.368665780914638	ENSG00000183578	TNFAIP8L3	388121	14.2304	0.624878178414417	ENSG00000231738	TSPAN19	144448	1.93787	0.297191830184452
ENSG00000258484	SPESP1	246777	0.309563	-0.0694614065810438	ENSG00000144061	NPHP1	4867	118.041	0.907619128042418	ENSG00000184985	SORCS2	57537	15.8079	0.559862726966941	ENSG00000239900	ADSL	158	19.6677	0.695361369168132	ENSG00000171885	AQP4	361	49.5256	0.848541399321694	ENSG00000148154	UGCG	7357	17.79	0.624583888063716	ENSG00000232528			27.1238	0.81840548507318
ENSG00000258741			2.49869	0.644997147947131	ENSG00000144152	FBLN7	129804	27.6752	0.642924584132086	ENSG00000185347	TEDC1	283643	6.74741	0.436942401343524	ENSG00000240207			12.429	0.579930792072229	ENSG00000171970	ZNF57	126295	5.42171	0.392689828954929	ENSG00000231535	LINC00278	100873962	12.7589	0.624350772043004	ENSG00000233012	HDAC1P2	100419489	11.3052	0.610990873741518
ENSG00000258743	LINC02301	101928599	0.504378	0.189414088756611	ENSG00000144362	PHOSPHO2	493911	3.08937	0.323591089061915	ENSG00000185607			50.4232	0.757289839064392	ENSG00000240288	GHRLOS	100126793	10.4641	0.585917887247036	ENSG00000172399	MYOZ2	51778	5.3892	0.500957069502712	ENSG00000092068	SLC7A8	23428	11.7308	0.624205586936357	ENSG00000233143			1.88443	0.29058409661742
ENSG00000258947	TUBB3	10381	0.528908	0.0609165779603539	ENSG00000144366	GULP1	51454	17.9509	0.582046938964514	ENSG00000185615	PDIA2	64714	6.47065	0.426365856877658	ENSG00000240498	CDKN2B-AS1	100048912	12.3552	0.626609108977996	ENSG00000172403	SYNPO2	171024	58.4952	0.891823352354059	ENSG00000149636	DSN1	79980	13.4621	0.624135543643819	ENSG00000233184	DPH5-DT	102606465	5.43533	0.543300414540028
ENSG00000259488	DUT-AS1	107984757	3.55842	0.664984000454145	ENSG00000144645	OSBPL10	114884	11.9065	0.542460077711738	ENSG00000185634	SHC4	399694	88.2346	0.835014573186934	ENSG00000240616	RPS6P25	729389	8.04298	0.436095328895386	ENSG00000172458	IL17D	53342	35.8158	0.780100704405718	ENSG00000183549	ACSM5	54988	16.2828	0.623938518797066	ENSG00000233221	ARHGEF4-AS1	121853076	13.9661	0.665309604610501
ENSG00000259994			2.16386	0.553677533111884	ENSG00000144810	COL8A1	1295	16.2303	0.576013169461634	ENSG00000185736	ADARB2	105	18.1843	0.602728034756452	ENSG00000241170	RPL31P46	100271479	14.9205	0.626685591669705	ENSG00000172794	RAB37	326624	3.13029	0.401630529221571	ENSG00000133874	RNF122	79845	13.0075	0.623072562908537	ENSG00000233862			6.75603	0.5841431045587
ENSG00000260075	LRRC37A2	474170	0.227006	-0.165508568527773	ENSG00000144857	BOC	91653	73.1248	0.815802611112222	ENSG00000185823	NPAP1	23742	6.32162	0.468159764532795	ENSG00000241787	MTND4P16	100873241	36.958	0.847158875183626	ENSG00000172935	MRGPRF	116535	4.24863	0.462213914897796	ENSG00000123360	PDE1B	5153	9.90776	0.622790050769723	ENSG00000233967			16.4788	0.70338972408612
ENSG00000260093			2.22805	0.146210363707146	ENSG00000145423	SFRP2	6423	65.4291	0.77431037702566	ENSG00000185829	ARL17A	51326	2.01135	0.253603152083438	ENSG00000242086	SDHAP2	727956	21.7999	0.734269456187378	ENSG00000172987	HPSE2	60495	3.11499	0.386145346732676	ENSG00000185482	STAC3	246329	11.4111	0.62176832872267	ENSG00000234383			13.2067	0.700504413578431
ENSG00000260464			1.6743	0.501175419629371	ENSG00000145428	RNF175	285533	11.8695	0.490610881513097	ENSG00000186056	MATN1-AS1	100129196	39.2669	0.738379493103307	ENSG00000242094			25.3449	0.742743170253283	ENSG00000173207	CKS1B	1163	1.83706	0.339587355277848	ENSG00000165178	NCF1C	654817	15.5857	0.621277900054904	ENSG00000234418			6.36607	0.478920027287213
ENSG00000260528			0.775389	-0.125472564022329	ENSG00000145491	ROPN1L	83853	81.384	0.812040526658875	ENSG00000186193	SAPCD2	89958	23.4052	0.640214190983467	ENSG00000242539			29.707	0.794380893020777	ENSG00000173295	FAM86B3P	286042	9.94063	0.582267437118517	ENSG00000101307	SIRPB1	10326	11.0592	0.621204760369604	ENSG00000234810			10.9653	0.665650685350222
ENSG00000260583	LINC00515	282566	5.35864	0.796750470654567	ENSG00000146038	DCDC2	51473	96.6002	0.867135124895204	ENSG00000186235	LINC02610	151174	35.3553	0.744090316149992	ENSG00000242628			5.86196	0.340447602403588	ENSG00000174226	SNX31	169166	1.72596	0.324330965680128	ENSG00000159374	M1AP	130951	14.073	0.62009670708025	ENSG00000234899	SOX9-AS1	400618	47.9316	0.891843713352314
ENSG00000260776			0.325489	0.170045875774098	ENSG00000146221	TCTE1	202500	48.1567	0.741845503815048	ENSG00000186281	GPAT2	150763	1.75148	0.270056009776574	ENSG00000243033	GAPDHP47	100240712	25.2964	0.74321893125233	ENSG00000174326	SLC16A11	162515	18.2057	0.721144996873859	ENSG00000261997			16.5105	0.619354664262377	ENSG00000235008			28.1798	0.844127213036556
ENSG00000261008	LINC01572	101927957	1.01188	0.352107307096113	ENSG00000146242	TPBG	7162	13.2264	0.529500707784891	ENSG00000186862	PDZD7	79955	28.705	0.6838432442241	ENSG00000243302			40.7407	0.856983846946994	ENSG00000174944	P2RY14	9934	2.3205	0.24514862700255	ENSG00000170458	CD14	929	17.363	0.618365022891625	ENSG00000235545	DOCK7-DT	121832810	18.0368	0.686526120598932
ENSG00000261101			6.78781	0.829303999715751	ENSG00000146555	SDK1	221935	34.6496	0.709264030169093	ENSG00000187135	VSTM2B	342865	63.4663	0.809528452028346	ENSG00000243646	IL10RB	3588	15.6908	0.653705210972291	ENSG00000175077	RTP1	132112	17.4618	0.711813550594907	ENSG00000186654	PRR5	55615	11.3002	0.616948173623883	ENSG00000235665	LINC00298	339788	32.112	0.839931011019365
ENSG00000261167			6.89298	0.823411280470273	ENSG00000146858	ZC3HAV1L	92092	7.04178	0.444151010398783	ENSG00000187147	RNF220	55182	113.335	0.912453089857643	ENSG00000243679			43.6109	0.857628751897513	ENSG00000175497	DPP10	57628	49.563	0.878958913285168	ENSG00000227502	MROCKI	285758	13.3972	0.61694164761869	ENSG00000236197	PPP1R9A-AS1	105375405	25.6788	0.776510090706625
ENSG00000261758	STAG1-DT	119139906	0.430775	0.245679566621841	ENSG00000147246	HTR2C	3358	15.8178	0.550674410600103	ENSG00000187566	NHLRC1	378884	39.9814	0.741713899997634	ENSG00000243696			37.3811	0.839884058461569	ENSG00000176046	NUPR1	26471	8.22453	0.531705990705909	ENSG00000174123	TLR10	81793	15.8307	0.613505581491362	ENSG00000236790	LINC00299	339789	42.0509	0.909518294387242
ENSG00000261829			1.0976	0.0764558394534676	ENSG00000147257	GPC3	2719	6.44868	0.447189084377858	ENSG00000187902	SHISA7	729956	85.2353	0.879948956574544	ENSG00000243716	NPIPB5	100132247	14.2709	0.575115354996615	ENSG00000176170	SPHK1	8877	10.2055	0.593970301531131	ENSG00000258867	HISLA	283587	13.9864	0.611822707956824	ENSG00000237187	NR2F1-AS1	441094	54.7097	0.919641766881522
ENSG00000262119			1.73027	0.0887451605817796	ENSG00000147400	CETN2	1069	66.9469	0.760727056582938	ENSG00000188269	OR7A5	26659	23.8958	0.673090333366173	ENSG00000243970			41.871	0.869604934091864	ENSG00000176244	ACBD7	414149	25.7795	0.736390917659643	ENSG00000103522	IL21R	50615	11.6794	0.61043741304991	ENSG00000237359			7.5186	0.566101851672011
ENSG00000262454	MIR193BHG	100129781	0.730968	0.240275957291261	ENSG00000148926	ADM	133	5.84851	0.392269162721012	ENSG00000188385	JAKMIP3	282973	91.8559	0.886130409620318	ENSG00000244119			18.9412	0.572985344319652	ENSG00000176273	SLC35G1	159371	13.661	0.661475505557696	ENSG00000265798			12.2755	0.610116956301701	ENSG00000237940	LINC01238	102723927	15.4393	0.711042202231911
ENSG00000263731			1.57831	-0.0109416506877515	ENSG00000149201	CCDC81	60494	53.8932	0.761692000735526	ENSG00000188542	DUSP28	285193	6.9881	0.474942308338865	ENSG00000244480			23.156	0.729085933062598	ENSG00000176563	CNTD1	124817	12.96	0.634264605644231	ENSG00000170190	SLC16A5	9121	11.586	0.60963099730897	ENSG00000237975	CCDST	339400	3.1902	0.427246982961144
ENSG00000265681	RPL17	6139	2.46346	0.174419100731654	ENSG00000149292	TTC12	54970	37.3653	0.709515174640504	ENSG00000188706	ZDHHC9	51114	84.1827	0.839203197812562	ENSG00000244560			10.057	0.554243244243771	ENSG00000176597	B3GNT5	84002	5.86877	0.482244324739891	ENSG00000179583	CIITA	4261	14.2368	0.608092968775006	ENSG00000237978			9.06729	0.606513494468246
ENSG00000266302			1.95933	0.423930344384741	ENSG00000149328	GLB1L2	89944	91.9597	0.871360050252198	ENSG00000188732	FAM221A	340277	19.6206	0.626177274395611	ENSG00000244627			25.0801	0.741983493785547	ENSG00000176887	SOX11	6664	35.0855	0.813493725847048	ENSG00000104814	MAP4K1	11184	10.367	0.607003054276694	ENSG00000239268	LINC03051	127138867	17.986	0.74947656818781
ENSG00000267309	ZNF566-AS1	728752	2.63795	0.669460826187171	ENSG00000149451	ADAM33	80332	11.3105	0.478827755803049	ENSG00000188897	LOC400499	400499	6.40695	0.398467315183075	ENSG00000244879			8.62637	0.569107349120258	ENSG00000176971	FIBIN	387758	46.6341	0.886244785760739	ENSG00000113749	HRH2	3274	13.5672	0.606360170624432	ENSG00000240032	LNCSRLR	109729161	8.23056	0.589167159856144
ENSG00000267498	UQCRFS1-DT	105372352	4.48547	0.788738365360102	ENSG00000149927	DOC2A	8448	21.1736	0.591241044150067	ENSG00000189319	FAM53B	9679	89.1638	0.876013791336489	ENSG00000245149	RNF139-DT	101927612	10.2331	0.575557802872541	ENSG00000177182	CLVS1	157807	3.53535	0.359858273517061	ENSG00000287778			12.1109	0.606205336088203	ENSG00000240393	DRG1P2	100421670	11.6836	0.646026385011603
ENSG00000268583			1.38288	0.447343550977834	ENSG00000150051	MKX	283078	39.305	0.695912845949612	ENSG00000189423			74.96	0.836189237136317	ENSG00000245213	GALNT7-DT	101930370	21.6718	0.678559186686701	ENSG00000177599	ZNF491	126069	5.58307	0.277225083980528	ENSG00000224689			11.4597	0.600934739685494	ENSG00000240583	AQP1	358	6.18454	0.515243036119815
ENSG00000269044			4.37032	0.740553468581031	ENSG00000150175			17.2998	0.586415155954242	ENSG00000196109	ZNF676	163223	27.4932	0.670262025237799	ENSG00000245275	SAP30L-AS1	386627	32.455	0.773409165834162	ENSG00000178150	ZNF114	163071	3.51845	0.397053944959803	ENSG00000169026	SLC49A3	84179	11.7609	0.600672313789018	ENSG00000240764	PCDHGC5	56097	5.57547	0.53564277898316
ENSG00000269707			2.34353	0.582367273394329	ENSG00000150630	VEGFC	7424	48.3736	0.753652095072876	ENSG00000196155	PLEKHG4	25894	46.8235	0.758844469106108	ENSG00000245532	NEAT1	283131	16.7525	0.666573035042218	ENSG00000178162			5.08203	0.273071206462525	ENSG00000105697	HAMP	57817	11.9154	0.600318840168035	ENSG00000241213	LINC02024	105374057	14.413	0.651193461495072
ENSG00000269837			2.33957	0.603757882915997	ENSG00000150667	FSIP1	161835	15.5151	0.543413603512604	ENSG00000196169	KIF19	124602	17.6489	0.594183889945847	ENSG00000246982			12.9822	0.555826540997705	ENSG00000178403	NEUROG2	63973	10.8208	0.632153638343863	ENSG00000173890	GPR160	26996	11.6914	0.598803018651103	ENSG00000241261	RPL17P19	100271150	5.19398	0.506141808792418
ENSG00000270020			0.506349	0.236960335598442	ENSG00000150773	PIH1D2	120379	126.804	0.907410724328198	ENSG00000196187	TMEM63A	9725	97.3368	0.885447661694184	ENSG00000247624	CPEB2-DT	441009	23.349	0.763709549333817	ENSG00000178602	OTOS	150677	7.811	0.579247568590844	ENSG00000273221			11.7652	0.597256523892903	ENSG00000241684	ADAMTS9-AS2	100507098	26.704	0.816166039088108
ENSG00000270096			0.760444	-0.0504042994716362	ENSG00000150873	C2orf50	130813	116.797	0.896327427070195	ENSG00000196302			38.9086	0.722017787276225	ENSG00000247982	LINC00926	283663	25.9011	0.771155865620598	ENSG00000179083	FAM133A	286499	13.7427	0.563678238288679	ENSG00000126453	BCL2L12	83596	11.922	0.595660384129486	ENSG00000242419	PCDHGC4	56098	11.4861	0.641385859364724
ENSG00000270441			1.88607	0.231746536104006	ENSG00000150893	FREM2	341640	3.83807	0.358524282489264	ENSG00000196335	STK31	56164	18.4158	0.608862490240936	ENSG00000248019	FAM13A-AS1	285512	49.3597	0.921600155711546	ENSG00000179144	GIMAP7	168537	2.38625	0.315131423081795	ENSG00000112818	MEP1A	4224	11.2545	0.595481323003549	ENSG00000243244	STON1	11037	3.14508	0.444668654998909
ENSG00000270547	LINC01235	401492	0.571748	0.185364017771861	ENSG00000151023	ENKUR	219670	103.656	0.844577377667306	ENSG00000196361	ELAVL3	1995	100.597	0.867699952119747	ENSG00000248206			9.71375	0.406009977315023	ENSG00000179431	FJX1	24147	5.48681	0.459484146369105	ENSG00000281103	TRG-AS1	100506776	9.75387	0.594978328276818	ENSG00000243323			4.83375	0.463671089108147
ENSG00000270638			1.04992	-0.0922480149849086	ENSG00000151575	TEX9	374618	125.596	0.898787323251085	ENSG00000196581	AJAP1	55966	25.1267	0.666141450785643	ENSG00000248383	PCDHAC1	56135	3.76197	0.360621111874322	ENSG00000179761	PIPOX	51268	11.4278	0.621689852072736	ENSG00000250155	SLC1A3-AS1	107986412	11.4154	0.594160549703125	ENSG00000244694	PTCHD4	442213	11.7402	0.68648230641645
ENSG00000270953			1.57766	0.510795819169383	ENSG00000151650	VENTX	27287	4.74777	0.378400714022108	ENSG00000196839	ADA	100	19.4725	0.601121982514443	ENSG00000248445	SEMA6A-AS1	101927233	18.6407	0.697550261647417	ENSG00000179796	LRRC3B	116135	21.0077	0.715183447902914	ENSG00000054219	LY75	4065	12.8095	0.593444750040803	ENSG00000244731	C4A	720	8.65661	0.615959887184256
ENSG00000271643	PDCD6IP-DT	105377023	0.219839	-0.184954342264768	ENSG00000151838	CCDC175	729665	54.0564	0.75920441825215	ENSG00000196932	TMEM26	219623	13.1966	0.56155353371582	ENSG00000248449			25.6657	0.782228121709934	ENSG00000180537	RNF182	221687	37.7459	0.818958222476106	ENSG00000276231	PIK3R6	146850	13.1741	0.592785207435223	ENSG00000245750	DRAIC	145837	17.9969	0.744351602516733
ENSG00000272077			2.11753	0.0218573418717737	ENSG00000151882	CCL28	56477	29.326	0.659337333859045	ENSG00000196951	SCOC-AS1	100129858	10.0629	0.524475365461702	ENSG00000248483	POU5F2	134187	44.9069	0.893393497451439	ENSG00000181104	F2R	2149	42.6898	0.846382330231034	ENSG00000019991	HGF	3082	10.1911	0.592595428221316	ENSG00000245832	MIR4300HG	101928989	17.3281	0.736419097657251
ENSG00000272142	LYRM4-AS1	100129461	6.71819	0.7647234331219	ENSG00000152076	CCDC74B	91409	119.726	0.905729858380082	ENSG00000197083			1.58061	0.194996940245262	ENSG00000248643	RBM14-RBM4	100526737	22.9212	0.708555380027635	ENSG00000181433	SAGE1	55511	4.16485	0.450232260696267	ENSG00000257398			11.151	0.590224928991253	ENSG00000246263			3.86604	0.246143577178246
ENSG00000272501			1.04073	0.376230484230184	ENSG00000152104	PTPN14	5784	63.3334	0.819616714554356	ENSG00000197134	ZNF257	113835	4.76886	0.41101418568058	ENSG00000249096			9.39231	0.52235757644417	ENSG00000182326	C1S	716	23.8648	0.738301126838056	ENSG00000169313	P2RY12	64805	21.0174	0.58837405728658	ENSG00000248429	GASK1B-AS1	285505	28.6228	0.837771887884086
ENSG00000272518			1.20712	0.0588870502502627	ENSG00000152207	CYSLTR2	57105	33.9348	0.70101125196993	ENSG00000197430	OPALIN	93377	24.1213	0.610328840560832	ENSG00000249158	PCDHA11	56138	8.98876	0.539632145659349	ENSG00000182397			2.70199	0.403847101954953	ENSG00000130038	CRACR2A	84766	11.1955	0.588195704704455	ENSG00000248810	LINC02432	100507639	4.46814	0.511784675614673
ENSG00000272899	SPMIP1	100130705	0.909054	0.189464178318527	ENSG00000152284	TCF7L1	83439	63.8166	0.784073599882921	ENSG00000197454	OR2L5	81466	6.4255	0.464055579337754	ENSG00000249212			18.45	0.671369485973675	ENSG00000182508	LHFPL1	340596	22.8961	0.748970530352047	ENSG00000141497	ZMYND15	84225	10.1164	0.586994523602195	ENSG00000248994			12.623	0.682095292153324
ENSG00000272913	LINC03052	127138865	0.556928	0.298626028155685	ENSG00000152467	ZSCAN1	284312	19.917	0.60818496893046	ENSG00000197959	DNM3	26052	130.241	0.938596567864475	ENSG00000249258			6.82508	0.534332744876468	ENSG00000182600	SNORC	389084	8.06954	0.557156889041561	ENSG00000136305	CIDEB	27141	12.2437	0.58535055688777	ENSG00000249307	LINC01088	100505875	35.2786	0.819732718213708
ENSG00000272936			4.30485	0.703663370410519	ENSG00000152580	IGSF10	285313	16.7723	0.577277323725041	ENSG00000197993	KEL	3792	67.5215	0.832627237967518	ENSG00000249553	PPP2R2B-IT1	100874361	32.3667	0.796596743206184	ENSG00000183691	NOG	9241	15.2514	0.647786248996472	ENSG00000171951	SCG2	7857	12.8975	0.585130672306545	ENSG00000249494			6.49745	0.558947639632876
ENSG00000273259			0.560563	0.0180710051973715	ENSG00000152582	SPEF2	79925	132.847	0.926921084046545	ENSG00000198208	RPS6KL1	83694	24.4449	0.640929629602809	ENSG00000250067	YJEFN3	374887	26.0439	0.764215725534999	ENSG00000183773	AIFM3	150209	21.1418	0.695172188173289	ENSG00000057657	PRDM1	639	11.132	0.584921222534232	ENSG00000249790			1.89389	0.350368442525001
ENSG00000273382			1.77069	0.548495302479483	ENSG00000152611	CAPSL	133690	106.393	0.871833112685353	ENSG00000198221			8.56421	0.478203195791338	ENSG00000250075	LOC101927237	101927237	6.07312	0.436350791044671	ENSG00000183908	LRRC55	219527	9.76624	0.577768804401411	ENSG00000255980	LINC02953	102724265	10.8842	0.584836964758319	ENSG00000249859	PVT1	5820	7.18197	0.569401445583132
ENSG00000273486			3.61959	0.63186004719616	ENSG00000152760	DYNLT5	200132	110.475	0.881249833626958	ENSG00000198517	MAFK	7975	4.82935	0.335222886273517	ENSG00000250130			19.1961	0.675716841669861	ENSG00000183935			1.53665	0.253677510632593	ENSG00000139572	GPR84	53831	11.5027	0.584791251122958	ENSG00000249896			7.54618	0.552895486599376
ENSG00000273702			0.556787	0.116357051019243	ENSG00000152763	DNAI4	79819	72.0263	0.774488481719669	ENSG00000198597	ZNF536	9745	131.979	0.913437791888979	ENSG00000250138	LOC728488	728488	5.75919	0.525906662286519	ENSG00000184260	H2AC20	8338	5.96786	0.474355237403622	ENSG00000134207	SYT6	148281	11.0127	0.584199323581331	ENSG00000250056	LINC01018	255167	3.0234	0.384741541435921
ENSG00000273729			0.564295	-0.0400747384574367	ENSG00000152779	SLC16A12	387700	22.0569	0.637504567134137	ENSG00000198626	RYR2	6262	30.6139	0.690180699171459	ENSG00000250251	PKD1P6	353511	35.2994	0.802253416381722	ENSG00000184270	H2AC21	317772	3.53003	0.343005186924162	ENSG00000160446	ZDHHC12	84885	9.73252	0.584019134021644	ENSG00000250156	LINC02060	102546226	22.7768	0.789063482192033
ENSG00000273783			0.896659	0.140170374274043	ENSG00000152936	LMNTD1	160492	107.105	0.866842126443816	ENSG00000198719	DLL1	28514	31.7247	0.711098417751862	ENSG00000250326	USP38-DT	105377623	16.2661	0.536839719394127	ENSG00000184731	FAM110C	642273	2.44093	0.387078879240527	ENSG00000125510	OPRL1	4987	8.56307	0.58372113507638	ENSG00000251034			8.27567	0.588512078753709
ENSG00000274276	LOC102724560	102724560	0.634582	0.308920887764844	ENSG00000152952	PLOD2	5352	43.4813	0.714324087140091	ENSG00000198746	GPATCH3	63906	9.85556	0.490915834026486	ENSG00000250490	LINC02145	401172	25.8198	0.783005777091611	ENSG00000184809			31.1558	0.817693957941013	ENSG00000235859			9.02396	0.583564569552434	ENSG00000251129			2.04141	0.393185597572146
ENSG00000274471			0.217459	-0.188152444882737	ENSG00000153064	BANK1	55024	41.1673	0.683271295052418	ENSG00000198753	PLXNB3	5365	75.9573	0.850013692580512	ENSG00000250608	NUDT16-DT	339874	23.1812	0.635247179725641	ENSG00000184831	APOO	79135	3.46921	0.370260790541138	ENSG00000149554	CHEK1	1111	10.0331	0.583258442508598	ENSG00000251194			10.7718	0.601078902736895
ENSG00000274618	H4C6	8361	0.969159	0.135641351927408	ENSG00000153162	BMP6	654	24.6618	0.633056768616038	ENSG00000198756	COLGALT2	23127	121.601	0.921575072544671	ENSG00000250995			12.8948	0.62057976889287	ENSG00000184838	PRR16	51334	21.0313	0.709496940102174	ENSG00000162493	PDPN	10630	10.2624	0.582535474411842	ENSG00000251396			7.89066	0.580011531229657
ENSG00000274642			0.432104	0.2127191252483	ENSG00000153246	PLA2R1	22925	8.82719	0.482659363954674	ENSG00000198822	GRM3	2913	119.275	0.90725332239848	ENSG00000251348			18.166	0.598579417365451	ENSG00000184898	RBM43	375287	21.0166	0.639753077867908	ENSG00000152766	ANKRD22	118932	8.32022	0.581201617490203	ENSG00000251432	LINC02615	100507487	18.4642	0.747839689939913
ENSG00000274776			0.68635	-0.0894980982885947	ENSG00000153347	FAM81B	153643	81.1583	0.808235200946321	ENSG00000198944	SOWAHA	134548	7.37809	0.431923799325949	ENSG00000251441	RTEL1P1	100421429	8.92778	0.554329960226272	ENSG00000184979	USP18	11274	2.29527	0.336685383986587	ENSG00000275302	CCL4	6351	8.89343	0.581095129487016	ENSG00000253284			16.8381	0.728283722934896
ENSG00000275074	NUDT18	79873	0.903052	0.0955099401359798	ENSG00000153404	PLEKHG4B	153478	56.4311	0.768586330137166	ENSG00000201666	LOC124900494	124900494	91.6538	0.897936662157057	ENSG00000251664	PCDHA12	56137	13.82	0.605743182050683	ENSG00000185008	ROBO2	6092	17.9015	0.723022774845861	ENSG00000161640	SIGLEC11	114132	10.971	0.580606369669547	ENSG00000253641	LINC03022	101929191	6.77582	0.498770107246568
ENSG00000275120			0.885454	0.396640344977445	ENSG00000153789	CIBAR2	339145	60.7918	0.744937366439115	ENSG00000203485	INF2	64423	77.5862	0.831319811965039	ENSG00000251682			13.347	0.650680023988873	ENSG00000185201	IFITM2	10581	2.45025	0.317585450134844	ENSG00000100889	PCK2	5106	9.89367	0.577154500871254	ENSG00000253764	KBTBD11-AS1	101928058	11.7483	0.686899668220257
ENSG00000275385	CCL18	6362	0.183491	-0.13543785288587	ENSG00000153822	KCNJ16	3773	13.4286	0.529049181835844	ENSG00000203663	OR2L2	26246	6.57261	0.472226340919958	ENSG00000253200			22.0733	0.729504764700063	ENSG00000185267	CDNF	441549	5.97136	0.513392487101098	ENSG00000166428	PLD4	122618	18.2309	0.576174720388516	ENSG00000253875			14.9425	0.679315255281269
ENSG00000275465	LOC158434	158434	0.291761	0.118893045909869	ENSG00000153885	KCTD15	79047	95.6851	0.865387972580876	ENSG00000203710	CR1	1378	9.04342	0.494410206727751	ENSG00000253537	PCDHGA7	56108	15.3477	0.660702018201229	ENSG00000185304	RGPD2	729857	0.923126	0.247454987569083	ENSG00000107833	NPM3	10360	8.82256	0.575111649712491	ENSG00000254427	LINC02696	101928812	6.98934	0.572055833586846
ENSG00000275708	MIR3648-1	100500862	0.811201	-0.127432474700145	ENSG00000154099	DNAAF1	123872	77.9304	0.826922844132264	ENSG00000203721	LINC00862	554279	23.0772	0.613630132155972	ENSG00000253671	MTUS1-DT	101930275	18.4233	0.697149823275265	ENSG00000185532	PRKG1	5592	56.6823	0.904982658607967	ENSG00000114251	WNT5A	7474	9.75382	0.574461080620187	ENSG00000255458	SMIM14-DT	105374419	4.11729	0.428270351878676
ENSG00000275993	LOC102724428	102724428	0.422919	-0.176424151955871	ENSG00000154316	TDH	157739	68.8536	0.816105270763637	ENSG00000203808	BVES-AS1	154442	50.9255	0.78266627011148	ENSG00000253767	PCDHGA8	9708	35.0424	0.818194060208544	ENSG00000185561	TLCD2	727910	1.9595	0.323416792768749	ENSG00000128918	ALDH1A2	8854	9.43019	0.572479177195425	ENSG00000255468	B4GAT1-DT	102724064	3.60399	0.442579076125749
ENSG00000276278			3.32129	0.67391554501489	ENSG00000154479	CFAP210	129881	61.5096	0.775973415141784	ENSG00000203943	SAMD13	148418	25.5734	0.660638739546024	ENSG00000254206	NPIPB11	728888	8.45176	0.508464235360985	ENSG00000185610	DBX2	440097	26.6894	0.757946718031195	ENSG00000171227	TMEM37	140738	11.6425	0.572175966601768	ENSG00000255622	PCDHB17P	54661	4.19227	0.348884895698672
ENSG00000276728			2.74851	0.650614721401083	ENSG00000154760	SLFN13	146857	14.6777	0.57507877231465	ENSG00000204152	TIMM23B	100652748	25.1705	0.65027487442921	ENSG00000254402	LRRC24	441381	9.38245	0.575461302644621	ENSG00000185860	CCDC190	339512	23.7678	0.756543655977596	ENSG00000250771			9.15192	0.571612260619582	ENSG00000255920	CCND2-AS1	103752584	14.6281	0.713466012213774
ENSG00000276900			2.07372	0.0453029439011536	ENSG00000154914	USP43	124739	23.7807	0.595260074520684	ENSG00000204278	TMEM235	283999	118.864	0.909993743590961	ENSG00000254463	PPIAP41	111082977	14.4328	0.642557401822876	ENSG00000185942	NKAIN3	286183	37.6535	0.834816063054277	ENSG00000221817	PPP3CB-AS1	101929145	8.77351	0.571453024162216	ENSG00000256040	PAPPA-AS1	493913	3.608	0.364941320895722
ENSG00000277075	H2AC8	3012	1.2483	0.373160768840915	ENSG00000155090	KLF10	7071	18.3147	0.6022044020596	ENSG00000204323	SMIM5	643008	14.3022	0.522132540388237	ENSG00000254681	PKD1P5	348156	14.3179	0.634752032435854	ENSG00000186205	MTARC1	64757	13.3242	0.634296527847003	ENSG00000151726	ACSL1	2180	11.0141	0.570942468016648	ENSG00000257056	LINC02282	105370424	19.8747	0.747545652099406
ENSG00000277399	GPR179	440435	0.556084	0.228632019524013	ENSG00000155511	GRIA1	2890	41.0266	0.728409798535011	ENSG00000204519	ZNF551	90233	38.6337	0.68705158347257	ENSG00000254996	ANKHD1-EIF4EBP3	404734	7.52853	0.464585438726389	ENSG00000186889	TMEM17	200728	10.5758	0.643312524919593	ENSG00000150681	RGS18	64407	11.4603	0.570334198035338	ENSG00000257060			30.879	0.809754857953298
ENSG00000277437			0.869507	-0.114428532398359	ENSG00000155530	LRGUK	136332	88.7453	0.852902403581454	ENSG00000204767	INSYN2B	100131897	32.1577	0.68789071996034	ENSG00000255052			6.43557	0.520090418800486	ENSG00000187024	PTRH1	138428	6.87665	0.325800728318281	ENSG00000074706	IPCEF1	26034	9.63001	0.569633647678224	ENSG00000257126			29.3804	0.794055405473434
ENSG00000277687			0.691065	0.188669713222606	ENSG00000155657	TTN	7273	37.4299	0.684267082031385	ENSG00000204860			41.7632	0.726010227540081	ENSG00000255121			13.5285	0.557019627216744	ENSG00000187094	CCK	885	3.16829	0.39166157285207	ENSG00000144554	FANCD2	2177	9.63065	0.568762480559993	ENSG00000257261			12.7544	0.689475179998883
ENSG00000278266			1.38365	0.562308967613355	ENSG00000155749	FLACC1	130540	44.9019	0.722289118589879	ENSG00000204866	IGFL2	147920	45.1972	0.765827002210814	ENSG00000255408	PCDHA3	56145	11.8663	0.484323742397452	ENSG00000187123	LYPD6	130574	34.3012	0.804616234745506	ENSG00000136286	MYO1G	64005	10.8244	0.567014890690683	ENSG00000257285	PRMT5-DT	101926933	3.08773	0.438766510457977
ENSG00000279048			0.544006	0.207246080177665	ENSG00000155761	SPAG17	200162	141.133	0.942699538657306	ENSG00000205089	CCNI2	645121	48.6483	0.786895497923198	ENSG00000255423	EBLN2	55096	12.2567	0.595942222409368	ENSG00000187134	AKR1C1	1645	15.5866	0.713078501428555	ENSG00000130300	PLVAP	83483	11.2093	0.566881386624162	ENSG00000257680			11.4323	0.6025451402427
ENSG00000280071	LOC102724023	102724023	0.35684	0.0880002425144122	ENSG00000156042	CFAP70	118491	95.9343	0.869978426933498	ENSG00000205323	SARNP	84324	43.5269	0.739138109247143	ENSG00000255545	B3GAT1-DT	283177	13.8592	0.652628973720417	ENSG00000187634	SAMD11	148398	13.9386	0.635984394681685	ENSG00000175463	TBC1D10C	374403	9.70993	0.56604205223472	ENSG00000257743	MGAM2	93432	1.78054	0.333931782403757
ENSG00000280219			0.660022	-0.193256251963131	ENSG00000156206	CFAP161	161502	56.2317	0.765314203864041	ENSG00000205696	ADARB2-AS1	642394	13.6658	0.582579243609649	ENSG00000255837	TAS2R20	259295	28.2666	0.716081807863747	ENSG00000187699	C2orf88	84281	45.8291	0.888803917683332	ENSG00000197629	MPEG1	219972	13.2208	0.565994813897756	ENSG00000257835			19.3594	0.771720642101106
ENSG00000282826	FRG1CP	100289097	0.505667	0.0725695094745058	ENSG00000156265	MAP3K7CL	56911	3.42798	0.344884574218687	ENSG00000205927	OLIG2	10215	49.9774	0.756619530439007	ENSG00000256188	TAS2R30	259293	33.6942	0.80110544351156	ENSG00000187715	KBTBD12	166348	8.68015	0.596155636375986	ENSG00000148655	LRMDA	83938	8.58378	0.565019738640855	ENSG00000258458			8.48586	0.536608688544189
ENSG00000283196			0.314319	-0.0384835367519122	ENSG00000156313	RPGR	6103	102.329	0.884191341607806	ENSG00000206077	ZDHHC11B	653082	35.6973	0.70146213301871	ENSG00000256436	TAS2R31	259290	10.8098	0.549855623886304	ENSG00000188158	NHS	4810	10.2102	0.611052981085367	ENSG00000213903	LTB4R	1241	11.222	0.563961821583293	ENSG00000258483	LINC02251	105371008	15.43	0.695110939534688
ENSG00000283236			4.41743	0.666837299214814	ENSG00000156500	PABIR3	159091	20.4901	0.597283549787668	ENSG00000206195	DUXAP8	503637	14.604	0.581376347111617	ENSG00000256591			6.51278	0.520566906691428	ENSG00000189227	C15orf61	145853	5.18295	0.299508937806294	ENSG00000136514	RTP4	64108	12.1458	0.563123686991479	ENSG00000258725	PRC1-AS1	100507118	16.0092	0.733249137007508
ENSG00000283378	CNTNAP3	79937	0.53175	-0.213114949141687	ENSG00000156510	HKDC1	80201	49.1332	0.767636807138961	ENSG00000207736	MIR657	724027	87.8308	0.891983631577741	ENSG00000256667			15.4029	0.545439668726957	ENSG00000196091	MYBPC1	4604	28.5177	0.772795373322309	ENSG00000127951	FGL2	10875	9.26612	0.562975148462696	ENSG00000258926	LOC105370525	105370525	3.23378	0.467279727954861
ENSG00000283443			1.10093	0.455133390089468	ENSG00000157330	CFAP107	93190	105.542	0.872766682766331	ENSG00000212916	MAP10	54627	3.3392	0.292412217999088	ENSG00000256682	TAS2R12P	266656	6.93944	0.470996659488585	ENSG00000196139	AKR1C3	8644	31.2123	0.782128700845765	ENSG00000106591	MRPL32	64983	15.7826	0.562678463852391	ENSG00000259146			8.50503	0.560208132077558
ENSG00000283930			4.19188	0.66772349750127	ENSG00000157399	ARSL	415	43.1328	0.737836715933338	ENSG00000213197			20.2172	0.607673477425426	ENSG00000256712			30.2331	0.806876664148432	ENSG00000196542	SPTSSB	165679	11.9666	0.65820879238227	ENSG00000105281	SLC1A5	6510	10.9905	0.562382830840988	ENSG00000259248	USP3-AS1	100130855	5.59485	0.520126689708499
ENSG00000285668			0.383725	-0.0199682573978918	ENSG00000157404	KIT	3815	24.5426	0.618875275296422	ENSG00000213376			17.262	0.587225972909902	ENSG00000256762	STH	246744	22.4351	0.672542219121407	ENSG00000196616	ADH1B	125	2.97677	0.39494306664317	ENSG00000125454	SLC25A19	60386	10.5351	0.561672645697676	ENSG00000259251			4.84678	0.504155397808788
ENSG00000285756	LOC389906	389906	0.289868	-0.248466744131501	ENSG00000157423	HYDIN	54768	150.581	0.950401234831706	ENSG00000213937	CLDN9	9080	21.1627	0.640465986968067	ENSG00000257122			14.0662	0.628482135062226	ENSG00000196639	HRH1	3269	8.57016	0.580717913318703	ENSG00000177946			15.2233	0.560820662285165	ENSG00000259255			17.85	0.706412156919523
ENSG00000286482			1.25432	0.171571350090335	ENSG00000157429	ZNF19	7567	61.1088	0.806726672328835	ENSG00000213938	SEPHS1P6	729399	20.8194	0.636431566625018	ENSG00000257167	TMPO-AS1	100128191	2.42402	0.332758246246595	ENSG00000196767	POU3F4	5456	23.9313	0.707210926273121	ENSG00000154127	UBASH3B	84959	10.6527	0.560611950618	ENSG00000259407			7.1556	0.538955269026828
ENSG00000287117			2.10553	-0.0457691770865023	ENSG00000157570	TSPAN18	90139	4.10289	0.364500666799451	ENSG00000214100			10.5022	0.525449363843368	ENSG00000257335	MGAM	8972	16.4229	0.694258256678209	ENSG00000197647	ZNF433	163059	3.91838	0.364965581730497	ENSG00000173221	GLRX	2745	12.0512	0.560374459273748	ENSG00000259520	SLC28A2-AS1	101928414	2.12014	0.367954846099401
ENSG00000287189	LOC107986669	107986669	0.327007	-0.0659270645330437	ENSG00000157578	LCA5L	150082	99.4742	0.870414964299252	ENSG00000214140	PRCD	768206	54.5987	0.760505401348933	ENSG00000257354	MIRLET7IHG	120766144	11.959	0.639759252628408	ENSG00000197696	NMB	4828	16.0287	0.673141962492716	ENSG00000188305	PEAK3	374872	8.83532	0.559055600263479	ENSG00000259685			1.55219	0.237729109620653
ENSG00000287263	FLJ32255	643977	0.600184	-0.0501704441962808	ENSG00000157856	DRC1	92749	133.072	0.925787837854862	ENSG00000214562	NUTM2D	728130	6.83428	0.457636152047515	ENSG00000257815	PRANCR	101928062	18.999	0.710926760195312	ENSG00000197747	S100A10	6281	12.2905	0.637653325215318	ENSG00000187994	RINL	126432	7.92539	0.557935358784132	ENSG00000259969			4.09726	0.435859834881687
ENSG00000287733			1.02191	0.272944817611003	ENSG00000157927	RADIL	55698	36.4578	0.696419559906602	ENSG00000215158			68.4902	0.823263704023433	ENSG00000258366	RTEL1	51750	16.6792	0.667535912030081	ENSG00000197763	TXNRD3	114112	7.45826	0.52099323548337	ENSG00000286646			10.773	0.556495156552777	ENSG00000260071	LOC101927026	101927026	11.6158	0.670722421293987
ENSG00000287766			0.943228	0.317376466970968	ENSG00000158023	CFAP251	144406	55.7443	0.755761346916163	ENSG00000215374	FAM66B	100128890	18.3328	0.601805599294532	ENSG00000258559			28.3321	0.778226500782735	ENSG00000197956	S100A6	6277	12.9947	0.67286107317271	ENSG00000135842	NIBAN1	116496	9.09715	0.55453340121268	ENSG00000260293			2.88735	0.396062409790011
ENSG00000288840			1.00134	0.0643519241399173	ENSG00000158062	UBXN11	91544	96.7826	0.888005476935321	ENSG00000215790			29.2622	0.6891532838287	ENSG00000258701	VESTAR	196872	11.4128	0.594872887290371	ENSG00000197977	ELOVL2	54898	6.17668	0.52699859320554	ENSG00000174837	ADGRE1	2015	9.84984	0.553984662692296	ENSG00000260372	AQP4-AS1	147429	40.8523	0.865440301421563
ENSG00000288848			3.62673	0.649007492010627	ENSG00000158077	NLRP14	338323	24.5842	0.647457382547982	ENSG00000215915	ATAD3C	219293	11.3157	0.497179915867891	ENSG00000258844			9.04625	0.561591364607897	ENSG00000197992	CLEC9A	283420	7.16965	0.525054569747224	ENSG00000163191	S100A11	6282	9.44388	0.553054018185876	ENSG00000260495			3.51916	0.426393549084928
ENSG00000288866			2.94625	0.63179881116965	ENSG00000158106	RHPN1	114822	50.3876	0.74183862384387	ENSG00000216613	LOC124901409	124901409	34.8254	0.690279292433936	ENSG00000259030	FPGT-TNNI3K	100526835	16.3285	0.597028595599721	ENSG00000198157	HMGN5	79366	20.215	0.728407552937062	ENSG00000155846	PPARGC1B	133522	8.04639	0.553013042656559	ENSG00000260645			13.6496	0.6592701817833
ENSG00000288920	RPSA2	388524	0.717098	-0.156768758453997	ENSG00000158113	LRRC43	254050	103.563	0.884541153637993	ENSG00000216753			7.39969	0.468311080383347	ENSG00000259158			20.0823	0.706359462960242	ENSG00000198416			8.9963	0.58095082245203	ENSG00000170909	OSCAR	126014	8.36523	0.552821423036455	ENSG00000260691	ANKRD20A1	84210	7.20957	0.545295247727818
ENSG00000289018			2.75281	0.618075243921977	ENSG00000158163	DZIP1L	199221	64.992	0.808451942586717	ENSG00000218424	NDUFS5P1	100996944	82.0354	0.867758343210371	ENSG00000259343			8.90161	0.550141718481215	ENSG00000198417	MT1F	4494	4.0994	0.438282497188038	ENSG00000184730	APOBR	55911	12.7599	0.552109656363536	ENSG00000260918			30.0658	0.833203182658477
ENSG00000289044			0.173912	-0.0901840107196019	ENSG00000158258	CLSTN2	64084	29.6222	0.656498221142208	ENSG00000220378			50.0059	0.790166174312086	ENSG00000259462	CPEB1-AS1	283692	7.01595	0.481870016917942	ENSG00000198468	FLVCR1-DT	642946	3.06471	0.282956022979753	ENSG00000073737	DHRS9	10170	13.7125	0.551222137300235	ENSG00000261051			8.65929	0.555589630190009
ENSG00000289138			2.65241	0.224171639480179	ENSG00000158423	RIBC1	158787	146.147	0.946174815985454	ENSG00000221986	MYBPHL	343263	5.63457	0.403173313588224	ENSG00000259494	MRPL46	26589	34.7451	0.765427353943011	ENSG00000198542	ITGBL1	9358	1.8526	0.346959956567732	ENSG00000090104	RGS1	5996	12.4307	0.549813299980277	ENSG00000261404	PSMD7-DT	101928035	4.34253	0.4351822968774
ENSG00000289480			1.344	0.371890235539546	ENSG00000158428	CATIP	375307	78.4562	0.840547674725297	ENSG00000221995			79.2699	0.859927862179985	ENSG00000259644			24.5958	0.738320609637281	ENSG00000203650	LINC01285	101928287	3.15849	0.275587505240584	ENSG00000126264	HCST	10870	9.76432	0.549072959282228	ENSG00000261701	HPR	3250	4.80664	0.502376363110135
					ENSG00000158486	DNAH3	55567	58.3584	0.729284479757082	ENSG00000222014	RAB6C	84084	34.7741	0.730045446531828	ENSG00000259660			5.1291	0.425488848699263	ENSG00000203797	DDO	8528	1.69886	0.290307801113416	ENSG00000286403			8.86779	0.548363407440051	ENSG00000262096			5.96543	0.428074266629502
					ENSG00000158683	PKD1L1	168507	6.4591	0.390925406495737	ENSG00000223522	LOC100505716	100505716	36.0382	0.720591683699537	ENSG00000259845			1.61012	0.286693806389847	ENSG00000203952	CCDC160	347475	13.8542	0.666122285366779	ENSG00000237352			7.69593	0.54781461976195	ENSG00000262576	PCDHGA4	56111	9.19619	0.614022882571595
					ENSG00000158816	VWA5B1	127731	92.1215	0.85100412094554	ENSG00000223774			4.25432	0.354841843359633	ENSG00000259865			10.1933	0.530168017341541	ENSG00000204065	TCEAL5	340543	15.1921	0.692513597367948	ENSG00000162745	OLFML2B	25903	9.6413	0.547508789079199	ENSG00000262655	SPON1	10418	18.3597	0.703405491355031
					ENSG00000159212	CLIC6	54102	41.008	0.708640023691961	ENSG00000224415			15.843	0.59056372490439	ENSG00000259915			12.8528	0.544322970112243	ENSG00000204071	TCEAL6	158931	31.4021	0.797348333235825	ENSG00000279433			9.48313	0.547283240146273	ENSG00000262943			5.74262	0.528868403246531
					ENSG00000159214	CCDC24	149473	53.8559	0.780788688198742	ENSG00000224429	LINC00539	100652865	19.2411	0.627749934444169	ENSG00000259924			2.84865	0.292012964911712	ENSG00000204136	GGTA1	2681	6.7905	0.438837853560278	ENSG00000141526	SLC16A3	9123	11.9509	0.546085044965067	ENSG00000264920	SP2-DT	102724532	3.81244	0.325224144098222
					ENSG00000159403	C1R	715	44.1933	0.728411680015632	ENSG00000224738			17.1723	0.608592754961774	ENSG00000260198			38.362	0.854065385987955	ENSG00000204147	ASAH2B	653308	5.43243	0.471484005620906	ENSG00000168329	CX3CR1	1524	18.1094	0.545812535719125	ENSG00000266524	GDF10	2662	16.0339	0.700466843000189
					ENSG00000159625	DRC7	84229	145.626	0.955542538909041	ENSG00000224795			128.495	0.920566928986669	ENSG00000260261			42.1955	0.833054865788216	ENSG00000204228	HSD17B8	7923	5.86184	0.496584972623	ENSG00000214212	C19orf38	255809	10.9044	0.544697089273982	ENSG00000267056	LOC729654	729654	19.6625	0.76830441189779
					ENSG00000159674	SPON2	10417	25.2049	0.665808590091026	ENSG00000224843	LINC00240	100133205	44.8848	0.747496326261202	ENSG00000260316	LOC124903619	124903619	11.3893	0.554816761313019	ENSG00000204444	APOM	55937	8.72602	0.59611161114195	ENSG00000103707	MTFMT	123263	16.7592	0.542723629260273	ENSG00000267532	MIR497HG	100506755	29.8835	0.844665648424436
					ENSG00000159712			58.7117	0.788061713196193	ENSG00000224848			3.57241	0.3541688932998	ENSG00000260578			6.96665	0.479776427066895	ENSG00000204706	MAMDC2-AS1	100507244	13.4568	0.620497492089598	ENSG00000169508	GPR183	1880	9.57069	0.541853143893328	ENSG00000267594			3.9761	0.445898270292848
					ENSG00000159713	TPPP3	51673	21.8775	0.568808500735081	ENSG00000224924	LINC00320	387486	130.929	0.924085830973873	ENSG00000260729			7.8971	0.509225917329073	ENSG00000205704	SMIM45	339674	5.56873	0.507825630875427	ENSG00000237515	SHISA9	729993	7.17735	0.539575917033453	ENSG00000268364			8.61257	0.557142759468297
					ENSG00000159714	ZDHHC1	29800	53.1264	0.783855151167913	ENSG00000225140	LOC101930421	101930421	75.4592	0.818873667549895	ENSG00000260816			11.3938	0.57500833597627	ENSG00000205795	CYS1	192668	18.8948	0.681531450509051	ENSG00000278828	H3C10	8357	6.81472	0.538992998415244	ENSG00000269069			9.03688	0.512928917056875
					ENSG00000160111	CPAMD8	27151	23.3972	0.63946559740569	ENSG00000225345			70.8775	0.825111907219241	ENSG00000261019			11.3798	0.550393394974471	ENSG00000205929	EPCIP	56245	24.0754	0.707645033513478	ENSG00000128228	SDF2L1	23753	7.61789	0.535350754701082	ENSG00000269934	LOC124904535	124904535	10.1728	0.636737832692978
					ENSG00000160188	RSPH1	89765	118.104	0.896288023177059	ENSG00000225376	TMEM246-AS1	101928470	22.8737	0.665672962803778	ENSG00000261072			13.3524	0.555996620623805	ENSG00000206737	RNVU1-18	26863	2.29495	0.378626395109369	ENSG00000239213			13.6179	0.534566328628042	ENSG00000270154			5.91415	0.527074978890243
					ENSG00000160190	SLC37A1	54020	57.2575	0.792754855108341	ENSG00000225449			14.5494	0.580284820217039	ENSG00000261094			14.1329	0.613172406813788	ENSG00000211689	TRGC1	6966	2.55147	0.397586936526772	ENSG00000110848	CD69	969	7.60242	0.534306738442679	ENSG00000271447	MMP28	79148	27.7623	0.817015113837735
					ENSG00000160345	PIERCE1	138162	67.4545	0.79661167948777	ENSG00000225683	PACRG-AS3	729658	107.428	0.904590797274804	ENSG00000261096			12.9015	0.60594829010237	ENSG00000213144			40.117	0.82087117902355	ENSG00000167705	RILP	83547	8.25371	0.533852539834332	ENSG00000271461	CKAP2LP1	100533711	20.0618	0.782640512996431
					ENSG00000160401	CFAP157	286207	117.221	0.898645588047846	ENSG00000225877	PSG8-AS1	100289650	38.3088	0.742587898660128	ENSG00000261126	RBFADN	100506070	21.9171	0.701324312123716	ENSG00000213355			1.81159	0.301615418726321	ENSG00000231672	DIRC3	729582	6.70626	0.533227620231585	ENSG00000271563	HIRAP1	100422545	28.3734	0.846597863337015
					ENSG00000160801	PTH1R	5745	11.7615	0.484668242929658	ENSG00000225889			23.6085	0.617853199209996	ENSG00000261136	LOC105370941	105370941	20.4405	0.71697687729583	ENSG00000213694	S1PR3	1903	21.759	0.722698357443248	ENSG00000161980	POLR3K	51728	14.4101	0.531140949142197	ENSG00000271913	TAGAP-AS1	105378083	9.2393	0.548190269850716
					ENSG00000160838	LRRC71	149499	91.1108	0.842328923353164	ENSG00000225968	ELFN1	392617	6.70333	0.474356006770465	ENSG00000261173	DNAJA2-DT	119545626	6.84969	0.498671500947209	ENSG00000214050	FBXO16	157574	5.55804	0.528711311715092	ENSG00000163220	S100A9	6280	9.19676	0.528413058348237	ENSG00000272129			11.2196	0.657394109146763
					ENSG00000161040	FBXL13	222235	57.2327	0.744241822310977	ENSG00000226259			3.03537	0.356984945293696	ENSG00000261187			7.69982	0.424138676948283	ENSG00000214274	ANG	283	6.77714	0.552226400685216	ENSG00000104361	NIPAL2	79815	6.42193	0.527390674469247	ENSG00000272425			3.64105	0.383122457130385
					ENSG00000161249	DMKN	93099	107.163	0.893638923157346	ENSG00000226581	LINC02848	107986806	36.0952	0.725471237962913	ENSG00000261324			13.3423	0.624955710080386	ENSG00000214870	LINC02981	441204	3.95473	0.295872075837028	ENSG00000197635	DPP4	1803	6.36872	0.527335863187907	ENSG00000272505			6.83293	0.485315538521182
					ENSG00000161509	GRIN2C	2905	12.5773	0.486145396319348	ENSG00000226609	SNX30-DT	122455334	35.7925	0.719971836290651	ENSG00000261366	MANEA-DT	101927288	15.8925	0.629298884286967	ENSG00000216775			7.25203	0.473710313749478	ENSG00000260920			9.76808	0.526895144400796	ENSG00000272568	CPVL-AS2	100506497	29.118	0.816751024867617
					ENSG00000162004	CCDC78	124093	31.6052	0.65095470945337	ENSG00000226824	LOC100996437	100996437	15.5706	0.589989511783637	ENSG00000261451			11.606	0.629507092675385	ENSG00000221821	C6orf226	441150	0.89388	0.18626532225372	ENSG00000197594	ENPP1	5167	10.2166	0.526277340670188	ENSG00000272631			9.38307	0.591015489545182
					ENSG00000162148	SAXO4	220004	43.8223	0.717393784432056	ENSG00000226994			30.3883	0.672363272202048	ENSG00000261490			23.7799	0.726996740623355	ENSG00000222000			30.839	0.78770108008771	ENSG00000260604			7.26867	0.524899180198735	ENSG00000272701	MESTIT1	317751	2.19382	0.369609754128825
					ENSG00000162390	ACOT11	26027	38.6724	0.690871546542271	ENSG00000227115	LINC01630	100287225	75.3704	0.82961310871745	ENSG00000261529			22.0238	0.708948017978475	ENSG00000223764	LINC02593	100130417	9.23671	0.572254640694849	ENSG00000156711	MAPK13	5603	7.41928	0.524736775317975	ENSG00000273136	NBPF26	101060684	3.45755	0.415140402857976
					ENSG00000162522	NHSL3	57648	39.0582	0.708438031942004	ENSG00000227331	RPL7AP22	100271039	11.2908	0.498600380743245	ENSG00000261544			21.6921	0.740816311554793	ENSG00000224023	EDRF1-DT	399821	9.84984	0.605629756205219	ENSG00000287839			7.53029	0.52399748229895	ENSG00000273372			22.4102	0.80348904890014
					ENSG00000162542	TMCO4	255104	20.3375	0.626355511775075	ENSG00000227392	HPN-AS1	100128675	72.8588	0.849496728474045	ENSG00000261770			28.1063	0.740194130995067	ENSG00000224086			9.99468	0.609070021629155	ENSG00000130755	GMFG	9535	6.52913	0.52385886118562	ENSG00000273888			5.50125	0.525963462451788
					ENSG00000162543	UBXN10	127733	88.509	0.833208478080316	ENSG00000227953			15.036	0.53376974470409	ENSG00000261959			11.9372	0.586840565984203	ENSG00000224152	BAZ2B-AS1	643072	7.88299	0.336612864412123	ENSG00000152315	KCNK13	56659	7.82694	0.520503738200097	ENSG00000274605	PCCA-DT	105370333	2.92023	0.38754656034932
					ENSG00000162552	WNT4	54361	3.04879	0.309448078721201	ENSG00000228392			76.1802	0.828515447232195	ENSG00000261971	LOC124900372	124900372	7.43583	0.449928409953438	ENSG00000224505			7.9118	0.171283756522258	ENSG00000223865	HLA-DPB1	3115	8.59255	0.518394840467045	ENSG00000275131			11.2031	0.626893759082856
					ENSG00000162591	MEGF6	1953	10.6911	0.485472434749499	ENSG00000228510			74.5917	0.858959763357813	ENSG00000262155	LINC02175	283887	25.2593	0.742644867030455	ENSG00000225194	LINC00092	100188953	20.9129	0.717048794444557	ENSG00000289013			7.25733	0.518370262128172	ENSG00000275294			7.54659	0.594692940190044
					ENSG00000162598	C1orf87	127795	81.2214	0.845974350751657	ENSG00000228624	HDAC2-AS2	101927768	106.03	0.889536616208826	ENSG00000262209	PCDHGB3	56102	22.5391	0.745358244644055	ENSG00000225339			2.94572	0.376780835891087	ENSG00000148848	ADAM12	8038	6.99147	0.51815462724969	ENSG00000275830			8.18736	0.565476195176086
					ENSG00000162643	DNAI3	126820	141.203	0.924848168763711	ENSG00000228741	SPATA13	221178	14.9479	0.583904306105166	ENSG00000262410			26.4962	0.768386060049796	ENSG00000225791	TRAM2-AS1	401264	15.5678	0.710106334544846	ENSG00000239911			6.4505	0.517919329866261	ENSG00000275895	LOC102724594	102724594	1.94899	0.345645634441002
					ENSG00000162753	SLC9C2	284525	93.2828	0.861195259660258	ENSG00000228793	LOC100507336	100507336	12.9802	0.545260535341634	ENSG00000262514			19.1192	0.706825561942793	ENSG00000225914	HCG23	414764	1.21239	0.0453510083840614	ENSG00000081181	ARG2	384	6.74139	0.51782116542654	ENSG00000276115			12.8306	0.680253714197937
					ENSG00000162755	KLHDC9	126823	24.5119	0.627147672231277	ENSG00000228903			3.20377	0.278443508897386	ENSG00000262580			32.4565	0.795224897411641	ENSG00000226308			8.47686	0.598600899736117	ENSG00000164674	SYTL3	94120	7.28242	0.515529832327909	ENSG00000276127	LOC100132834	100132834	18.4459	0.72919140693298
					ENSG00000162779	AXDND1	126859	47.3243	0.7329624481384	ENSG00000229657	RPL13AP11	100271276	10.8732	0.474454427698833	ENSG00000262903			7.99736	0.495997499184842	ENSG00000226445			7.85988	0.27336975464977	ENSG00000259583	ALDH1A3-AS1	101927751	6.46362	0.515227337517224	ENSG00000276269			11.5381	0.664580863858941
					ENSG00000162804	SNED1	25992	52.3778	0.736245132600367	ENSG00000229989			61.6149	0.810255388790059	ENSG00000263276			6.66202	0.487468490015561	ENSG00000226742	HSBP1L1	440498	1.22665	0.194074650629166	ENSG00000162645	GBP2	2634	8.67696	0.51470362136307	ENSG00000276417			5.52018	0.427447423844793
					ENSG00000162814	SPATA17	128153	108.28	0.885963886723065	ENSG00000230002	ALMS1-IT1	100874291	11.1874	0.558180564257945	ENSG00000263316			13.65	0.640338258290326	ENSG00000228061			41.2014	0.852274200752438	ENSG00000124688	MAD2L1BP	9587	9.85894	0.514622914745723	ENSG00000276710	CSPG4P10	390627	6.27467	0.521902218999924
					ENSG00000162873	KLHDC8A	55220	45.9047	0.758885632672674	ENSG00000230490			22.5285	0.646347251005257	ENSG00000263606			15.1327	0.61759918450453	ENSG00000228065			38.8248	0.83221718510735	ENSG00000233276	GPX1	2876	10.1663	0.514338064036601	ENSG00000276855			7.97911	0.562608744305871
					ENSG00000162882	HAAO	23498	7.70353	0.449760758134635	ENSG00000230876	LINC00486	285045	7.67913	0.453616121181363	ENSG00000264112			28.9788	0.75193433928842	ENSG00000228192	ZNF691-DT	122152325	5.54274	0.363269047275779	ENSG00000185905	C16orf54	283897	6.08433	0.514039268040875	ENSG00000278896			4.13173	0.474675883114802
					ENSG00000162931	TRIM17	51127	52.7104	0.771098906839056	ENSG00000231427	LINC01445	102723605	40.0724	0.741507170770574	ENSG00000264546			4.3702	0.420425046708946	ENSG00000228414	REL-DT	400957	29.4595	0.787423209580065	ENSG00000181444	ZNF467	168544	6.67125	0.514017220101243	ENSG00000279022			8.34107	0.589825828649743
					ENSG00000163040	CCDC74A	90557	83.1147	0.847554489241118	ENSG00000231528	FAM225A	286333	0.695413	0.0710128090748509	ENSG00000264853			20.046	0.721810314105126	ENSG00000228451			9.97553	0.567663040374	ENSG00000121210	TMEM131L	23240	6.88509	0.512545864989115	ENSG00000279118			35.7436	0.840471787653535
					ENSG00000163060	TEKT4	150483	76.2944	0.799394802435058	ENSG00000231840			105.165	0.891604735576208	ENSG00000264895			12.1369	0.620570735849184	ENSG00000228484	LOC101927692	101927692	27.3132	0.788595056334721	ENSG00000238113	LINC01410	103352539	9.63178	0.509101992538861	ENSG00000279135			7.91917	0.493218590777998
					ENSG00000163071	SPATA18	132671	88.4286	0.851933004770565	ENSG00000232044			136.953	0.931164636249363	ENSG00000265590	CFAP298-TCP10L	110091775	11.3188	0.577599676233244	ENSG00000228528	LOC101927383	101927383	4.62567	0.475669172152376	ENSG00000227082	LINC02798	107985194	9.80493	0.508986477051994	ENSG00000279159			19.9469	0.762044295139561
					ENSG00000163075	CFAP221	200373	120.962	0.900663974071336	ENSG00000232310	LINC03002	101928304	72.6166	0.834686225416227	ENSG00000265625			20.0397	0.676180341593914	ENSG00000228801			11.8217	0.316094176165843	ENSG00000177791	MYOZ1	58529	6.70466	0.508357032952947	ENSG00000279302			9.47917	0.551935843909929
					ENSG00000163083	INHBB	3625	30.8286	0.671806829275457	ENSG00000232406			16.4133	0.587837940093864	ENSG00000266289			3.92376	0.368757867010955	ENSG00000229140	CCDC26	137196	4.35007	0.474027414589488	ENSG00000281005	LINC00921	283876	7.9435	0.506420500520779	ENSG00000279384			10.0185	0.608787906632912
					ENSG00000163132	MSX1	4487	32.0997	0.681800780474531	ENSG00000232504			70.7136	0.839023898264389	ENSG00000266371			9.78838	0.51597897639572	ENSG00000229267	SNHG31	101928103	7.90232	0.562189598499715	ENSG00000283674	LOC729732	729732	6.6895	0.502320740979864	ENSG00000279569			1.52642	0.267866237329615
					ENSG00000163297	ANTXR2	118429	103.906	0.876545282325046	ENSG00000232586	KIAA1614-AS1	103344928	25.9042	0.661264487690579	ENSG00000266490			11.0941	0.576217140544144	ENSG00000229847	EMX2OS	196047	50.4827	0.836651361242232	ENSG00000274331			5.43469	0.500296330089023	ENSG00000279659			10.0688	0.620768302624078
					ENSG00000163359	COL6A3	1293	11.4027	0.497915424426556	ENSG00000232855			3.46249	0.306924749098968	ENSG00000266714	MYO15B	80022	20.1864	0.646829660653776	ENSG00000230359			5.55869	0.442017788991749	ENSG00000181631	P2RY13	53829	11.4289	0.499961781002067	ENSG00000279662			5.08628	0.490825477721893
					ENSG00000163421	PROK2	60675	8.64272	0.485459742945753	ENSG00000233061	TTLL7-IT1	100874314	93.3011	0.879994537329358	ENSG00000266777			35.5886	0.840665122454508	ENSG00000231473	RB1-DT	100862704	2.89359	0.256036561733538	ENSG00000147872	PLIN2	123	9.48808	0.498932663846878	ENSG00000280099			13.8601	0.651680297019502
					ENSG00000163430	FSTL1	11167	96.4436	0.869161511559497	ENSG00000233393	LOC105369306	105369306	46.4896	0.764643165687513	ENSG00000266805			24.3775	0.749175797320117	ENSG00000231768	LINC01354	100506795	41.8326	0.837901476217514	ENSG00000145936	KCNMB1	3779	7.70133	0.497744575204399	ENSG00000280432			12.9436	0.660795415660358
					ENSG00000163482	STK36	27148	54.3854	0.761128747721739	ENSG00000233756	DSCAM-IT1	100874326	10.5305	0.484684955024607	ENSG00000266900			16.7393	0.613827217022262	ENSG00000231856			1.98552	0.301343509596381	ENSG00000169252	ADRB2	154	6.51757	0.496930825608024	ENSG00000280660			43.2354	0.917483119895093
					ENSG00000163491	NEK10	152110	18.8525	0.54787523668807	ENSG00000233828	MIR4280HG	117751736	20.9546	0.631823934173314	ENSG00000267040	ATP8B1-AS1	100505549	8.06277	0.47973979754973	ENSG00000232040	SCAND3	114821	4.44224	0.449500739230061	ENSG00000197405	C5AR1	728	9.59737	0.495012694872328	ENSG00000280809	LINC00836	101929052	28.1889	0.795375551824298
					ENSG00000163492	CCDC141	285025	44.4002	0.72274244599061	ENSG00000233885			17.321	0.576112284268035	ENSG00000267127			12.3573	0.611766849132112	ENSG00000232104	RFX3-DT	101929302	8.1554	0.56326317856692	ENSG00000163545	NUAK2	81788	7.03356	0.493887935960257	ENSG00000281327			21.6973	0.722524142354983
					ENSG00000163520	FBLN2	2199	13.0875	0.54463750447038	ENSG00000234056	LINC00463	101928922	38.0188	0.731995978978966	ENSG00000267199			11.8427	0.555675763234099	ENSG00000232533			3.58412	0.431402940377899	ENSG00000142552	RCN3	57333	7.94545	0.493421873239873	ENSG00000281731	METTL14-DT	101929741	4.02359	0.489327727466392
					ENSG00000163521	GLB1L	79411	26.2607	0.664331020897345	ENSG00000234614			16.1447	0.592908630781894	ENSG00000267731			9.5854	0.338348416592058	ENSG00000232859	LYRM9	201229	8.54604	0.468882363496449	ENSG00000135378	PRRG4	79056	6.13031	0.492792270694122	ENSG00000281880	PAX6-AS1	440034	19.621	0.773544101806655
					ENSG00000163568	AIM2	9447	11.1244	0.52878212534914	ENSG00000234690	EPCAM-DT	101927043	46.3528	0.744104865294771	ENSG00000267784			12.3042	0.578845494872692	ENSG00000233251	LOC100129434	100129434	29.962	0.800263333152582	ENSG00000198113	TOR4A	54863	6.74322	0.490983276150033	ENSG00000283175	LOC101929130	101929130	28.1166	0.794350717975754
					ENSG00000163576	EFHB	151651	32.2846	0.674450211830677	ENSG00000234913			21.4652	0.626028816446664	ENSG00000267838			33.4158	0.805111317678658	ENSG00000233670	PIRT	644139	29.914	0.766882761377422	ENSG00000186470	BTN3A2	11118	5.7155	0.49076685899043	ENSG00000283503	LINC01902	105372079	2.89728	0.38889956467275
					ENSG00000163611	SPICE1	152185	40.7992	0.724885286616187	ENSG00000235049	LINC00940	100271702	59.9596	0.799112939455933	ENSG00000267858	MZF1-AS1	100131691	16.7675	0.542456396413877	ENSG00000233822	H2BC15	8341	4.92698	0.47091204222556	ENSG00000172345	STARD5	80765	6.48235	0.489269284839806	ENSG00000283608			6.51702	0.570396793832071
					ENSG00000163624	CDS1	1040	61.2846	0.786683124850221	ENSG00000235180	LINC00601	101101772	96.4724	0.881454693570836	ENSG00000268362			58.8386	0.951177263507282	ENSG00000234377	OBI1-AS1	100874222	19.8246	0.707265268451097	ENSG00000163975	MELTF	4241	5.74782	0.48846553886384	ENSG00000283646	LINC02009	105377068	3.24489	0.41362101036173
					ENSG00000163638	ADAMTS9	56999	10.1231	0.487259059868546	ENSG00000235189	LOC105373335	105373335	34.4933	0.704352106313565	ENSG00000268496			37.6311	0.793827089035727	ENSG00000234828	IQCM	285423	17.7702	0.691784016905495	ENSG00000140368	PSTPIP1	9051	5.0973	0.487001531220927	ENSG00000283757			17.195	0.735566251575258
					ENSG00000163689	CFAP20DC	200844	63.4199	0.815983463383266	ENSG00000235448	LURAP1L-AS1	101929467	32.9104	0.725156180572927	ENSG00000268912			15.7296	0.530668385197715	ENSG00000234964			7.73938	0.54634870392083	ENSG00000025708	TYMP	1890	9.97149	0.486225732534156	ENSG00000284471			6.34607	0.516339367837284
					ENSG00000163702	IL17RC	84818	13.4749	0.541314407683866	ENSG00000235513			99.4979	0.905484941255887	ENSG00000269473			6.47938	0.419757512725513	ENSG00000235092			37.4447	0.837618052985498	ENSG00000288932			8.71849	0.485855132784684	ENSG00000284624			14.1719	0.693504082571417
					ENSG00000163879	DNALI1	7802	106.803	0.865912978171887	ENSG00000235760	MSH2-OT1	644093	12.3715	0.548548548196097	ENSG00000269696	ZNF470-DT	112268241	10.6317	0.524089442568502	ENSG00000235162	C12orf75	387882	5.86066	0.530240256609914	ENSG00000187037	GPR141	353345	6.679	0.482278517455261	ENSG00000284707			5.00697	0.492742490756883
					ENSG00000163885	CFAP100	348807	117.879	0.907664348079093	ENSG00000235903	CPB2-AS1	100509894	67.6232	0.817906358304943	ENSG00000269858	EGLN2	112398	32.5308	0.798601452776705	ENSG00000237484	LINC01684	105372751	4.87224	0.4216896079322	ENSG00000125089	SH3TC1	54436	7.61523	0.481907507089715	ENSG00000284977	LOC105376244	105376244	14.5048	0.716867316113284
					ENSG00000164023	SGMS2	166929	77.5314	0.832104099489394	ENSG00000235944			41.1632	0.721489282095919	ENSG00000269939			21.5119	0.720567959041622	ENSG00000237505	PKN2-AS1	101927891	9.93973	0.598784722947579	ENSG00000168685	IL7R	3575	4.86636	0.481868587508202	ENSG00000285294	LINC00842	643650	20.4794	0.751625972996638
[truncated: 469 more rows]
[truncated: 35 more columns]

## Sheet: Table_S3_Cell_type_enrichment
Modules	UserDefinedCategories	NumOverlap	Pvalues	CorrectedPvalues
[truncated: 43 more rows]

[truncated: 1 more sheets: Table_S4_GO_and_KEGG_enrichment]
