# Supplementary material for: Foamy microglia link oxylipins to disease progression in multiple sclerosis
Source: Nat Neurosci. 2026 May 21;29(7):1585–98. doi: 10.1038/s41593-026-02302-3 (PMC13337515; doi:10.1038/s41593-026-02302-3)
Supplement: Supplementary file 4 — Statistical source data for the ORO quantification in Fig. 2j. [file 41593_2026_2302_MOESM4_ESM.xlsx]

## Sheet: Fig 2j
Quantification results for the ORO staining
Sample ID is the unique sample name and corresponds to the names in the metadata tables
Image name	Sample ID	ORO area: Negative %	ORO area: Negative area Âµm^2	ORO area: Positive %	ORO area: Positive area Âµm^2	Num Detections	Num Negative	Num Positive	Positive %	Num Positive per mm^2	Area Âµm^2	Perimeter Âµm
NHB01_S02_ORO.czi	ID - 001	999764	74577504	0.0236	175930371	121235	121143	92	0.0759	1233	74593735.6	34674.5
NHB02_S09_ORO.czi - Scene #1	ID - 004	999858	31494720	0.0142	44819565	34686	34631	55	0.1586	1746	31499162.7	29582
NHB02_S09_ORO.czi - Scene #2	ID - 002	999521	5490772.5	0.0479	26302388	6719	6691	28	0.4167	5097	5493504.2	9163.7
NHB02_S09_ORO.czi - Scene #3	ID - 003	999806	20178080	0.0194	39191899	22390	22299	91	0.4064	4509	20181964.5	18345.5
NHB03_S05_ORO.czi	ID - 006	999481	13374007	0.0519	69431992	10255	10211	44	0.4291	3288	13380994.7	13359.7
NHB03_S05_ORO.czi	ID - 005	999594	3000430	0.0406	12189316	3103	3083	20	0.6445	6663	3001736.4	6899.8
NHB04_S06_ORO.czi	ID - 008	999887	19115154	0.0113	21613459	17748	17736	12	0.0676	0.6277	19117423.9	20260.5
NHB04_S06_ORO.czi	ID - 007	999921	9185394	0.0079	7248793	5789	5778	11	0.19	1197	9186247.8	11870.3
NHB05_S07_ORO.czi - Scene #1	ID - 010	999875	14943036	0.0125	18633479	13914	13893	21	0.1509	1405	14944723.7	15024.5
NHB05_S07_ORO.czi - Scene #2	ID - 011	999856	62080240	0.0144	89449248	78059	77955	104	0.1332	1675	62089008	48482.5
NHB05_S07_ORO.czi - Scene #3	ID - 009;rim	999803	10068175	0.0197	19789393	9232	9205	27	0.2925	2681	10070048.8	23961.8
NHB05_S07_ORO.czi - Scene #3	ID - 009;core	999821	8947970	0.0179	16060562	3248	3221	27	0.8313	3017	8949651.8	11975.9
NHB06_S14_ORO.czi	ID - 012	999941	7934077.5	0.0059	4652139	5126	5121	5	0.0975	0.6302	7934538	13996
NHB06_S14_ORO.czi	ID - 013	999838	62082964	0.0162	100309375	46938	46877	61	0.13	0.9824	62093090.5	28526.3
NHB07_S08_ORO.czi	ID - 014	999589	1332688125	0.0411	5473384	2356	2351	5	0.2122	3751	1333148.4	5111.9
NHB07_S08_ORO.czi	ID - 015	999792	33611408	0.0208	69862788	56143	56095	48	0.0855	1428	33618449.7	26226
NHB08_SDH_ORO.czi	ID - 016	999766	52215676	0.0234	122223096	69130	68997	133	0.1924	2547	52227577.8	34154.5
NHB09_S10_ORO.czi - Scene #1	ID - 017	999758	42493840	0.0242	102653252	39583	39421	162	0.4093	3811	42504052.4	29221.8
NHB09_S10_ORO.czi - Scene #2	ID - 018	999848	20305066	0.0152	30812114	12198	12131	67	0.5493	3299	20307940.3	19143.1
NHB09_S10_ORO.czi - Scene #3	ID - 019	999675	23479818	0.0325	76247612	13985	13837	148	1058	6301	23487106.4	20406.9
NHB10_S14_ORO.czi - Scene #1	ID - 020	999208	15355406	0.0792	121673613	10644	10376	268	2518	17.44	15367555.2	20508.5
NHB10_S14_ORO.czi - Scene #2	ID - 021	999392	3171801.5	0.0608	19296884	2691	2666	25	0.929	7877	3173721.7	9968.1
NHB10_S14_ORO.czi - Scene #3	ID - 022	999684	44977432	0.0316	142318672	62043	61957	86	0.1386	1911	44991674.8	33585.3
NHB11_S01_ORO.czi	ID - 023	999716	58061292	0.0284	164868496	66442	66170	272	0.4094	4683	58077927.4	29313.3
NHB12_S08_ORO.czi - Scene #1	ID - 025;core	999736	7974270.5	0.0264	21072292	4617	4597	20	0.4332	2507	7976346.8	12249.4
NHB12_S08_ORO.czi - Scene #1	ID - 025;rim	999778	26034732	0.0222	57780283	14572	14448	124	0.8509	4762	26040724.1	30781
NHB12_S08_ORO.czi - Scene #2	ID - 026	999848	61786256	0.0152	94128682	59929	59818	111	0.1852	1796	61795296.6	48801.2
NHB14_S15_ORO.czi	ID - 030;rim	98401	2303183	1599	374261055	3680	2382	1298	35.27	554.54	2340665.5	9062.9
NHB14_S15_ORO.czi	ID - 030;core	99906	1525555	0.094	14353986	1351	1294	57	4219	37.33	1526983.1	5899.6
NHB14_S15_ORO.czi	ID - 031	999798	50537304	0.0202	10208123	75075	74884	191	0.2544	3779	50547354.3	33631.6
NHB15_S24_ORO.czi	NHB15 new AL foamy	893261	1653037125	106739	197526.75	6255	2047	4208	67.27	2273.9	1850543.4	5592.9
NHB15_S24_ORO.czi	ID - 032;rim	986204	5625354	13796	786914062	10557	7882	2675	25.34	468.97	5704045.5	19844.2
NHB15_S24_ORO.czi	ID - 032;core	999824	15959452	0.0176	28147815	5120	5041	79	1543	4949	15962470.1	15626.8
NHB15_S24_ORO.czi	ID - 033	999887	13779666	0.0113	15556184	16270	16240	30	0.1844	2177	13781133.7	16255.8
NHB15_S24_ORO.czi	ID - 034;core	999836	4726179.5	0.0164	7757917	2449	2405	44	1797	9308	4727021.6	8876.7
NHB15_S24_ORO.czi	ID - 034;rim	987904	3316153.75	12096	406045117	6471	5139	1332	20.58	396.81	3356797.4	14725.5
NHB16_S12_ORO.czi	ID - 035	999459	14429130	0.0541	78082358	6532	6278	254	3889	17.59	14436930.1	16273.8
NHB16_S12_ORO.czi	ID - 037	999784	19730616	0.0216	42708301	25437	25350	87	0.342	4408	19734727.7	18398.9
NHB16_S12_ORO.czi	ID - 036	999571	5136092	0.0429	22044258	7035	6953	82	1166	15.96	5138246.4	8408.8
NHB17_S14_ORO.czi	ID - 038;rim	999222	8970069	0.0778	69844985	11433	11219	214	1872	23.84	8977146.7	24125.4
NHB17_S14_ORO.czi	ID - 038;core	99962	5154246.5	0.038	19613751	6653	6598	55	0.8267	10.67	5156221.2	9916.2
NHB17_S14_ORO.czi	ID - 039	999844	2759814.75	0.0156	4297295	3833	3825	8	0.2087	2898	2760279.6	6557.1
NHB17_S14_ORO.czi	ID - 040	999897	28525516	0.0103	29366628	37139	37105	34	0.0915	1192	28528184.5	24230.7
NHB18_S24_ORO.czi	ID - 041;core	999146	15130834	0.0854	129255889	14244	13774	470	3.3	31.04	15143924.9	16365.7
NHB18_S24_ORO.czi	ID - 041;rim	950475	23656370	49525	1232623375	43969	19079	24890	56.61	1000	24888957	38761.3
NHB18_S24_ORO.czi	ID - 042	99977	21994158	0.023	50635923	26594	26500	94	0.3535	4273	21999452.1	25014.5
NHB19_S15_ORO.czi	ID - 044	999569	990038125	0.0431	4268813	1340	1333	7	0.5224	7068	990440.4	3994.6
NHB19_S15_ORO.czi	ID - 043	984467	3683371562	15533	58114951	632	444	188	29.75	502.49	374133.1	2400.6
NHB20_S01_ORO.czi	ID - 045	999749	42455788	0.0251	106558906	70642	70516	126	0.1784	2967	42466348.4	35746.4
NHB21-S36_ORO.czi	ID - 048;rim	999644	6312319	0.0356	2245488	8513	8487	26	0.3054	4117	6314552.4	15168.9
NHB21-S36_ORO.czi	ID - 048;core	999591	2596371.5	0.0409	10620406	926	907	19	2052	7315	2597399.1	6415.6
NHB21-S36_ORO.czi	ID - 046;rim	999473	21668348	0.0527	114321572	28862	28699	163	0.5648	7519	21679848.6	28237.1
NHB21-S36_ORO.czi	ID - 046;core	999494	77995960	0.0506	394523945	48141	47368	773	1606	9906	78035079.5	34973.2
NHB21-S36_ORO.czi	ID - 047	999706	44174216	0.0294	129833848	67235	67098	137	0.2038	3.1	44187189.5	37379.7
NHB22_S07_ORO.czi	ID - 049	999783	32438516	0.0217	70396836	37571	37482	89	0.2369	2743	32445562.7	24524.6
NHB23_S18_ORO.czi - Scene #1	ID - 050	999935	52297120	0.0065	33984353	61444	61392	52	0.0846	0.9942	52300898.7	52645.6
NHB23_S18_ORO.czi - Scene #2	ID - 051	998952	40219640	0.1048	421744922	32919	31728	1191	3618	29.58	40261886.4	32014.6
NHB23_S18_ORO.czi - Scene #2	ID - 052	999447	13326523	0.0553	73790996	11966	11771	195	1.63	14.62	13333901.1	13916.9
NHB25_S15_ORO.czi	ID - 053	999794	48223924	0.0206	99219922	70903	70819	84	0.1185	1742	48232706.9	27812.8
NHB26_S07_ORO.czi	ID - 054	999721	27014410	0.0279	75483335	40414	40343	71	0.1757	2628	27021325.3	22132.4
NHB27_S16_ORO.czi - Scene #1	ID - 056	999828	61269656	0.0172	105340098	78979	78716	263	0.333	4292	61279954.9	33662.9
NHB28_S06_ORO.czi - Scene #1	ID - 057	998533	3434834.75	0.1467	5044604	3948	3891	57	1444	16.57	3439847.8	7138.2
NHB28_S06_ORO.czi - Scene #1	ID - 058	999887	7777129	0.0113	8793967	11857	11849	8	0.0675	1029	7778210.6	11382.9
NHB29_S15_ORO.czi	ID - 060;rim	999806	7169105	0.0194	13910134	5502	5485	17	0.309	2371	7170555.1	22182.4
NHB29_S15_ORO.czi	ID - 060;core	999749	5595232	0.0251	14022877	2744	2710	34	1239	6075	5596634.4	10594.3
NHB29_S15_ORO.czi	ID - 059	999758	5945265.5	0.0242	14394336	3304	3266	38	1.15	6.39	5946637.6	10681.5
NHB29_S15_ORO.czi	ID - 061	999927	37756320	0.0073	27606648	46618	46592	26	0.0558	0.6886	37759054.5	39563.7
NHB30.1_S06_ORO.czi - Scene #1	ID - 062	998962	3795794.75	0.1038	39425693	3172	3116	56	1765	14.74	3799757.7	8746.4
NHB30.2_S12_ORO.czi - Scene #1	ID - 064;rim	999011	7843788.5	0.0989	77634946	8600	8417	183	2128	23.31	7851691.3	30861.6
NHB30.2_S12_ORO.czi - Scene #1	ID - 064;core	999158	7917774	0.0842	66743955	4940	4817	123	2.49	15.52	7924419.5	13074.5
NHB30.2_S12_ORO.czi - Scene #2	ID - 063	999368	38266112	0.0632	242053652	43264	42901	363	0.839	9.48	38290492.4	38505.4
NHB31_S15_ORO.czi - Scene #2	ID - 066	946988	6533098	53012	3657167812	17118	9331	7787	45.49	1128.7	6898868.7	10474.8
NHB31_S15_ORO.czi - Scene #3	ID - 067	988289	39595108	11711	4692050312	77043	62137	14906	19.35	372.05	40064085.7	35781.2
NHB31_S15_ORO.czi - Scene #4	ID - 065;core	991839	3411605.25	0.8161	28072457	3464	2613	851	24.57	247.41	3439664.3	7750
NHB31_S15_ORO.czi - Scene #4	ID - 065;rim	969952	15592500	30048	4830404062	33750	21830	11920	35.32	741.5	16075504.7	27174.6
NHB32_S29_ORO.czi	ID - 068;rim	998498	30574666	0.1502	45990668	42726	41726	1000	2.34	32.66	30620703.2	52276.7
NHB32_S29_ORO.czi	ID - 068;core	999798	54337768	0.0202	109950703	20783	20628	155	0.7458	2852	54348581.6	35182.8
NHB32_S29_ORO.czi	ID - 069	999641	38956796	0.0359	139987852	69669	69440	229	0.3287	5876	38971022.7	54387.9
NHB33-S42_ORO.czi	ID - 072;core	998048	48467840	0.1952	948076328	32221	30130	2091	6.49	43.06	48562372	29999.2
NHB33-S42_ORO.czi	ID - 070	944951	10133146	55049	590310875	13916	6942	6974	50.11	650.35	10723449.1	13494.3
NHB33-S42_ORO.czi	ID - 072;rim	973189	58788456	26811	1619596	68495	46538	21957	32.06	363.47	60408642.8	49135
NHB33-S42_ORO.czi	ID - 071	998525	47954480	0.1475	708405703	91660	90279	1381	1507	28.76	48025642.4	52019.3
NHB34_S12_ORO.czi	ID - 073	999618	149133904	0.0382	569186875	152576	152064	512	0.3356	3432	149191050.9	51045.4
NHB36_S10_ORO.czi	ID - 075	999713	10801641	0.0287	3101.98	4805	4763	42	0.8741	3887	10804500	13238.1
NHB36_S10_ORO.czi	ID - 076	999769	14591114	0.0231	3366511	12123	12093	30	0.2475	2056	14594452	16260.5
NHB36_S10_ORO.czi	ID - 077	99985	89903312	0.015	134838457	118101	117963	138	0.1168	1535	89915305.8	67071
NHB37-S23_ORO.czi	ID - 078;rim	999138	8216617.5	0.0862	70863237	10500	10418	82	0.781	9971	8223774.9	28747.4
NHB37-S23_ORO.czi	ID - 078;core	999008	11778281	0.0992	116968076	8842	8785	57	0.6447	4835	11789920.8	13572.4
NHB37-S23_ORO.czi	ID - 079	999675	6854161.5	0.0325	22312466	7471	7436	35	0.4685	5105	6856258.4	10687.5
NHB37-S23_ORO.czi	ID - 080	999585	40870120	0.0415	16985293	49514	49398	116	0.2343	2837	40886493.5	27951.8
NHB38_S05_ORO.czi	ID - 081	999829	21501480	0.0171	36773262	18016	17965	51	0.2831	2372	21505050.8	24114.4
NHB39_S13_ORO.czi	ID - 082	999882	42143392	0.0118	4961293	40745	40691	54	0.1325	1281	42148216.2	26217
NHB40_S10_ORO.czi	ID - 083;core	999423	14692193	0.0577	84814902	10998	10883	115	1046	7823	14700668.7	34302.6
NHB40_S10_ORO.czi	ID - 083;rim	999442	24539454	0.0558	136992451	13885	13720	165	1188	6.72	24553805.5	19093.8
NHB40_S10_ORO.czi	ID - 084	99975	31257574	0.025	78180859	29717	29657	60	0.2019	1919	31265230.6	27357.7
NHB41_S10_ORO.czi	ID - 086	999217	3434254.25	0.0783	26911201	4691	4648	43	0.9166	12.51	3436958.6	8384
NHB41_S10_ORO.czi	ID - 087	999654	14958880	0.0346	51764541	20051	19964	87	0.4339	5814	14964235.5	18520.5
NHB41_S10_ORO.czi	ID - 085;rim	999147	3648882.75	0.0853	31156279	3890	3854	36	0.9254	9857	3652105.7	15389.7
NHB41_S10_ORO.czi	ID - 085;core	999538	15769018	0.0462	72891426	13031	12935	96	0.7367	6085	15776226.2	17612.2
NHB42_S23_ORO.czi	ID - 088	999789	21830784	0.0211	46109585	28166	28113	53	0.1882	2427	21835532.2	22552
NHB43_S01_ORO.czi	ID - 090	99969	14418188	0.031	44672402	11961	11884	77	0.6438	5339	14422628.6	13930.6
NHB43_S01_ORO.czi	ID - 089	999716	2810306.25	0.0284	7971536	2663	2657	6	0.2253	2134	2811142.1	6479.6
NHB43_S01_ORO.czi	ID - 091	999472	17691888	0.0528	93403564	15354	15212	142	0.9248	8022	17701262.4	15892.3
NHB44_S09_ORO.czi	ID - 094	999201	13668898	0.0799	10936918	12581	12371	210	1669	15.35	13679978.3	19411
NHB44_S09_ORO.czi	ID - 093	999421	19060370	0.0579	110392178	22491	22371	120	0.5335	6292	19071347.9	17845.4
NHB45_S10_ORO.czi	ID - 095	999797	81336272	0.0203	165455938	94934	94768	166	0.1749	2041	81352585.4	64003.2
NHB45_S10_ORO.czi	ID - 096	999715	74737992	0.0285	212876914	56409	56138	271	0.4804	3625	74759698.6	50184
NHB45_S10_ORO.czi	ID - 097	999747	5440389	0.0253	13785522	2631	2608	23	0.8742	4227	5441728.1	10375.5
NHB46_S05_ORO.czi	ID - 100	998633	15799392	0.1367	216281758	6371	5931	440	6906	27.81	15821178.2	14848.2
NHB46_S05_ORO.czi	ID - 098	998719	5742773.5	0.1281	73635532	5167	5106	61	1181	10.61	5749863	10176.3
NHB46_S05_ORO.czi	ID - 099	99871	4911855.5	0.129	63444736	5172	5130	42	0.8121	8.54	4918310.5	9008.9
NHB48_S32_ORO_rescan.czi	ID - 104;core	99965	18196116	0.035	63746177	10994	10906	88	0.8004	4835	18202482.6	16704.5
NHB48_S32_ORO_rescan.czi	ID - 105	996246	1157162375	0.3754	43599565	1980	1905	75	3788	64.57	1161578.4	5323.1
NHB48_S32_ORO_rescan.czi	ID - 104;rim	93923	5992852	6077	387747.5	7801	5618	2183	27.98	342.13	6380562.7	12087.6
NHB50_S02_ORO.czi	ID - 108	999286	25585392	0.0714	182907402	22829	22684	145	0.6352	5663	25603779.7	24311.9
NHB51_S02_ORO.czi - Scene #2	ID - 109	999731	99000528	0.0269	266874961	74756	74565	191	0.2555	1929	99027739.5	37275.2
NHB52_S13_ORO.czi	ID - 110	99.95	31397958	0.05	156968164	35496	35264	232	0.6536	7385	31413577.1	26856.4
