# Supplementary material for: Foamy microglia link oxylipins to disease progression in multiple sclerosis
Source: Nat Neurosci. 2026 May 21;29(7):1585–98. doi: 10.1038/s41593-026-02302-3 (PMC13337515; doi:10.1038/s41593-026-02302-3)
Supplement: Supplementary file 5 — Statistical source data for the TBXAS1, PLIN2 and LAMP1 quantification in Fig. 3k,n,o. [file 41593_2026_2302_MOESM5_ESM.xlsx]

## Sheet: Fig 3k
Quantification results for the TBXAS1 staining
Tissue block number corresponds to the tissue block IDs in the metadata tables
Lesion type is either 3.1_3.2 (ML non foamy) or 3.3 (ML foamy)
Image file name	Name of the sample	Tissue block	Lesion_type	location	Num Detections	Num Negative (base)	Num Positive (base)	Area µm^2	percentage positive	density positive
NHB48_D.czi - Scene #1	NHB48 rim	NHB48	3.3	rim	6776	4465	2311	5.94895e+06	34.1057	388.472
NHB48_D.czi - Scene #1	NHB48 PLWM	NHB48	3.3	PLWM	2437	2011	426	1.39269e+06	17.4805	305.883
NHB48_D.czi - Scene #1	NHB48 core	NHB48	3.3	core	5819	5291	528	9.73212e+06	9.07372	54.2533
NHB32_TBXAS1.czi	NHB32 core	NHB32	3.3	core	9646	2963	6683	1.78982e+07	69.2826	373.389
NHB32_TBXAS1.czi	NHB32 PLWM	NHB32	3.3	PLWM	12492	10377	2115	9.64855e+06	16.9308	219.204
NHB32_TBXAS1.czi	NHB32 rim	NHB32	3.3	rim	20965	14955	6010	1.68142e+07	28.6668	357.436
NHB31_D.czi	NHB31 rim	NHB31	3.3	rim	31395	20129	11266	1.96101e+07	35.8847	574.499
NHB31_D.czi	NHB31 core	NHB31	3.3	core	2200	1387	813	3.33831e+06	36.9545	243.536
NHB31_D.czi	NHB31 PLWM	NHB31	3.3	PLWM	7976	7826	150	6.24156e+06	1.88064	24.0325
NHB37_TBXAS1.czi	NHB37 rim	NHB37	3.1_3.2	rim	7017	6935	82	7.29712e+06	1.16859	11.2373
NHB37_TBXAS1.czi	NHB37 PLWM	NHB37	3.1_3.2	PLWM	17375	17273	102	1.22897e+07	0.58705	8.29965
NHB37_TBXAS1.czi	NHB37 core	NHB37	3.1_3.2	core	3488	3445	43	5.02015e+06	1.2328	8.56548
NHB33_TBXAS1.czi	NHB33 PLWM	NHB33	3.3	PLWM	21584	19903	1681	1.58314e+07	7.78818	106.182
NHB33_TBXAS1.czi	NHB33 rim	NHB33	3.3	rim	23749	16743	7006	4.12574e+07	29.5002	169.812
NHB33_TBXAS1.czi	NHB33 core	NHB33	3.3	core	27797	26059	1738	2.61629e+07	6.25247	66.4299
NHB21_TBXAS1.czi	NHB21 core	NHB21	3.1_3.2	core	5328	4424	904	1.05738e+07	16.967	85.494
NHB21_TBXAS1.czi	NHB21 rim	NHB21	3.1_3.2	rim	13549	11956	1593	1.19379e+07	11.7573	133.441
NHB21_TBXAS1.czi	NHB21 PLWM	NHB21	3.1_3.2	PLWM	26240	24761	1479	1.96558e+07	5.63643	75.2448
NHB14_TBXAS1.czi	NHB14 PLWM	NHB14	3.3	PLWM	11505	10794	711	9.25173e+06	6.17992	76.8505
NHB14_TBXAS1.czi	NHB14 rim	NHB14	3.3	rim	2883	1959	924	2.37078e+06	32.0499	389.745
NHB14_TBXAS1.czi	NHB14 core	NHB14	3.3	core	570	238	332	804388	58.2456	412.736
NHB12_TBXAS1.czi	NHB12 PLWM	NHB12	3.1_3.2	PLWM	3675	3542	133	5.39792e+06	3.61905	24.6391
NHB12_TBXAS1.czi	NHB12 rim	NHB12	3.1_3.2	rim	9057	8815	242	9.10822e+06	2.67197	26.5694
NHB12_TBXAS1.czi	NHB12 core	NHB12	3.1_3.2	core	16926	16709	217	1.3051e+07	1.28205	16.627
NHB05_TBXAS1.czi	NHB05 rim	NHB05	3.1_3.2	rim	6404	6052	352	7.53004e+06	5.49656	46.7461
NHB05_TBXAS1.czi	NHB05 PLWM	NHB05	3.1_3.2	PLWM	28939	27775	1164	2.96314e+07	4.02225	39.2826
NHB05_TBXAS1.czi	NHB05 core	NHB05	3.1_3.2	core	5432	5156	276	6.48739e+06	5.081	42.5441
NHB29_TBXAS1.czi	NHB29 rim	NHB29	3.1_3.2	rim	3483	2661	822	4.35586e+06	23.6003	188.711
NHB29_TBXAS1.czi	NHB29 core	NHB29	3.1_3.2	core	3590	3243	347	5.90598e+06	9.66574	58.754
NHB29_TBXAS1.czi	NHB29 PLWM	NHB29	3.1_3.2	PLWM	30907	26352	4555	24587956	14.7378	185.253

## Sheet: Fig 3n-o
Quantification results for the LAMP1 PLIN2 staining
The staining were performed in FFPE tissue blocks from unrelated donors to the other analyses in this manuscript
Lesion type is either 3.1_3.2 (ML non foamy) or 3.3 (ML foamy)
Image file name	Lesion_No	donor	Lesion_type	region	Num Detections	Num LAMP1 high: HLA+: PLIN2+	Num LAMP1 high: HLA+: PLIN2-	Num LAMP1 high: HLA-: PLIN2+	Num LAMP1 high: HLA-: PLIN2-	Num LAMP1 low: HLA+: PLIN2+	Num LAMP1 low: HLA+: PLIN2-	Num LAMP1 low: HLA-: PLIN2+	Num LAMP1 low: HLA-: PLIN2-	Area in um2
03-052 HLALAMPPLIN 3.3.czi	ML2	03-052	3.3	core	1934	202	136	61	283	105	213	54	880	866496
03-052 HLALAMPPLIN 3.3.czi	ML2	03-052	3.3	rim	5265	881	139	490	447	518	277	681	1832	1.98031e+06
03-052 HLALAMPPLIN 3.3.czi	ML1	03-052	3.3	core	2220	45	12	363	417	27	58	285	1013	1.57934e+06
03-052 HLALAMPPLIN 3.3.czi	ML1	03-052	3.3	rim	16598	2131	464	3065	2534	622	582	1509	5691	7.72547e+06
03-052 HLALAMPPLIN 3.3.czi	ML3	03-052	3.1_3.2	rim	4609	42	538	19	644	5	300	8	3053	1.715e+06
03-052 HLALAMPPLIN 3.3.czi	ML3	03-052	3.1_3.2	core	850	3	29	2	300	0	24	2	490	444662
03-052 HLALAMPPLIN 3.3.czi	ML4	03-052	3.3	rim	14158	68	182	140	1106	133	675	298	11556	5.59204e+06
03-052 HLALAMPPLIN 3.3.czi	ML4	03-052	3.3	core	2720	5	3	13	65	18	98	205	2313	2.25115e+06
03-052 HLALAMPPLIN 3.3.czi	PLWM	03-052	PLWM	PLWM	91948	62	576	187	8698	16	440	249	81720	4.7561e+07
03-052 HLALAMPPLIN 3.3.czi	ML5	03-052	3.3	core	2207	274	248	75	328	78	223	47	934	773957
03-052 HLALAMPPLIN 3.3.czi	ML5	03-052	3.3	rim	9453	1374	499	1318	629	638	530	1879	2586	2.84284e+06
05-067 HLALAMPPLIN 3.1 3.3 mixed.czi	ML6	05-067	3.1_3.2	rim	3311	46	737	12	477	8	725	9	1297	1.27484e+06
05-067 HLALAMPPLIN 3.1 3.3 mixed.czi	ML6	05-067	3.1_3.2	core	1460	22	125	24	352	8	214	8	707	1.20856e+06
05-067 HLALAMPPLIN 3.1 3.3 mixed.czi	PLWM	05-067	PLWM	PLWM	18154	103	1285	92	2205	22	3535	40	10872	6.6829e+06
07-085 HLALAMPPLIN FLTEST both 3.1 and 3.3.czi	ML7	07-085	3.3	rim	12040	375	333	39	281	2571	4368	441	3632	4.86019e+06
07-085 HLALAMPPLIN FLTEST both 3.1 and 3.3.czi	ML8	07-085	3.1_3.2	rim	6954	31	91	5	191	304	2361	79	3892	2.96743e+06
07-085 HLALAMPPLIN FLTEST both 3.1 and 3.3.czi	ML8	07-085	3.1_3.2	core	6857	2	14	2	94	22	606	112	6005	4.67032e+06
07-085 HLALAMPPLIN FLTEST both 3.1 and 3.3.czi	PLWM	07-085	PLWM	PLWM	45386	166	524	50	880	805	12506	419	30036	1.88043e+07
07-085 HLALAMPPLIN FLTEST both 3.1 and 3.3.czi	ML7	07-085	3.3	core	7798	24	90	12	343	800	2844	260	3425	5.10608e+06
10-096 HLALAMPPLIN 3.3.czi	PLWM	10-096	PLWM	PLWM	9618	8	42	54	391	3	158	42	8920	4.54442e+06
10-096 HLALAMPPLIN 3.3.czi	ML9	10-096	3.3	rim	4710	16	105	13	139	27	1127	29	3254	1.76162e+06
10-096 HLALAMPPLIN 3.3.czi	ML9	10-096	3.3	core	2448	7	37	10	206	5	104	23	2056	1.94474e+06
11-093 HLALAMPPLIN 3.3.czi	PLWM	11-093	PLWM	PLWM	13459	35	149	34	2059	8	200	55	10919	8283112
11-093 HLALAMPPLIN 3.3.czi	ML10	11-093	3.3	rim	4789	559	401	116	858	98	352	83	2322	1.94043e+06
11-093 HLALAMPPLIN 3.3.czi	ML10	11-093	3.3	core	1367	4	33	31	586	0	38	10	665	1.15695e+06
12-113 HLALAMPLIN 3.1.czi	ML11	12-113	3.1_3.2	rim	14312	28	644	104	3509	8	490	57	9472	9.90726e+06
12-113 HLALAMPLIN 3.1.czi	PLWM	12-113	PLWM	PLWM	40075	7	320	49	4801	5	227	131	34535	2.27901e+07
12-113 HLALAMPLIN 3.1.czi	ML11	12-113	3.1_3.2	core	9183	37	369	295	4605	11	276	89	3501	1.34765e+07
15-006 HLALAMPPLIN 3.1.czi	ML13	15-006	3.1_3.2	rim	29171	29	1154	8	538	106	14238	74	13024	1.18038e+07
15-006 HLALAMPPLIN 3.1.czi	ML12	15-006	3.1_3.2	rim	18516	21	953	4	660	59	8103	47	8669	9.0181e+06
15-006 HLALAMPPLIN 3.1.czi	ML13	15-006	3.1_3.2	core	5664	34	148	28	459	17	522	59	4397	6.60269e+06
15-006 HLALAMPPLIN 3.1.czi	PLWM	15-006	PLWM	PLWM	92960	35	813	15	1122	125	20201	242	70407	3.80588e+07
15-006 HLALAMPPLIN 3.1.czi	ML12	15-006	3.1_3.2	core	13762	26	384	42	1249	18	1022	112	10909	1.82005e+07
17-100 HLALAMPPLIN 3.1.czi	ML14	17-100	3.1_3.2	rim	8103	46	637	13	977	2	1275	8	5145	6.37807e+06
17-100 HLALAMPPLIN 3.1.czi	ML14	17-100	3.1_3.2	core	8241	58	332	29	1078	2	300	16	6426	9.58074e+06
17-100 HLALAMPPLIN 3.1.czi	PLWM	17-100	PLWM	PLWM	72257	1276	2213	312	12663	11	2344	89	53349	4.98539e+07
99-066 HLALAMPPLIN 3.1.czi - Scene #2	ML15	99-066	3.1_3.2	rim	16087	2	219	4	287	31	4598	52	10894	7.33538e+06
99-066 HLALAMPPLIN 3.1.czi - Scene #2	ML15	99-066	3.1_3.2	core	6955	1	137	5	351	7	510	35	5909	6.22326e+06
99-066 HLALAMPPLIN 3.1.czi - Scene #2	PLWM	99-066	PLWM	PLWM	89385	2	506	9	1364	15	6454	188	80847	3.14527e+07
