# Supplementary material for: Foamy microglia link oxylipins to disease progression in multiple sclerosis
Source: Nat Neurosci. 2026 May 21;29(7):1585–98. doi: 10.1038/s41593-026-02302-3 (PMC13337515; doi:10.1038/s41593-026-02302-3)
Supplement: Supplementary file 6 — Statistical source data for the GPNMB/HLA quantification in Fig. 4l. [file 41593_2026_2302_MOESM6_ESM.xlsx]

## Sheet: Fig 3k
Quantification results for the GPNMB HLA staining
Tissue block number corresponds to the tissue block IDs in the metadata tables
Lesion type is either 3.1_3.2 (ML non foamy) or 3.3 (ML foamy)
Tissue block	lesion type	region	Percentage GPNMB positive of all HLA positive cells
NHB05	3.3	Inner rim	37.234
NHB05	3.3	Outer rim	26.7475
NHB12	3.1_3.2	Inner rim	30.5458
NHB12	3.1_3.2	Outer rim	24.9878
NHB14	3.3	Inner rim	56.2474
NHB14	3.3	Outer rim	48.2433
NHB15	3.3	Inner rim	57.5964
NHB15	3.3	Outer rim	50.6451
NHB17	3.1_3.2	Inner rim	17.1875
NHB17	3.1_3.2	Outer rim	38.3756
NHB18	3.3	Inner rim	64.4898
NHB18	3.3	Outer rim	59.5879
NHB21	3.1_3.2	Inner rim	25.3381
NHB21	3.1_3.2	Outer rim	33.066
NHB29	3.1_3.2	Inner rim	32.342
NHB29	3.1_3.2	Outer rim	40.6427
NHB30.2	3.1_3.2	Inner rim	26.7964
NHB30.2	3.1_3.2	Outer rim	26.1044
NHB31	3.3	Inner rim	69.4335
NHB31	3.3	Outer rim	70.6446
NHB32	3.3	Inner rim	57.1272
NHB32	3.3	Outer rim	50.4738
NHB33	3.3	Inner rim	31.3606
NHB33	3.3	Outer rim	20.0055
NHB37	3.1_3.2	Inner rim	27.6824
NHB37	3.1_3.2	Outer rim	15.1573
NHB40	3.1_3.2	Inner rim	14.7448
NHB40	3.1_3.2	Outer rim	14.0192
NHB41	3.1_3.2	Inner rim	19.7011
NHB41	3.1_3.2	Outer rim	37.8042
NHB48	3.3	Inner rim	77.9357
NHB48	3.3	Outer rim	76.6996
