# Supplementary material for: Foamy microglia link oxylipins to disease progression in multiple sclerosis
Source: Nat Neurosci. 2026 May 21;29(7):1585–98. doi: 10.1038/s41593-026-02302-3 (PMC13337515; doi:10.1038/s41593-026-02302-3)
Supplement: Supplementary file 7 — Statistical source data for the RNAscope analyses in Fig. 6h,i. [file 41593_2026_2302_MOESM7_ESM.xlsx]

## Sheet: Fig6h
number of MGLL postive cells by RNAscope in human post-mortem material.
Data is expressed as cells/mm2
CWM	NAWM	PLWM	ML non foamy core	ML non foamy rim	ML foamy core	ML foamy rim
0.124887	0.00843441	2.76416	13.3216	51.6393	16.9377	85.2216
0.490474	0.100511	2.02484	8.39264	4.05673	24.0446	75.4635
0.0954005	1.75186	1.06953	2.54091	5.07778	6.61406	20.1088
1.06805	2.32854	10.2885	2.93881	13.4117	47.068	68.5839
0.203384	0.221924	6.30825	3.12273	2.4064	1.97347	1.91853
0.158924	4.13078	2.52416	9.62835	43.4706	3.74018	12.7473
2.03655	1.22389	0.901565	7.98648	21.1538	4.64113	13.3502
0.123326	4.39253	2.08048	4.12406	11.4005	9.27056	79.0559
0.557765		2.18931	6.81301	21.3874

## Sheet: Fig6i
number of MGLL + CD68 + double postive cells by RNAscope in human post-mortem material.
Data is expressed as cells/mm2
CWM	NAWM	PLWM	ML non foamy core	ML non foamy rim	ML foamy core	ML foamy rim
0.0440077	0.0101204	3.24295	10.8861	16.9193	9.0655	22.9741
0.249908	0.3762	4.80931	11.0021	5.58341	12.0124	27.7131
0.0565591	2.24908	1.46443	7.74379	12.2446	8.49584	9.95326
2.92305	2.28639	9.13297	1.98623	7.80797	16.4895	16.9393
0.504945	0.0515184	4.26558	5.72257	12.842	4.92461	7.67471
0.342628	3.0275	3.48334	4.78815	13.1898	6.90059	16.8596
2.35098	2.44403	1.64671	3.56176	8.9015	3.81823	8.34836
0.120424	4.0548	1.90988	4.74035	9.35913	6.18332	25.9235
0.842025		2.99206	6.77825	11.1775
