# Supplementary material for: Foamy microglia link oxylipins to disease progression in multiple sclerosis
Source: Nat Neurosci. 2026 May 21;29(7):1585–98. doi: 10.1038/s41593-026-02302-3 (PMC13337515; doi:10.1038/s41593-026-02302-3)
Supplement: Supplementary file 8 — Statistical source data containing study metadata and quantitative microglia burden for Extended Data Fig. 1a,d. [file 41593_2026_2302_MOESM8_ESM.xlsx]

## Sheet: Extended Data Fig. 1a
This is the metadata table used to analyze data throughout the manuscript. It specifies all sample identifiers, classifications, clinical data from the donor and covariates used in analyses.
It is the basis for generating Extended Data Fig. 1a, as well as metadata used throughout all figures of the manuscipt
Unifying_code	sample_RNAseq	sample_ABPP	sample_proteomics	sample_lipidomics	Expr1005	Lesion_type_6	Lesion_type_8	Lesion_type_9	Lesion_type_10	Morphology microglia	Ventricle	Tissue block ID	NBB donor ID	sex	age	pmd	pH CSF	brain weight	diagnosis	Sample for each analysis	Lesion_type_7	GS_ID	RQN	RNA_conc	Tissue_storage_time	number of APOE4	Time_to_EDSS6	Disease_duration	Lesion_load_BRS	Nodules	Cuffs	Cortical_Lesions	NFL_CSF	NFL_Plasma	B_cells_pv	B-cells_parenchyma
ID - 001	DV044 - 111	DV039 - 011	DV040 - 011	DV043 - 001	NHB01	CWM	CWM	CWM	CWM		FALSE	NHB01	CT01	m	78	08:25	6.56	1407	Non-demented control	TRUE	CWM	105379-002-001	5.1	28,5369	28	0				FALSE	FALSE	FALSE			no	no
ID - 002	DV044 - 002	DV039 - 012	DV040 - 012	DV043 - 002	NHB02	2	2.1_2.2	2.1_2.2	2.1_2.2	non_foamy	TRUE	NHB02	MS13	f	53	07:15	6.81	1220	Multiple sclerosis	TRUE	2	105379-001-002	8.7	2,6529	9	1	8	17	18	TRUE	TRUE	TRUE	2990	19.79	unclear	unclear
ID - 003	DV044 - 003	DV039 - 013	DV040 - 013	DV043 - 003	NHB02	2	2.1_2.2	2.1_2.2	2.1_2.2	non_foamy	FALSE	NHB02	MS13	f	53	07:15	6.81	1220	Multiple sclerosis	TRUE	2	105379-001-003	8.9	20,0874	9	1	8	17	18	TRUE	TRUE	TRUE	2990	19.79	many	many
ID - 004	DV044 - 004	DV039 - 014	DV040 - 014	DV043 - 004	NHB02	NAWM	NAWM	PLWM	PLIWM	non_foamy	FALSE	NHB02	MS13	f	53	07:15	6.81	1220	Multiple sclerosis	TRUE	PLWM	105379-001-004	9	49,1061	9	1	8	17	18	TRUE	TRUE	TRUE	2990	19.79	many	sparse
ID - 005	DV044 - 005	DV039 - 015	DV040 - 015	DV043 - 005	NHB03	6	6	6	6		FALSE	NHB03	MS04	m	44	10:15	5.92	1216	Multiple sclerosis	TRUE	6	105379-001-005	1.9	14,0677	12	1				FALSE	FALSE	FALSE			no	no
ID - 006	DV044 - 006	DV039 - 016	DV040 - 016	DV043 - 006	NHB03	NAWM	NAWM	PLWM	PLNAWM		FALSE	NHB03	MS04	m	44	10:15	5.92	1216	Multiple sclerosis	TRUE	PLWM	105379-001-006	2.8	9,167	12	1				FALSE	FALSE	FALSE			no	no
ID - 007	DV044 - 007	DV039 - 017	DV040 - 017	DV043 - 007	NHB04	6	6	6	6		FALSE	NHB04	MS07	f	71	07:05	6.32	995	Multiple sclerosis	TRUE	6	105379-001-007	5.7	4,3192	11	0	14	34	8	FALSE	FALSE	TRUE			no	no
ID - 008	DV044 - 112	DV039 - 018	DV040 - 018	DV043 - 008	NHB04	NAWM	NAWM	PLWM	PLNAWM		FALSE	NHB04	MS07	f	71	07:05	6.32	995	Multiple sclerosis	TRUE	PLWM	105379-002-002	5.9	11,0316	11	0	14	34	8	FALSE	FALSE	TRUE			no	no
ID - 009	DV044 - 009	DV039 - 019	DV040 - 019	DV043 - 009	NHB05	3	3.1_3.2	3.1_3.2	3.1_3.2	non_foamy	FALSE	NHB05	MS06	f	56	08:25	6.16	1290	Multiple sclerosis	TRUE	3	105379-001-009	6.7	4,7012	11	0	2	34	23	FALSE	FALSE	TRUE	742		sparse	sparse
ID - 010	DV044 - 010	DV039 - 020	DV040 - 020	DV043 - 010	NHB05	6	6	6	6		FALSE	NHB05	MS06	f	56	08:25	6.16	1290	Multiple sclerosis	FALSE	6	105379-001-010	7	0,4114	11	0	2	34	23	FALSE	FALSE	TRUE	742		sparse	sparse
ID - 011	DV044 - 011	DV039 - 021	DV040 - 021	DV043 - 011	NHB05	NAWM	NAWM	PLWM	PLNAWM		FALSE	NHB05	MS06	f	56	08:25	6.16	1290	Multiple sclerosis	TRUE	PLWM	105379-001-011	7.5	16,8171	11	0	2	34	23	FALSE	FALSE	TRUE	742		sparse	sparse
ID - 012	DV044 - 012	DV039 - 022	DV040 - 022	DV043 - 100	NHB06	6	6	6	6		FALSE	NHB06	MS11	f	95	10:00	6.4	1035	Multiple sclerosis	TRUE	6	105379-001-012	2.6	2,2328	10	0	32	54	5	TRUE	FALSE	TRUE			sparse	sparse
ID - 013	DV044 - 013	DV039 - 023	DV040 - 023	DV043 - 012	NHB06	NAWM	NAWM	PLWM	PLNAWM		FALSE	NHB06	MS11	f	95	10:00	6.4	1035	Multiple sclerosis	TRUE	PLWM	105379-001-013	5.3	17,8455	10	0	32	54	5	TRUE	FALSE	TRUE			no	no
ID - 014	DV044 - 014				NHB07	2	2.1_2.2	2.1_2.2	2.1_2.2	non_foamy	FALSE	NHB07	MS10	m	54	10:50	6.26	1425	Multiple sclerosis	FALSE	2	105379-001-014	9.3	1,3368	10	0	22	27	18	TRUE	FALSE	TRUE	757	25.13	sparse	sparse
ID - 015	DV044 - 015				NHB07	NAWM	NAWM	PLWM	PLIWM	non_foamy	FALSE	NHB07	MS10	m	54	10:50	6.26	1425	Multiple sclerosis	FALSE	PLWM	105379-001-015	9.3	35,8154	10	0	22	27	18	TRUE	FALSE	TRUE	757	25.13	sparse	sparse
ID - 016	DV044 - 016	DV039 - 024	DV040 - 024	DV043 - 013	NHB08	NAWM	NAWM	NAWM	NAWM		FALSE	NHB08	MS14	f	61	10:00	6.88	1060	Multiple sclerosis	TRUE	NAWM	105379-001-016	9.8	42,9812	8	1	14	16	6	TRUE	FALSE	TRUE			no	no
ID - 017	DV044 - 017	DV039 - 025	DV040 - 025	DV043 - 014	NHB09	NAWM	NAWM	PLWM	PLNAWM	non_foamy	FALSE	NHB09	MS15	f	74	07:50	6.4	975	Multiple sclerosis	TRUE	PLWM	105379-001-017	7.7	25,4565	8	0		49	40	TRUE	FALSE	TRUE	586	26.5	sparse	sparse
ID - 018	DV044 - 018	DV039 - 026	DV040 - 026	DV043 - 015	NHB09	2	2.1_2.2	2.1_2.2	2.1_2.2	non_foamy	FALSE	NHB09	MS15	f	74	07:50	6.4	975	Multiple sclerosis	TRUE	2	105379-001-018	8.5	9,3909	8	0		49	40	TRUE	FALSE	TRUE	586	26.5	sparse	sparse
ID - 019	DV044 - 019	DV039 - 027	DV040 - 027	DV043 - 016	NHB09	6	6	6	6		TRUE	NHB09	MS15	f	74	07:50	6.4	975	Multiple sclerosis	TRUE	6	105379-001-019	8.7	4,9239	8	0		49	40	TRUE	FALSE	TRUE	586	26.5	sparse	sparse
ID - 020	DV044 - 020	DV039 - 028	DV040 - 028	DV043 - 017	NHB10	4	4	4	4		FALSE	NHB10	MS15	f	74	07:50	6.4	975	Multiple sclerosis	TRUE	4	105379-001-020	7.4	4,7102	8	0		49	40	TRUE	FALSE	TRUE	586	26.5	sparse	many
ID - 021	DV044 - 021	DV039 - 029	DV040 - 029	DV043 - 018	NHB10	6	6	6	6		FALSE	NHB10	MS15	f	74	07:50	6.4	975	Multiple sclerosis	TRUE	6	105379-001-021	7.6	4,9129	8	0		49	40	TRUE	FALSE	TRUE	586	26.5	sparse	sparse
ID - 022	DV044 - 022	DV039 - 030	DV040 - 030	DV043 - 019	NHB10	NAWM	NAWM	PLWM	PLNAWM		FALSE	NHB10	MS15	f	74	07:50	6.4	975	Multiple sclerosis	TRUE	PLWM	105379-001-022	8.7	30,8899	8	0		49	40	TRUE	FALSE	TRUE	586	26.5	sparse	sparse
ID - 023	DV044 - 023	DV039 - 031	DV040 - 031	DV043 - 020	NHB11	NAWM	NAWM	NAWM	NAWM		FALSE	NHB11	MS15	f	74	07:50	6.4	975	Multiple sclerosis	TRUE	NAWM	105379-001-023	8.1	13,5724	8	0		49	40	TRUE	FALSE	TRUE	586	26.5	sparse	no
ID - 024	DV044 - 026	DV039 - 032	DV040 - 032		NHB12	2	2.3	2.3	2.3	foamy	FALSE	NHB12	MS17	f	57	07:30	6.4	1190	Multiple sclerosis	FALSE	2	105379-001-024	7.8	4,3395	7	0		33	10	FALSE	FALSE	TRUE	2840	385.68	no	no
ID - 025	DV044 - 024	DV039 - 033	DV040 - 033	DV043 - 021	NHB12	3	3.1_3.2	3.1_3.2	3.1_3.2	non_foamy	FALSE	NHB12	MS17	f	57	07:30	6.4	1190	Multiple sclerosis	TRUE	3	105379-001-025	9.1	42,3733	7	0		33	10	FALSE	FALSE	TRUE	2840	385.68	no	no
ID - 026	DV044 - 025	DV039 - 034	DV040 - 034	DV043 - 022	NHB12	NAWM	NAWM	PLWM	PLIWM	non_foamy	FALSE	NHB12	MS17	f	57	07:30	6.4	1190	Multiple sclerosis	TRUE	PLWM	105379-001-026	9.8	39,7043	7	0		33	10	FALSE	FALSE	TRUE	2840	385.68	no	no
ID - 027	DV044 - 027	DV039 - 035	DV040 - 035	DV043 - 023	NHB13	3	3.3	3.3	3.3	foamy	FALSE	NHB13	MS16	m	54	07:55	6.6	1365	Multiple sclerosis	TRUE	3	105379-001-027	9.3	10,7111	8	2		21	30	TRUE	FALSE	TRUE			many	many
ID - 028	DV044 - 028	DV039 - 036	DV040 - 036	DV043 - 024	NHB13	NAWM	NAWM	PLWM	PLIWM	non_foamy	FALSE	NHB13	MS16	m	54	07:55	6.6	1365	Multiple sclerosis	TRUE	PLWM	105379-001-028	9.5	53,5472	8	2		21	30	TRUE	FALSE	TRUE			many	many
ID - 029	DV044 - 029	DV039 - 037	DV040 - 037	DV043 - 025	NHB14	2	2.3	2.3	2.3	foamy	FALSE	NHB14	MS18	f	54	09:25	6.61	1120	Multiple sclerosis	TRUE	2	105379-001-029	5.3	3,4998	7	1	9	27	30	TRUE	FALSE	TRUE	4427	246.02	many	many
ID - 030	DV044 - 030	DV039 - 038	DV040 - 038	DV043 - 026	NHB14	3	3.3	3.3	3.3	foamy	FALSE	NHB14	MS18	f	54	09:25	6.61	1120	Multiple sclerosis	TRUE	3	105379-001-030	6.2	6,1002	7	1	9	27	30	TRUE	FALSE	TRUE	4427	246.02	many	many
ID - 031	DV044 - 031	DV039 - 039	DV040 - 039	DV043 - 027	NHB14	NAWM	NAWM	PLWM	PLIWM	non_foamy	FALSE	NHB14	MS18	f	54	09:25	6.61	1120	Multiple sclerosis	TRUE	PLWM	105379-001-031	8.1	33,4372	7	1	9	27	30	TRUE	FALSE	TRUE	4427	246.02	sparse	sparse
ID - 032	DV044 - 032	DV039 - 040	DV040 - 040	DV043 - 028	NHB15	3	3.3	3.3	3.3	foamy	FALSE	NHB15	MS18	f	54	09:25	6.61	1120	Multiple sclerosis	TRUE	3	105379-001-032	5.1	29,6773	7	1	9	27	30	TRUE	FALSE	TRUE	4427	246.02	unclear	unclear
ID - 033	DV044 - 034			DV043 - 029	NHB15	NAWM	NAWM	PLWM	PLIWM	foamy	FALSE	NHB15	MS18	f	54	09:25	6.61	1120	Multiple sclerosis	FALSE	PLWM	105379-001-033	6.6	23,5206	7	1	9	27	30	TRUE	FALSE	TRUE	4427	246.02	unclear	unclear
ID - 034	DV044 - 033	DV039 - 041	DV040 - 041		NHB15	3	3.3	3.3	3.3	foamy	FALSE	NHB15	MS18	f	54	09:25	6.61	1120	Multiple sclerosis	FALSE	3	105379-001-034	3.8	8,0368	7	1	9	27	30	TRUE	FALSE	TRUE	4427	246.02	unclear	unclear
ID - 035	DV044 - 113	DV039 - 043	DV040 - 043	DV043 - 030	NHB16	4	4	4	4		FALSE	NHB16	MS20	f	49	09:45	6.16	1150	Multiple sclerosis	TRUE	4	105379-001-035	4.4	14,0438	7	0	1	7		FALSE	FALSE	TRUE			sparse	sparse
ID - 036	DV044 - 035	DV039 - 042	DV040 - 042	DV043 - 031	NHB16	2	2.3	2.3	2.3	foamy	FALSE	NHB16	MS20	f	49	09:45	6.16	1150	Multiple sclerosis	TRUE	2	105379-001-037	5.5	9,1432	7	0	1	7		FALSE	FALSE	TRUE			sparse	sparse
ID - 037	DV044 - 037	DV039 - 044	DV040 - 044	DV043 - 032	NHB16	NAWM	NAWM	PLWM	PLIWM	foamy	FALSE	NHB16	MS20	f	49	09:45	6.16	1150	Multiple sclerosis	TRUE	PLWM	105379-002-005	5.4	43,1388	7	0	1	7		FALSE	FALSE	TRUE			sparse	sparse
ID - 038	DV044 - 038	DV039 - 045	DV040 - 045	DV043 - 033	NHB17	3	3.1_3.2	3.1_3.2	3.1_3.2	non_foamy	TRUE	NHB17	MS19	m	50	10:50	6.55	1420	Multiple sclerosis	TRUE	3	105379-001-038	7.8	9,246	7	0	17	21	8	TRUE	FALSE	TRUE	3013		sparse	many
ID - 039	DV044 - 039	DV039 - 046			NHB17	2	2.1_2.2	2.1_2.2	2.1_2.2	non_foamy	FALSE	NHB17	MS19	m	50	10:50	6.55	1420	Multiple sclerosis	FALSE	2	105379-001-039	8.7	3,3394	7	0	17	21	8	TRUE	FALSE	TRUE	3013		many	sparse
ID - 040	DV044 - 040	DV039 - 047	DV040 - 047	DV043 - 034	NHB17	NAWM	NAWM	PLWM	PLIWM	non_foamy	FALSE	NHB17	MS19	m	50	10:50	6.55	1420	Multiple sclerosis	TRUE	PLWM	105379-001-040	9.3	37,023	7	0	17	21	8	TRUE	FALSE	TRUE	3013		sparse	sparse
ID - 041	DV044 - 041	DV039 - 048	DV040 - 048	DV043 - 035	NHB18	3	3.3	3.3	3.3	foamy	FALSE	NHB18	MS19	m	50	10:50	6.55	1420	Multiple sclerosis	TRUE	3	105379-001-041	9.6	28,6038	7	0	17	21	8	TRUE	FALSE	TRUE	3013		many	many
ID - 042	DV044 - 042	DV039 - 049	DV040 - 049	DV043 - 036	NHB18	NAWM	NAWM	PLWM	PLIWM	non_foamy	FALSE	NHB18	MS19	m	50	10:50	6.55	1420	Multiple sclerosis	TRUE	PLWM	105379-001-042	8.1	14,962	7	0	17	21	8	TRUE	FALSE	TRUE	3013		sparse	sparse
ID - 043	DV044 - 043	DV039 - 050		DV043 - 037	NHB19	2	2.3	2.3	2.3	foamy	FALSE	NHB19	MS19	m	50	10:50	6.55	1420	Multiple sclerosis	FALSE	2	105379-001-043	6.7	4,1878	7	0	17	21	8	TRUE	FALSE	TRUE	3013		unclear	many
ID - 044	DV044 - 044	DV039 - 051	DV040 - 051	DV043 - 038	NHB19	NAWM	NAWM	PLWM	PLIWM	non_foamy	FALSE	NHB19	MS19	m	50	10:50	6.55	1420	Multiple sclerosis	TRUE	PLWM	105379-001-044	7.6	7,8501	7	0	17	21	8	TRUE	FALSE	TRUE	3013		no	no
ID - 045	DV044 - 114	DV039 - 052	DV040 - 052	DV043 - 039	NHB20	NAWM	NAWM	NAWM	NAWM		FALSE	NHB20	MS19	m	50	10:50	6.55	1420	Multiple sclerosis	TRUE	NAWM	105379-002-004	8.6	63,659	7	0	17	21	8	TRUE	FALSE	TRUE	3013		no	no
ID - 046	DV044 - 046	DV039 - 053	DV040 - 053	DV043 - 040	NHB21	3	3.1_3.2	3.1_3.2	3.1_3.2	non_foamy	TRUE	NHB21	MS21	f	47	08:35	5.78	1160	Multiple sclerosis	TRUE	3	105379-001-046	2.3	18,7319	7	1	3	29	40	TRUE	FALSE	TRUE	613	12.66	many	many
ID - 047	DV044 - 047	DV039 - 054	DV040 - 054	DV043 - 041	NHB21	NAWM	NAWM	PLWM	PLNAWM		FALSE	NHB21	MS21	f	47	08:35	5.78	1160	Multiple sclerosis	TRUE	PLWM	105379-001-047	4.4	11,0095	7	1	3	29	40	TRUE	FALSE	TRUE	613	12.66	sparse	sparse
ID - 048	DV044 - 048	DV039 - 055	DV040 - 055		NHB21	3	3.1_3.2	3.1_3.2	3.1_3.2	non_foamy	FALSE	NHB21	MS21	f	47	08:35	5.78	1160	Multiple sclerosis	FALSE	3	105379-001-048	3.7	4,7824	7	1	3	29	40	TRUE	FALSE	TRUE	613	12.66	unclear	unclear
ID - 049	DV044 - 049	DV039 - 056	DV040 - 056	DV043 - 042	NHB22	NAWM	NAWM	NAWM	NAWM		FALSE	NHB22	MS21	f	47	08:35	5.78	1160	Multiple sclerosis	TRUE	NAWM	105379-001-049	4.3	11,9762	7	1	3	29	40	TRUE	FALSE	TRUE	613	12.66	no	no
ID - 050	DV044 - 050	DV039 - 057	DV040 - 057	DV043 - 043	NHB23	NAWM	NAWM	PLWM	PLNAWM		FALSE	NHB23	MS22	m	60	08:49	6.67	1285	Multiple sclerosis	TRUE	PLWM	105379-001-050	7.2	19,4784	6	0		17	5	TRUE	FALSE	FALSE			no	no
ID - 051	DV044 - 051	DV039 - 058	DV040 - 058	DV043 - 044	NHB23	6	6	6	6		FALSE	NHB23	MS22	m	60	08:49	6.67	1285	Multiple sclerosis	TRUE	6	105379-001-051	6.5	35,2915	6	0		17	5	TRUE	FALSE	FALSE			no	no
ID - 052	DV044 - 052	DV039 - 059	DV040 - 059	DV043 - 045	NHB23	6	6	6	6		TRUE	NHB23	MS22	m	60	08:49	6.67	1285	Multiple sclerosis	TRUE	6	105379-001-052	7.4	9,3599	6	0		17	5	TRUE	FALSE	FALSE			no	no
ID - 053	DV044 - 115	DV039 - 060	DV040 - 060	DV043 - 046	NHB24	NAWM	NAWM	NAWM	NAWM		FALSE	NHB24	MS28	m	78	08:50	6.2	1160	Multiple sclerosis	TRUE	NAWM	105379-002-003	3.9	51,3387	5	0		40	7	TRUE	FALSE	TRUE			many	no
ID - 054	DV044 - 054	DV039 - 061	DV040 - 061	DV043 - 047	NHB25	CWM	CWM	CWM	CWM		FALSE	NHB25	CT10	m	72	06:55	6.81	1280	Non-demented control	TRUE	CWM	105379-001-054	6.8	8,2524	4	1				FALSE	FALSE	FALSE			no	no
ID - 055	DV044 - 055	DV039 - 062	DV040 - 062	DV043 - 048	NHB26	NAWM	NAWM	NAWM	NAWM		FALSE	NHB26	MS23	m	48	06:35	6.29	1275	Multiple sclerosis	TRUE	NAWM	105379-001-055	6.9	6,4504	6	1	6	16	32	FALSE	FALSE	TRUE			sparse	no
ID - 056	DV044 - 116	DV039 - 063	DV040 - 063	DV043 - 049	NHB27	CWM	CWM	CWM	CWM		FALSE	NHB27	CT02	m	75	07:15	6.33	1350	Non-demented control	TRUE	CWM	105379-002-006	5.7	28,8945	27	0				FALSE	FALSE	FALSE			no	no
ID - 057	DV044 - 057	DV039 - 064	DV040 - 064	DV043 - 050	NHB28	2	2.3	2.3	2.3	foamy	FALSE	NHB28	MS25	f	39	08:30	6.26	1340	Multiple sclerosis	TRUE	2	105379-001-057	4.7	5,5166	5	1	5	8	9	TRUE	FALSE	TRUE			sparse	sparse
ID - 058	DV044 - 058	DV039 - 065	DV040 - 065	DV043 - 051	NHB28	NAWM	NAWM	PLWM	PLNAWM		FALSE	NHB28	MS25	f	39	08:30	6.26	1340	Multiple sclerosis	TRUE	PLWM	105379-001-058	7.1	9,0267	5	1	5	8	9	TRUE	FALSE	TRUE			sparse	no
ID - 059	DV044 - 059	DV039 - 066		DV043 - 052	NHB29	4	4	4	4		FALSE	NHB29	MS26	m	58	10:45		1290	Multiple sclerosis	TRUE	4	105379-001-059	7.8	3,3706	5	0	13	38	13	TRUE	FALSE	TRUE			no	sparse
ID - 060	DV044 - 060	DV039 - 067	DV040 - 067	DV043 - 053	NHB29	3	3.1_3.2	3.1_3.2	3.1_3.2	non_foamy	FALSE	NHB29	MS26	m	58	10:45		1290	Multiple sclerosis	TRUE	3	105379-001-060	6.7	6,0226	5	0	13	38	13	TRUE	FALSE	TRUE			no	sparse
ID - 061	DV044 - 061	DV039 - 068	DV040 - 068	DV043 - 054	NHB29	NAWM	NAWM	PLWM	PLNAWM		FALSE	NHB29	MS26	m	58	10:45		1290	Multiple sclerosis	TRUE	PLWM	105379-001-061	6.5	29,8018	5	0	13	38	13	TRUE	FALSE	TRUE			no	no
ID - 062	DV044 - 062	DV039 - 069	DV040 - 069	DV043 - 055	NHB30.1	4	4	4	4		TRUE	NHB30.1	MS28	m	78	08:50	6.2	1160	Multiple sclerosis	FALSE	4	105379-001-062	5.1	0,1507	5	0		40	7	TRUE	FALSE	TRUE			no	no
ID - 063	DV044 - 063	DV039 - 070	DV040 - 070	DV043 - 056	NHB30.1	NAWM	NAWM	PLWM	PLNAWM		FALSE	NHB30.1	MS28	m	78	08:50	6.2	1160	Multiple sclerosis	TRUE	PLWM	105379-001-063	4.7	1,1587	5	0		40	7	TRUE	FALSE	TRUE			no	no
ID - 064	DV044 - 064	DV039 - 071	DV040 - 071	DV043 - 057	NHB30.1	3	3.1_3.2	3.1_3.2	3.1_3.2	non_foamy	FALSE	NHB30.1	MS28	m	78	08:50	6.2	1160	Multiple sclerosis	TRUE	3	105379-001-064	2.1	2,107	5	0		40	7	TRUE	FALSE	TRUE			no	no
ID - 065	DV044 - 117	DV039 - 072	DV040 - 072	DV043 - 058	NHB31	3	3.3	3.3	3.3	foamy	FALSE	NHB31	MS27	f	48	09:20	6.08	1175	Multiple sclerosis	TRUE	3	105379-002-007	3.3	73,9573	5	0		24	57	FALSE	FALSE	TRUE			sparse	sparse
ID - 066	DV044 - 066	DV039 - 073	DV040 - 073	DV043 - 059	NHB31	2	2.3	2.3	2.3	foamy	FALSE	NHB31	MS27	f	48	09:20	6.08	1175	Multiple sclerosis	TRUE	2	105379-001-066	2.9	6,2909	5	0		24	57	FALSE	FALSE	TRUE			sparse	sparse
ID - 067	DV044 - 118	DV039 - 074	DV040 - 074	DV043 - 060	NHB31	NAWM	NAWM	PLWM	PLIWM	foamy	FALSE	NHB31	MS27	f	48	09:20	6.08	1175	Multiple sclerosis	TRUE	PLWM	105379-002-008	5	30,3934	5	0		24	57	FALSE	FALSE	TRUE			sparse	sparse
ID - 068	DV044 - 119	DV039 - 075	DV040 - 075	DV043 - 061	NHB32	3	3.3	3.3	3.3	foamy	FALSE	NHB32	MS27	f	48	09:20	6.08	1175	Multiple sclerosis	TRUE	3	105379-002-009	2.1	56,0925	5	0		24	57	FALSE	FALSE	TRUE			sparse	many
ID - 069	DV044 - 120	DV039 - 076	DV040 - 076	DV043 - 062	NHB32	NAWM	NAWM	PLWM	PLIWM	foamy	FALSE	NHB32	MS27	f	48	09:20	6.08	1175	Multiple sclerosis	TRUE	PLWM	105379-002-010	3.4	40,2116	5	0		24	57	FALSE	FALSE	TRUE			sparse	sparse
ID - 070	DV044 - 070	DV039 - 077	DV040 - 077	DV043 - 063	NHB33	2	2.3	2.3	2.3	foamy	FALSE	NHB33	MS23	m	48	06:35	6.29	1275	Multiple sclerosis	TRUE	2	105379-001-070	6.3	25,737	6	1	6	16	32	FALSE	FALSE	TRUE			unclear	unclear
ID - 071	DV044 - 071	DV039 - 078		DV043 - 064	NHB33	NAWM	NAWM	PLWM	PLIWM	foamy	FALSE	NHB33	MS23	m	48	06:35	6.29	1275	Multiple sclerosis	TRUE	PLWM	105379-001-071	5.2	12,8117	6	1	6	16	32	FALSE	FALSE	TRUE			sparse	no
ID - 072	DV044 - 072	DV039 - 079	DV040 - 079	DV043 - 065	NHB33	3	3.3	3.3	3.3	foamy	FALSE	NHB33	MS23	m	48	06:35	6.29	1275	Multiple sclerosis	TRUE	3	105379-001-072	3.7	26,4679	6	1	6	16	32	FALSE	FALSE	TRUE			many	many
ID - 073	DV044 - 073	DV039 - 080	DV040 - 080	DV043 - 066	NHB34	CWM	CWM	CWM	CWM		FALSE	NHB34	CT05	m	87	10:20	6.32	1256	Non-demented control	TRUE	CWM	105379-001-073	9.4	63,9768	17	0				FALSE	FALSE	FALSE			no	no
ID - 074	DV044 - 074	DV039 - 081	DV040 - 081	DV043 - 067	NHB35	CWM	CWM	CWM	CWM		FALSE	NHB35	CT06	m	79	06:30	6.32	1269	Non-demented control	TRUE	CWM	105379-001-074	8.6	0,5485	17	0				FALSE	FALSE	FALSE			sparse	sparse
ID - 075	DV044 - 075	DV039 - 082	DV040 - 082	DV043 - 068	NHB36	4	4	4	4		FALSE	NHB36	MS02	f	75	08:00	6.4	1113	Multiple sclerosis	TRUE	4	105379-001-075	8.3	29,684	20	0	36	42	9	TRUE	TRUE	TRUE			sparse	many
ID - 076	DV044 - 076	DV039 - 083	DV040 - 083	DV043 - 069	NHB36	2	2.1_2.2	2.1_2.2	2.1_2.2	non_foamy	FALSE	NHB36	MS02	f	75	08:00	6.4	1113	Multiple sclerosis	TRUE	2	105379-001-076	6.7	5,998	20	0	36	42	9	TRUE	TRUE	TRUE			sparse	sparse
ID - 077	DV044 - 077	DV039 - 084	DV040 - 084	DV043 - 070	NHB36	NAWM	NAWM	PLWM	PLIWM	non_foamy	FALSE	NHB36	MS02	f	75	08:00	6.4	1113	Multiple sclerosis	TRUE	PLWM	105379-001-077	6.9	74,7875	20	0	36	42	9	TRUE	TRUE	TRUE			sparse	sparse
ID - 078	DV044 - 078	DV039 - 085	DV040 - 085	DV043 - 071	NHB37	3	3.1_3.2	3.1_3.2	3.1_3.2	non_foamy	FALSE	NHB37	MS02	f	75	08:00	6.4	1113	Multiple sclerosis	TRUE	3	105379-001-078	4	6,2377	20	0	36	42	9	TRUE	TRUE	TRUE			sparse (check)	many (check)
ID - 079	DV044 - 079	DV039 - 086	DV040 - 086	DV043 - 072	NHB37	6	6	6	6		FALSE	NHB37	MS02	f	75	08:00	6.4	1113	Multiple sclerosis	TRUE	6	105379-001-079	5	1,7843	20	0	36	42	9	TRUE	TRUE	TRUE			sparse	sparse
ID - 080	DV044 - 080	DV039 - 087	DV040 - 087	DV043 - 073	NHB37	NAWM	NAWM	PLWM	PLNAWM		FALSE	NHB37	MS02	f	75	08:00	6.4	1113	Multiple sclerosis	TRUE	PLWM	105379-001-080	5.5	67,6466	20	0	36	42	9	TRUE	TRUE	TRUE			sparse	sparse
ID - 081	DV044 - 081	DV039 - 088	DV040 - 088	DV043 - 074	NHB38	CWM	CWM	CWM	CWM		FALSE	NHB38	CT03	f	82	10:45	6.33	1048	Non-demented control	TRUE	CWM	105379-001-081	4.9	10,3902	24	1				FALSE	FALSE	FALSE			sparse	sparse
ID - 082	DV044 - 082	DV039 - 089	DV040 - 089	DV043 - 075	NHB39	CWM	CWM	CWM	CWM		FALSE	NHB39	CT04	f	82	11:30	6.77	1175	Non-demented control	TRUE	CWM	105379-001-082	8	26,2058	19	0				FALSE	FALSE	FALSE			no	no
ID - 083	DV044 - 083	DV039 - 090	DV040 - 090	DV043 - 076	NHB40	3	3.1_3.2	3.1_3.2	3.1_3.2	non_foamy	FALSE	NHB40	MS09	m	80	09:45	6.42	1209	Multiple sclerosis	TRUE	3	105379-001-083	5.3	7,4266	10	1	10	45	23	TRUE	FALSE	TRUE	5408	166.78	sparse	sparse
ID - 084	DV044 - 084				NHB40	NAWM	NAWM	PLWM	PLIWM	non_foamy	FALSE	NHB40	MS09	m	80	09:45	6.42	1209	Multiple sclerosis	FALSE	PLWM	105379-001-084	8.3	32,3203	10	1	10	45	23	TRUE	FALSE	TRUE	5408	166.78	no	no
ID - 085	DV044 - 085	DV039 - 092	DV040 - 092	DV043 - 078	NHB41	3	3.1_3.2	3.1_3.2	3.1_3.2	non_foamy	FALSE	NHB41	MS08	m	73	08:45	6.4	1308	Multiple sclerosis	TRUE	3	105379-001-085	8.6	51,0157	11	0	34	51	9	TRUE	FALSE	TRUE	1442	30.87	no	sparse
ID - 086	DV044 - 086	DV039 - 093	DV040 - 093	DV043 - 079	NHB41	6	6	6	6		TRUE	NHB41	MS08	m	73	08:45	6.4	1308	Multiple sclerosis	TRUE	6	105379-001-086	8.7	0,9336	11	0	34	51	9	TRUE	FALSE	TRUE	1442	30.87	no	sparse
ID - 087	DV044 - 087	DV039 - 094	DV040 - 094	DV043 - 080	NHB41	NAWM	NAWM	PLWM	PLIWM	non_foamy	FALSE	NHB41	MS08	m	73	08:45	6.4	1308	Multiple sclerosis	TRUE	PLWM	105379-001-087	9.2	4,9517	11	0	34	51	9	TRUE	FALSE	TRUE	1442	30.87	no	no
ID - 088	DV044 - 088	DV039 - 095	DV040 - 095	DV043 - 081	NHB42	NAWM	NAWM	NAWM	NAWM		FALSE	NHB42	MS08	m	73	08:45	6.4	1308	Multiple sclerosis	TRUE	NAWM	105379-001-088	6.8	88,6613	11	0	34	51	9	TRUE	FALSE	TRUE	1442	30.87	sparse	no
ID - 089	DV044 - 089	DV039 - 096			NHB43	4	4	4	4		FALSE	NHB43	MS05	m	53	10:00	6.38	1160	Multiple sclerosis	FALSE	4	105379-001-089	8.1	0,7596	11	1	13	25	18	TRUE	TRUE	TRUE	7822		many	many
ID - 090	DV044 - 090	DV039 - 097	DV040 - 097	DV043 - 082	NHB43	2	2.1_2.2	2.1_2.2	2.1_2.2	non_foamy	FALSE	NHB43	MS05	m	53	10:00	6.38	1160	Multiple sclerosis	TRUE	2	105379-001-090	9.2	4,9517	11	1	13	25	18	TRUE	TRUE	TRUE	7822		many	sparse
ID - 091	DV044 - 091	DV039 - 098	DV040 - 098	DV043 - 083	NHB43	6	6	6	6		FALSE	NHB43	MS05	m	53	10:00	6.38	1160	Multiple sclerosis	TRUE	6	105379-001-091	8.8	8,5631	11	1	13	25	18	TRUE	TRUE	TRUE	7822		sparse	sparse
ID - 092	DV044 - 092	DV039 - 099	DV040 - 099	DV043 - 084	NHB43	NAWM	NAWM	PLWM	PLNAWM		FALSE	NHB43	MS05	m	53	10:00	6.38	1160	Multiple sclerosis	TRUE	PLWM	105379-001-092	9.6	33,8464	11	1	13	25	18	TRUE	TRUE	TRUE	7822		sparse	sparse
ID - 093	DV044 - 093	DV039 - 100	DV040 - 100	DV043 - 085	NHB44	NAWM	NAWM	PLWM	PLNAWM		FALSE	NHB44	MS05	m	53	10:00	6.38	1160	Multiple sclerosis	TRUE	PLWM	105379-001-093	8.4	2,7137	11	1	13	25	18	TRUE	TRUE	TRUE	7822		unclear	unclear
ID - 094	DV044 - 094	DV039 - 101	DV040 - 101	DV043 - 086	NHB44	6	6	6	6		FALSE	NHB44	MS05	m	53	10:00	6.38	1160	Multiple sclerosis	TRUE	6	105379-001-094	7.6	3,0776	11	1	13	25	18	TRUE	TRUE	TRUE	7822		unclear	unclear
ID - 095	DV044 - 095	DV039 - 102	DV040 - 102	DV043 - 087	NHB45	NAWM	NAWM	PLWM	PLNAWM		TRUE	NHB45	MS12	m	63	08:15	6.41	1194	Multiple sclerosis	TRUE	PLWM	105379-001-095	4.2	27,5576	10	0	20	27	3	FALSE	FALSE	TRUE	606	75.33	sparse	no
ID - 096	DV044 - 096	DV039 - 103	DV040 - 103	DV043 - 088	NHB45	6	6	6	6		FALSE	NHB45	MS12	m	63	08:15	6.41	1194	Multiple sclerosis	TRUE	6	105379-001-096	4.3	8,1927	10	0	20	27	3	FALSE	FALSE	TRUE	606	75.33	sparse	no
ID - 097	DV044 - 097	DV039 - 104	DV040 - 104	DV043 - 089	NHB45	4	4	4	4		FALSE	NHB45	MS12	m	63	08:15	6.41	1194	Multiple sclerosis	FALSE	4	105379-001-097	4.9	1,0758	10	0	20	27	3	FALSE	FALSE	TRUE	606	75.33
ID - 098	DV044 - 098	DV039 - 106	DV040 - 106	DV043 - 091	NHB46	6	6	6	6		FALSE	NHB46	MS12	m	63	08:15	6.41	1194	Multiple sclerosis	FALSE	6	105379-001-098	8	0,5686	10	0	20	27	3	FALSE	FALSE	TRUE	606	75.33	no	no
ID - 099	DV044 - 099	DV039 - 107	DV040 - 107	DV043 - 090	NHB46	NAWM	NAWM	PLWM	PLNAWM		FALSE	NHB46	MS12	m	63	08:15	6.41	1194	Multiple sclerosis	TRUE	PLWM	105379-001-099	2.8	1,8796	10	0	20	27	3	FALSE	FALSE	TRUE	606	75.33	no	no
ID - 100	DV044 - 100	DV039 - 105	DV040 - 105	DV043 - 092	NHB46	4	4	4	4		FALSE	NHB46	MS12	m	63	08:15	6.41	1194	Multiple sclerosis	FALSE	4	105379-001-100	2.6	3,4706	10	0	20	27	3	FALSE	FALSE	TRUE	606	75.33	sparse	sparse
ID - 101	DV044 - 101	DV039 - 108	DV040 - 108	DV043 - 093	NHB47	NAWM	NAWM	PLWM	PLIWM	non_foamy	FALSE	NHB47	MS03	m	57	7:55	6.5	1295	Multiple sclerosis	TRUE	PLWM	105379-001-101	9.7	56,1087	14	1	9	29	18	TRUE	TRUE	TRUE
ID - 102	DV044 - 102	DV039 - 109	DV040 - 109	DV043 - 101	NHB47	3	3.3	3.3	3.3	foamy	FALSE	NHB47	MS03	m	57	7:55	6.5	1295	Multiple sclerosis	TRUE	3	105379-001-102	9.9	70,0546	14	1	9	29	18	TRUE	TRUE	TRUE
ID - 103	DV044 - 103				NHB48	2	2.1_2.2	2.1_2.2	2.1_2.2	non_foamy	FALSE	NHB48	MS01	m	43	08:30	6.48	1277	Multiple sclerosis	FALSE	2	105379-001-103	8.3	1,3883	21	0	2	17	24	FALSE	FALSE	TRUE
ID - 104	DV044 - 104	DV039 - 110	DV040 - 110	DV043 - 094	NHB48	3	3.3	3.3	3.3	foamy	FALSE	NHB48	MS01	m	43	08:30	6.48	1277	Multiple sclerosis	TRUE	3	105379-001-104	6.9	58,9116	21	0	2	17	24	FALSE	FALSE	TRUE			many	sparse
ID - 105	DV044 - 105	DV039 - 112	DV040 - 112	DV043 - 095	NHB48	NAWM	NAWM	PLWM	PLIWM	non_foamy	FALSE	NHB48	MS01	m	43	08:30	6.48	1277	Multiple sclerosis	TRUE	PLWM	105379-001-105	7.3	9,0501	21	0	2	17	24	FALSE	FALSE	TRUE			sparse	no
ID - 106	DV044 - 110	DV039 - 111	DV040 - 111		NHB48	2	2.3	2.3	2.3	foamy	FALSE	NHB48	MS01	m	43	08:30	6.48	1277	Multiple sclerosis	FALSE	2				21	0	2	17	24	FALSE	FALSE	TRUE
ID - 107	DV044 - 106	DV039 - 113	DV040 - 113	DV043 - 096	NHB49	NAWM	NAWM	NAWM	NAWM		FALSE	NHB49	MS24	f	65	6:25	6.86	862	Multiple sclerosis	TRUE	NAWM	105379-001-106	9.8	50,001	6	0	34	45	29	TRUE	FALSE	TRUE			sparse	no
ID - 108	DV044 - 107	DV039 - 114	DV040 - 114	DV043 - 097	NHB50	CWM	CWM	CWM	CWM		FALSE	NHB50	CT09	f	71	6:15		1175	Non-demented control	TRUE	CWM	105379-001-107	9.9	70,0546	5	0				FALSE	FALSE	FALSE			no	no
ID - 109	DV044 - 108	DV039 - 115	DV040 - 115	DV043 - 098	NHB51	CWM	CWM	CWM	CWM		FALSE	NHB51	CT08	f	79	10:30	6.3	1318	Non-demented control	TRUE	CWM	105379-001-108	8.9	54,3101	12	0				FALSE	FALSE	FALSE			no	no
ID - 110	DV044 - 109	DV039 - 116	DV040 - 116	DV043 - 099	NHB52	CWM	CWM	CWM	CWM		FALSE	NHB52	CT07	f	73	7:45		1514	Non-demented control	TRUE	CWM	105379-001-109	7.9	70,1036	12	2	11	22	51	TRUE	TRUE	TRUE			sparse	no

## Sheet: Extended data Fig. 1d
Total data table listing the quantitative analysis of microglia morphology in the analyses lesions
Further metadata for this analysis can be found as the source data of Extended Data Fig1a
				region indicates subregions of a lesions: only applicable to MLs (type 3)	counts non foamy HLA positive cells	counts of foamy HLA positive cells	total number of HLA positive cells counted	area size in um2	density of HLA positive cells in cells/mm2	percentage of HLA cells classified as foamy (%)	density of foamy HLA positive cells per mm2
Tissue block	sample ID	Lesion_type_9	Morphology microglia	region	nonfoamy_count	foamy_count	total	area_size	density_HLA	percentage_foamy	density_foamy
NHB01	ID - 001	CWM			727	1	728	8.06611e+06	90.2542	0.137363	0.123976
NHB02	ID - 002	2.1_2.2	non_foamy		1629	61	1690	6925289	244.033	3.60947	8.8083
NHB02	ID - 003	2.1_2.2	non_foamy		675	33	708	2.5758e+06	274.866	4.66102	12.8115
NHB02	ID - 004	PLWM	non_foamy		850	11	861	3.53019e+06	243.896	1.27758	3.11598
NHB03	ID - 005	6			417	8	425	4.91411e+06	86.4857	1.88235	1.62797
NHB03	ID - 006	PLWM			437	6	443	4.47326e+06	99.033	1.3544	1.3413
NHB04	ID - 007	6			484	61	545	9.87558e+06	55.1867	11.1927	6.17685
NHB04	ID - 008	PLWM			153	9	162	2.04766e+06	79.1148	5.55556	4.39527
NHB05	ID - 009	3.1_3.2	non_foamy	core	807	68	875	1.44423e+07	60.5861	7.77143	4.7084
NHB05	ID - 009	3.1_3.2	non_foamy	inner rim	1018	43	1061	7.77255e+06	136.506	4.05278	5.53229
NHB05	ID - 009	3.1_3.2	non_foamy	outer rim	920	22	942	4.82406e+06	195.271	2.33546	4.56047
NHB05	ID - 010	6			484	12	496	3.12824e+06	158.556	2.41935	3.83603
NHB05	ID - 011	PLWM			1368	11	1379	7815675	176.44	0.797679	1.40743
NHB06	ID - 012	6			279	47	326	5.36668e+06	60.7452	14.4172	8.75775
NHB06	ID - 013	PLWM			348	8	356	4.8655e+06	73.1682	2.24719	1.64423
NHB07	ID - 014	2.1_2.2	non_foamy		382	7	389	724884	536.638	1.79949	9.65672
NHB07	ID - 015	PLWM	non_foamy		477	1	478	1.17441e+06	407.014	0.209205	0.851494
NHB08	ID - 016	NAWM			181	3	184	837021	219.827	1.63043	3.58414
NHB09	ID - 017	PLWM	non_foamy		785	2	787	4.56773e+06	172.296	0.25413	0.437854
NHB09	ID - 018	2.1_2.2	non_foamy		641	40	681	3.38523e+06	201.168	5.87372	11.816
NHB09	ID - 019	6			274	24	298	2.1249e+06	140.242	8.05369	11.2946
NHB10	ID - 020	4			274	3	277	2807206	98.6746	1.08303	1.06868
NHB10	ID - 021	6			140	6	146	856242	170.512	4.10959	7.00736
NHB10	ID - 022	PLWM			152	0	152	771770	196.95	0	0
NHB11	ID - 023	NAWM			595	1	596	3.04923e+06	195.459	0.167785	0.327951
NHB12	ID - 024	2.3	foamy		497	157	654	3.47837e+06	188.019	24.0061	45.1361
NHB12	ID - 025	3.1_3.2	non_foamy	core	268	14	282	2.52574e+06	111.651	4.96454	5.54294
NHB12	ID - 025	3.1_3.2	non_foamy	inner rim	920	29	949	5.41843e+06	175.143	3.05585	5.35211
NHB12	ID - 025	3.1_3.2	non_foamy	outer rim	617	2	619	2.02565e+06	305.581	0.323102	0.987338
NHB12	ID - 026	PLWM	non_foamy		314	2	316	853122	370.404	0.632911	2.34433
NHB13	ID - 027	3.3	foamy	core	471	11	482	2.05919e+06	234.073	2.28216	5.3419
NHB13	ID - 027	3.3	foamy	inner rim	320	1081	1401	1.78932e+06	782.978	77.1592	604.139
NHB13	ID - 027	3.3	foamy	outer rim	273	127	400	425476	940.123	31.75	298.489
NHB13	ID - 028	PLWM	non_foamy		357	3	360	644394	558.665	0.833333	4.65554
NHB14	ID - 029	2.3	foamy		249	1153	1402	2.46547e+06	568.654	82.2397	467.659
NHB14	ID - 030	3.3	foamy	core	125	3	128	748693	170.965	2.34375	4.00698
NHB14	ID - 030	3.3	foamy	inner rim	194	104	298	676827	440.29	34.8993	153.658
NHB14	ID - 030	3.3	foamy	outer rim	270	71	341	596008	572.14	20.8211	119.126
NHB14	ID - 031	PLWM	non_foamy		609	13	622	2.66564e+06	233.34	2.09003	4.87688
NHB15	ID - 032	3.3	foamy	core	81	11	92	1.27812e+06	71.9809	11.9565	8.60642
NHB15	ID - 032	3.3	foamy	inner rim	138	225	363	650890	557.698	61.9835	345.681
NHB15	ID - 032	3.3	foamy	outer rim	323	169	492	808331	608.662	34.3496	209.073
NHB15	ID - 033	PLWM	foamy		554	17	571	2.34954e+06	243.027	2.97723	7.23547
NHB15	ID - 034	3.3	foamy	core	55	29	84	808390	103.91	34.5238	35.8738
NHB15	ID - 034	3.3	foamy	inner rim	55	98	153	283647	539.402	64.0523	345.5
NHB15	ID - 034	3.3	foamy	outer rim	201	81	282	415588	678.557	28.7234	194.905
NHB16	ID - 035	4			231	8	239	2.48365e+06	96.2293	3.34728	3.22107
NHB16	ID - 036	2.3	foamy		202	182	384	1.05816e+06	362.893	47.3958	171.996
NHB16	ID - 037	PLWM	foamy		551	19	570	4.30378e+06	132.442	3.33333	4.41472
NHB17	ID - 038	3.1_3.2	non_foamy	core	237	17	254	1.47333e+06	172.399	6.69291	11.5385
NHB17	ID - 038	3.1_3.2	non_foamy	inner rim	457	145	602	1.10928e+06	542.693	24.0864	130.715
NHB17	ID - 038	3.1_3.2	non_foamy	outer rim	329	73	402	844335	476.114	18.1592	86.4586
NHB17	ID - 039	2.1_2.2	non_foamy		623	17	640	859160	744.914	2.65625	19.7868
NHB17	ID - 040	PLWM	non_foamy		249	0	249	901484	276.211	0	0
NHB18	ID - 041	3.3	foamy	core	234	2	236	1.08607e+06	217.297	0.847458	1.8415
NHB18	ID - 041	3.3	foamy	inner rim	143	939	1082	1.95413e+06	553.7	86.7837	480.521
NHB18	ID - 041	3.3	foamy	outer rim	312	235	547	724228	755.287	42.9616	324.483
NHB18	ID - 042	PLWM	non_foamy		512	3	515	1.34608e+06	382.592	0.582524	2.22869
NHB19	ID - 043	2.3	foamy		262	199	461	433039	1064.57	43.167	459.543
NHB19	ID - 044	PLWM	non_foamy		233	0	233	742548	313.784	0	0
NHB20	ID - 045	NAWM			193	1	194	1.05594e+06	183.723	0.515464	0.947026
NHB21	ID - 046	3.1_3.2	non_foamy	core	122	1	123	1.74243e+06	70.5909	0.813008	0.57391
NHB21	ID - 046	3.1_3.2	non_foamy	inner rim	243	0	243	992919	244.733	0	0
NHB21	ID - 046	3.1_3.2	non_foamy	outer rim	552	14	566	1419259	398.8	2.4735	9.8643
NHB21	ID - 047	PLWM			254	1	255	1.88152e+06	135.528	0.392157	0.531484
NHB21	ID - 048	3.1_3.2	non_foamy	core	105	3	108	847943	127.367	2.77778	3.53798
NHB21	ID - 048	3.1_3.2	non_foamy	inner rim	263	1	264	689904	382.662	0.378788	1.44948
NHB21	ID - 048	3.1_3.2	non_foamy	outer rim	411	0	411	793861	517.723	0	0
NHB22	ID - 049	NAWM			211	1	212	758785	279.394	0.471698	1.3179
NHB23	ID - 050	PLWM			240	1	241	2.10821e+06	114.315	0.414938	0.474336
NHB23	ID - 051	6			480	9	489	2.28597e+06	213.913	1.84049	3.93705
NHB23	ID - 052	6			263	3	266	1.92056e+06	138.501	1.12782	1.56204
NHB24	ID - 053	NAWM			475	0	475	3345408	141.986	0	0
NHB25	ID - 054	CWM			213	3	216	881245	245.108	1.38889	3.40427
NHB26	ID - 055	NAWM			213	0	213	879456	242.195	0	0
NHB27	ID - 056	CWM			147	0	147	1.06315e+06	138.269	0	0
NHB28	ID - 057	2.3	foamy		116	57	173	872087	198.375	32.948	65.3604
NHB28	ID - 058	PLWM			193	0	193	1.11838e+06	172.571	0	0
NHB29	ID - 059	4			92	6	98	972137	100.809	6.12245	6.17197
NHB29	ID - 060	3.1_3.2	non_foamy	core	56	3	59	909893	64.8428	5.08475	3.29709
NHB29	ID - 060	3.1_3.2	non_foamy	inner rim	283	11	294	834677	352.232	3.7415	13.1788
NHB29	ID - 060	3.1_3.2	non_foamy	outer rim	272	3	275	705557	389.763	1.09091	4.25196
NHB29	ID - 061	PLWM			449	0	449	2986472	150.345	0	0
NHB30.1	ID - 062	4			143	0	143	1.52333e+06	93.8734	0	0
NHB30.1	ID - 063	PLWM			131	0	131	1.8388e+06	71.2421	0	0
NHB30.1	ID - 064	3.1_3.2	non_foamy	core	134	0	134	1.40391e+06	95.4478	0	0
NHB30.1	ID - 064	3.1_3.2	non_foamy	inner rim	310	0	310	997167	310.881	0	0
NHB30.1	ID - 064	3.1_3.2	non_foamy	outer rim	365	0	365	1.37116e+06	266.199	0	0
NHB31	ID - 065	3.3	foamy	core	148	5	153	1.62364e+06	94.2327	3.26797	3.0795
NHB31	ID - 065	3.3	foamy	inner rim	99	299	398	939852	423.471	75.1256	318.135
NHB31	ID - 065	3.3	foamy	outer rim	131	283	414	680405	608.461	68.3575	415.929
NHB31	ID - 066	2.3	foamy		117	450	567	1.01755e+06	557.222	79.3651	442.24
NHB31	ID - 067	PLWM	foamy		473	426	899	2.41751e+06	371.87	47.386	176.214
NHB32	ID - 068	3.3	foamy	core	226	16	242	2696238	89.7547	6.61157	5.93419
NHB32	ID - 068	3.3	foamy	inner rim	327	259	586	1.62688e+06	360.199	44.198	159.201
NHB32	ID - 068	3.3	foamy	outer rim	293	155	448	853859	524.677	34.5982	181.529
NHB32	ID - 069	PLWM	foamy		438	11	449	2.10769e+06	213.029	2.44989	5.21898
NHB33	ID - 070	2.3	foamy		198	332	530	949387	558.255	62.6415	349.699
NHB33	ID - 071	PLWM	foamy		543	82	625	2.26901e+06	275.451	13.12	36.1391
NHB33	ID - 072	3.3	foamy	core	105	70	175	3317008	52.7584	40	21.1034
NHB33	ID - 072	3.3	foamy	inner rim	77	518	595	1.50848e+06	394.437	87.0588	343.392
NHB33	ID - 072	3.3	foamy	outer rim	207	97	304	979195	310.459	31.9079	99.0609
NHB34	ID - 073	CWM			689	10	699	1.05665e+07	66.1524	1.43062	0.946386
NHB35	ID - 074	CWM			336	5	341	3.33699e+06	102.188	1.46628	1.49835
NHB36	ID - 075	4			172	15	187	2867646	65.2103	8.02139	5.23077
NHB36	ID - 076	2.1_2.2	non_foamy		380	6	386	2.3758e+06	162.471	1.5544	2.52546
NHB36	ID - 077	PLWM	non_foamy		357	6	363	2.23718e+06	162.258	1.65289	2.68194
NHB37	ID - 078	3.1_3.2	non_foamy	core	154	4	158	1.50134e+06	105.239	2.53165	2.66428
NHB37	ID - 078	3.1_3.2	non_foamy	inner rim	362	0	362	1.11984e+06	323.26	0	0
NHB37	ID - 078	3.1_3.2	non_foamy	outer rim	517	6	523	989907	528.332	1.14723	6.06118
NHB37	ID - 079	6			178	0	178	1.06926e+06	166.471	0	0
NHB37	ID - 080	PLWM			445	2	447	2.04731e+06	218.335	0.447427	0.976892
NHB38	ID - 081	CWM			127	0	127	1.24818e+06	101.748	0	0
NHB39	ID - 082	CWM			381	3	384	3.67689e+06	104.436	0.78125	0.815907
NHB40	ID - 083	3.1_3.2	non_foamy	core	241	6	247	3.02652e+06	81.6119	2.42915	1.98248
NHB40	ID - 083	3.1_3.2	non_foamy	inner rim	523	1	524	1.58054e+06	331.532	0.19084	0.632694
NHB40	ID - 083	3.1_3.2	non_foamy	outer rim	661	7	668	1.70218e+06	392.437	1.0479	4.11237
NHB40	ID - 084	PLWM	non_foamy		188	0	188	1.50374e+06	125.021	0	0
NHB41	ID - 085	3.1_3.2	non_foamy	core	117	1	118	981329	120.245	0.847458	1.01903
NHB41	ID - 085	3.1_3.2	non_foamy	inner rim	395	1	396	906590	436.802	0.252525	1.10303
NHB41	ID - 085	3.1_3.2	non_foamy	outer rim	191	1	192	378216	507.647	0.520833	2.644
NHB41	ID - 086	6			405	5	410	1523856	269.054	1.21951	3.28115
NHB41	ID - 087	PLWM	non_foamy		364	2	366	1.75497e+06	208.551	0.546448	1.13962
NHB42	ID - 088	NAWM			363		363	3.79811e+06	95.5738	0	0
NHB43	ID - 089	4			287	10	297	1.58308e+06	187.61	3.367	6.31682
NHB43	ID - 090	2.1_2.2	non_foamy		888	31	919	3.98868e+06	230.402	3.37323	7.772
NHB43	ID - 091	6			586	14	600	3.90648e+06	153.591	2.33333	3.58379
NHB43	ID - 092	PLWM			270	0	270	2.51539e+06	107.339	0	0
NHB44	ID - 093	PLWM			419	5	424	4.16696e+06	101.753	1.17925	1.19992
NHB44	ID - 094	6			229	6	235	3072004	76.4973	2.55319	1.95312
NHB45	ID - 095	PLWM			289	0	289	5.69076e+06	50.7841	0	0
NHB45	ID - 096	6			156	1	157	4.16826e+06	37.6656	0.636943	0.239908
NHB45	ID - 097	4			60	0	60	3.46729e+06	17.3046	0	0
NHB46	ID - 098	6			533	11	544	2841027	191.48	2.02206	3.87184
NHB46	ID - 099	PLWM			240	1	241	1.71205e+06	140.767	0.414938	0.584094
NHB46	ID - 100	4			180	13	193	4.66934e+06	41.3334	6.73575	2.78412
NHB47	ID - 101	PLWM	non_foamy		696	12	708	2066389	342.627	1.69492	5.80723
NHB47	ID - 102	3.3	foamy	core	215	13	228	486942	468.229	5.70175	26.6972
NHB47	ID - 102	3.3	foamy	inner rim	341	207	548	667491	820.985	37.7737	310.116
NHB47	ID - 102	3.3	foamy	outer rim	616	118	734	645853	1136.48	16.0763	182.704
NHB48	ID - 103	2.1_2.2	non_foamy		617	18	635	964728	658.217	2.83465	18.6581
NHB48	ID - 104	3.3	foamy	core	147	33	180	1.46514e+06	122.855	18.3333	22.5235
NHB48	ID - 104	3.3	foamy	inner rim	48	669	717	2.14716e+06	333.929	93.3054	311.574
NHB48	ID - 104	3.3	foamy	outer rim	134	108	242	610268	396.547	44.6281	176.971
NHB48	ID - 105	PLWM	non_foamy		217	1	218	1.15077e+06	189.438	0.458716	0.86898
NHB48	ID - 106	2.3	foamy		64	239	303	471201	643.038	78.8779	507.215
NHB49	ID - 107	NAWM			264	0	264	1.57167e+06	167.974	0	0
NHB50	ID - 108	CWM			199	0	199	1.66901e+06	119.232	0	0
NHB51	ID - 109	CWM			105	0	105	3.28127e+06	31.9998	0	0
NHB52	ID - 110	CWM			223	1	224	3.12883e+06	71.5922	0.446429	0.319608
