# Supplementary material for: Foamy microglia link oxylipins to disease progression in multiple sclerosis
Source: Nat Neurosci. 2026 May 21;29(7):1585–98. doi: 10.1038/s41593-026-02302-3 (PMC13337515; doi:10.1038/s41593-026-02302-3)
Supplement: Supplementary file 9 — Statistical source data for Extended Data Fig. 10c–h,j,l,n,p. [file 41593_2026_2302_MOESM9_ESM.xlsx]

## Sheet: Extended Data Fig 10c
Percentage of iba1 positive cells in the lesion area (%)
dpi: days post injection
7dpi
48.7748	40.4517	35.4472	64.2255	67.2864	65.4472
14dpi
44.1652	44.081	49.949	47.639	42.294	56.025	47.171
21dpi
13.16	49.44	45.55	19.32	10.88	7.4

## Sheet: Extended Data Fig. 10d
Percentage of CD68 positive cells in the lesion area (%)
dpi: days post injection
7dpi
74.8209	64.87	44.06	52.95
14dpi
49.7	55.17	56.75	31.04
21dpi
43.716	39.829	30.315	24.79	12.649

## Sheet: Extended Data Fig. 10e
Percentage of Gpnmb positive cells in the lesion area (%)
dpi: days post injection
Lesion
59.7119	84.413	78.3513
Controlateral side
0	1.85185	0

## Sheet: Extended Data Fig. 10f
Percentage of Mgll positive cells in the lesion area (%)
dpi: days post injection
Lesion
65.7356	69.0821	64.604	78.9091	49.8984	81.5789
Controlateral side
32.5786	45	23.7006	47.3282	34.6565	19.9744	33.0677

## Sheet: Extended Data Fig. 10g
Percentage of Ptgs2 positive cells in the lesion area (%)
dpi: days post injection
Lesion
14.3896	17.2242	25.9586
Controlateral side
0	1.84757	1.07444

## Sheet: Extended Data Fig. 10h
Percentage of GPNMB positive area in the lesion area by immunohistochemistry (%)
dpi: days post injection
7dpi
19.691	23.5462	20.8082	13.2816
14dpi
6.53294	3.58832	1.34844	1.19041
21dpi
2.6544	0.325667	0.08671	0.100533

## Sheet: Extended Data Fig. 10j
number of iba1+CD68+ positive cells in the lesion area (cells/mm2)
dpi: days post injection
dpi	Vehicle								MAGLi
7	8.14	5.94	7.56	15.43	12.84	9.41	5.32		10.14	10.95	5.31	12.16	7.67	12.06	6.09
14	9.03	7.62	10.54	8.85	7.95	15.59	9.49	10.78	2.9	6.46	4.81	8.76	9.45
21	3.64	17.11	11.97	5.43	4.38	2.77			4.9	2.59	9.26	4.65	4.69	3.42	2.76	4.87

## Sheet: Extended Data. Fig. 10l
number of dMBP+ particles in the lesion area (particles/mm2)
dpi: days post injection
dpi	Vehicle								MAGLi
7	11259.2	22151.3	27709.7	15991.1	9782.16	7799.69	14969.7		6880.18	13914.8	18521.7	29486.1	3295.76	15778.5	13868.7
14	21032.7	11953.9	8051.67	11300.4	9882.4	3374.83	17955.3	10820.6	5658.67	12459.4	1545.13	7541.69	3731.02	3301.7
21	8184.65	6084.07	17849	13918.5	28785.5	4758.77			3881.93	12555.7	5602.47	5935.11	9638.9	15595	5252.17	5252.17

## Sheet: Extended data Fig. 10n
number of ORO positive droplets (partciles) in the lesion area (particles/mm2)
dpi: days post injection
Days	Vehicle								MAGLi
7	275	163	164	60	406	44	383		100	167	495	111	175	135	164	161
14	1066	856	746	862	747	236	434	1116	215	495	62	541	473	330
21	1056	1303	793	1505	902				1520	428	967	1153	1008	868	1241	744

## Sheet: Extended Data Fig. 10p
percentage of lesion area covered by fluoromyelin staining (%)
dpi: days post injection
dpi	Vehicle								MAGLi
7	47.669	26.375	35.538	40.322	29.086	58.671	41.907	28.205	23.514	17.693	20.139	23.297	21.077	45.079	42.227	48.805
14	34.456	37.963	30.636	42.543	23.646	56.262	32.24	20.095	52.957	35.425	51.315	58.265	34.982	44.168	71.26
21	55.415	57.145	42.446	73.296	48.145	61.757			65.965	64.554	46.754	48.875	31.907	46.598	47.348
